# Supplementary material for: Landscape of tumor suppressor long noncoding RNAs in breast cancer
Source: J Exp Clin Cancer Res. 2019 Feb 14;38:79. doi: 10.1186/s13046-019-1096-0 (PMC6376750; doi:10.1186/s13046-019-1096-0)
Supplement: Supplementary file 1 — Table S1. Differential expression of lncRNAs between breast cancer tissues and normal tissues in HMUCC cohort. Table S2. Differential expression of lncRNAs between breast cancer tissues and normal tissues in TCGA cohort. Table S3. Overlapped differential lncRNAs between HMUCC cohort and TCGA cohort. Table S4. Restricted filter criterial (FC < 0.833, P < 0.001) identified 19 differential downregulated lncRNAs in HMUCC cohort and chromosome position of these lncRNAs. Table S5. Guilt-by-association followed by GO and KEGG analyses of TSLCRs in breast cancer. Table S6. Guilt-by-association followed by GO and KEGG analyses of EPB41L4A-AS2 in breast cancer. Table S7. Guilt-by-association analyses followed by GO and KEGG of EPB41L4A-AS2 in pan-cancer. Table S8. Differential gene expression between EPB41L4A-AS2 overexpression groups and control groups in UACC812 and BT549 breast cancer cell lines. (ZIP 3607 kb) [file 13046_2019_1096_MOESM1_ESM.zip › Table S1.xlsx]

## Sheet: Sheet1
gene_name	transcript_id_type_new	C_mean	P_mean	P	FC
RP11-92A5.2	Antisense lncRNA	0.0974323	2.1308	0.0277313	0.0457258
RP11-395P13.5	Known lincRNA	0.0241724	0.397477	1.32801e-05	0.0608145
RP11-470P21.2	Antisense lncRNA	0.101347	1.48081	0.00379076	0.0684405
APP	Intronic lncRNA	0.271791	3.45729	0.247599	0.0786141
AC097713.3	Known lincRNA	0.0299157	0.365416	6.12738e-05	0.0818676
OXTR	Intronic lncRNA	1.00288	11.4358	0.00118619	0.0876959
SLC26A5	Intronic lncRNA	0.0402836	0.44705	6.40456e-05	0.0901096
CTB-107G13.1	Antisense lncRNA	0.116443	1.24566	7.04767e-05	0.0934788
ACTG2	Intronic lncRNA	0.368108	3.69777	0.000491747	0.0995485
GRIK1-AS1	Antisense lncRNA	0.205914	2.05707	0.000575011	0.100101
RP11-373E16.4	Known lincRNA	0.0842392	0.826246	1.50438e-05	0.101954
TRHDE-AS1	Antisense lncRNA	0.0936029	0.911664	0.000270439	0.102673
AC007193.10	Antisense lncRNA	0.0550193	0.530771	0.0121236	0.103659
LINC01028	Known lincRNA	0.0829504	0.79696	0.000137792	0.104084
MAMDC2-AS1	Antisense lncRNA	0.0368489	0.347682	2.08344e-06	0.105985
AC097713.3	Known lincRNA	0.185184	1.7241	5.07616e-07	0.107409
AC098617.1	Antisense lncRNA	0.0932169	0.829948	6.92512e-07	0.112317
ADH1B	Intronic lncRNA	1.4403	12.2784	2.03194e-06	0.117303
AC016995.3	Known lincRNA	0.187196	1.58153	5.31611e-05	0.118364
DST	Intronic lncRNA	1.26221	10.3592	0.00165711	0.121845
AC098617.1	Antisense lncRNA	0.0465995	0.382242	6.35001e-06	0.121911
RP11-169D4.1	Known lincRNA	0.045726	0.368996	0.00184191	0.12392
ALDH1A2	Intronic lncRNA	0.0610192	0.483478	0.000448609	0.126209
RP11-785F11.1	Known lincRNA	0.0601186	0.462429	2.4792e-05	0.130006
PGM5-AS1	Antisense lncRNA	0.129648	0.991161	6.9809e-05	0.130804
CYP1B1-AS1	Antisense lncRNA	0.289677	2.14151	0.000114253	0.135268
AC098617.1	Antisense lncRNA	0.0937116	0.691156	0.000589317	0.135587
CTB-60B18.18	Known lincRNA	0.099617	0.731374	1.37326e-06	0.136205
DST	Intronic lncRNA	0.519798	3.70991	0.00620468	0.140111
ADAMTS9-AS2	Antisense lncRNA	0.71793	5.09696	2.05849e-07	0.140855
ROPN1	Intronic lncRNA	0.0741177	0.521142	0.00129351	0.142222
RP4-583K8.1	Known lincRNA	0.00923926	0.0644537	2.14351e-05	0.143347
LINC00478	Known lincRNA	1.58568	11.0577	4.30209e-05	0.1434
RP11-515O17.3	Known lincRNA	0.0223343	0.154311	1.39628e-05	0.144736
FOSB	Intronic lncRNA	0.308154	2.10159	0.0314324	0.146629
RP11-521J24.1	Known lincRNA	0.178064	1.19015	9.92425e-05	0.149615
ROPN1B	Intronic lncRNA	0.302126	2.01856	0.000578885	0.149674
AC098617.1	Antisense lncRNA	0.103842	0.688894	1.71325e-06	0.150737
LINC00842	Known lincRNA	0.329213	2.17539	0.02439	0.151335
AC098617.1	Antisense lncRNA	0.224803	1.48173	8.9501e-09	0.151717
AP000473.5	Known lincRNA	0.121624	0.795609	8.27444e-05	0.152869
AC002451.3	Antisense lncRNA	0.0944037	0.616248	0.00101935	0.153191
ADIPOQ-AS1	Antisense lncRNA	0.0680122	0.443469	0.00153335	0.153364
APCDD1L-AS1	Intronic lncRNA	0.154066	0.999077	0.00228224	0.154208
ACTG2	Intronic lncRNA	0.189274	1.21777	0.000483783	0.155427
AC017048.1	Known lincRNA	0.0349168	0.222718	3.33288e-06	0.156776
RP11-515O17.2	Antisense lncRNA	0.162213	1.03397	1.28028e-06	0.156885
RP11-292F22.7	Known lincRNA	0.266511	1.68267	0.00377169	0.158385
FABP4	Intronic lncRNA	0.385948	2.42819	9.66563e-05	0.158945
RP4-710M3.2	Antisense lncRNA	0.0674943	0.42094	1.34809e-05	0.160342
SACS-AS1	Known lincRNA	0.0525144	0.324779	6.3378e-06	0.161693
RP11-286B14.1	Known lincRNA	0.214881	1.3221	3.1856e-05	0.162531
THSD4	Intronic lncRNA	0.95484	5.85234	9.19008e-06	0.163155
ABCA8	Intronic lncRNA	0.768008	4.70307	1.42324e-06	0.163299
JAM2	Intronic lncRNA	0.678966	4.13141	4.19612e-07	0.164342
KIT	Intronic lncRNA	2.05298	12.3377	0.000982213	0.166399
NISCH	Intronic lncRNA	0.809452	4.82634	0.0179674	0.167715
RP11-61I13.3	Antisense lncRNA	0.097822	0.575176	0.00255578	0.170073
CTD-2012M11.3	Antisense lncRNA	3.17365	18.4647	0.00208516	0.171877
RP11-822E23.2	Antisense lncRNA	0.0336657	0.195303	2.69747e-06	0.172377
MYH11	Intronic lncRNA	0.164986	0.955982	2.68389e-06	0.172582
MYH11	Intronic lncRNA	0.460034	2.64336	1.23067e-05	0.174034
RP11-132M7.3	Antisense lncRNA	0.0615025	0.351052	0.000269194	0.175195
RP11-6O2.4	Antisense lncRNA	0.546046	3.09768	2.6233e-06	0.176276
RP11-177F11.1	Antisense lncRNA	0.0236445	0.133905	0.000534981	0.176576
AL035610.1	Known lincRNA	0.262361	1.48135	6.21772e-08	0.177109
TRPM3	Intronic lncRNA	0.0300259	0.169027	2.82151e-07	0.17764
RP11-66B24.1	Known lincRNA	0.343875	1.9324	1.05973e-06	0.177952
ANO1-AS2	Antisense lncRNA	0.098609	0.547278	1.61502e-06	0.180181
ADAMTS9-AS2	Antisense lncRNA	0.253049	1.40045	1.06834e-06	0.180691
AP001601.2	Antisense lncRNA	0.296044	1.63156	3.74954e-08	0.181448
CNTNAP3B	Intronic lncRNA	0.026205	0.144306	0.000527518	0.181593
RP11-84E24.2	Known lincRNA	1.19539	6.57991	4.78116e-06	0.181672
TP63	Intronic lncRNA	0.348716	1.9091	4.86479e-08	0.182659
RP11-286B14.1	Known lincRNA	1.09271	5.95448	6.61524e-06	0.183511
PLEKHH2	Intronic lncRNA	0.0826321	0.443431	0.00236389	0.186347
MAMDC2-AS1	Antisense lncRNA	0.157676	0.845932	2.7404e-08	0.186393
AC016995.3	Known lincRNA	0.974495	5.21113	0.00399826	0.187003
CTD-2298J14.2	Known lincRNA	0.136532	0.728671	0.0015238	0.187371
AC097724.3	Antisense lncRNA	0.357185	1.88024	0.000263712	0.189968
AC078842.4	Known lincRNA	0.185654	0.9753	0.0030573	0.190356
ITIH5	Intronic lncRNA	0.0693054	0.363701	1.36686e-05	0.190556
RP11-395L14.4	Known lincRNA	0.0300434	0.153145	8.53973e-06	0.196176
CTD-3096P4.1	Antisense lncRNA	0.0356866	0.181267	0.00231402	0.196873
PLEKHH2	Intronic lncRNA	0.181213	0.918654	0.000361146	0.197259
AC131025.8	Known lincRNA	0.905864	4.59217	3.13997e-05	0.197263
ABCA10	Intronic lncRNA	0.345791	1.75281	2.54633e-07	0.197278
RP11-88I18.2	Antisense lncRNA	0.170284	0.856578	3.49863e-05	0.198795
AC097724.3	Antisense lncRNA	0.128398	0.644841	0.000482954	0.199116
KIAA0408	Intronic lncRNA	0.113216	0.563477	1.11409e-08	0.200923
ADAMTS9-AS2	Antisense lncRNA	0.348897	1.73503	0.00207405	0.201089
CTB-77H17.1	Antisense lncRNA	0.033737	0.167706	2.07406e-05	0.201167
CTB-178M22.1	Antisense lncRNA	0.0197241	0.0974873	8.62454e-06	0.202325
RP11-475O23.2	Antisense lncRNA	0.131127	0.644011	0.00391929	0.203611
KLHL29	Intronic lncRNA	0.333688	1.62595	5.95449e-05	0.205227
RP11-327J17.2	Known lincRNA	0.303898	1.47961	9.32835e-07	0.205391
CLDN11	Intronic lncRNA	0.548678	2.6689	5.89272e-05	0.205582
CPS1	Intronic lncRNA	0.0149651	0.0717822	2.69934e-07	0.20848
PGM5	Intronic lncRNA	0.0608698	0.291242	4.318e-07	0.209001
CTB-92J24.3	Antisense lncRNA	0.895497	4.27836	0.000199368	0.209308
SCN7A	Intronic lncRNA	0.0541403	0.25789	0.00785686	0.209936
CCL28	Intronic lncRNA	2.02381	9.62728	0.000138946	0.210216
TEPP	Intronic lncRNA	0.144809	0.686063	9.22486e-05	0.211072
SYT8	Intronic lncRNA	0.0872847	0.413098	0.0105338	0.211293
RP11-138M12.1	Known lincRNA	0.0559673	0.264827	0.000155776	0.211335
ACACB	Intronic lncRNA	0.103449	0.489499	2.03425e-05	0.211337
AP001172.2	Known lincRNA	0.545284	2.55327	6.64313e-07	0.213563
MIR143HG	Known lincRNA	0.730058	3.4124	0.00330659	0.213943
CPAMD8	Intronic lncRNA	0.166302	0.776299	3.385e-06	0.214224
CTB-92J24.3	Antisense lncRNA	0.40621	1.89533	6.29874e-06	0.214322
MME	Intronic lncRNA	3.95556	18.3996	5.55216e-05	0.21498
MAGI2	Intronic lncRNA	0.0322518	0.148648	0.182046	0.216968
TRIO	Intronic lncRNA	0.718453	3.29768	0.00042141	0.217866
RP1-251M9.3	Antisense lncRNA	0.129733	0.591509	2.21306e-07	0.219326
ABCA8	Intronic lncRNA	1.34822	6.12731	4.11984e-07	0.220035
RP4-782L23.1	Known lincRNA	0.140743	0.638881	0.0010458	0.220295
SOX9-AS1	Intronic lncRNA	0.0640179	0.289067	7.0252e-06	0.221464
RP11-446H18.5	Known lincRNA	0.335492	1.50806	0.000103983	0.222466
RP5-1039K5.16	Antisense lncRNA	0.106847	0.478926	3.59822e-05	0.223097
EGFLAM	Intronic lncRNA	0.167887	0.748443	0.00385499	0.224314
ZBTB16	Intronic lncRNA	0.43243	1.92652	0.0141145	0.224462
LINC00478	Known lincRNA	0.795852	3.54382	0.000253011	0.224575
RP11-170N16.3	Antisense lncRNA	0.0410992	0.182357	8.35589e-06	0.225378
NLGN1-AS1	Antisense lncRNA	0.116185	0.515017	2.1396e-05	0.225594
TF	Intronic lncRNA	0.0622129	0.27562	0.000165251	0.22572
NDRG2	Intronic lncRNA	0.485908	2.15058	7.2404e-07	0.225943
PABPC5-AS1	Antisense lncRNA	0.438695	1.93551	0.00328852	0.226656
RP11-21I10.2	Known lincRNA	0.0593462	0.260659	4.22013e-05	0.227678
RP11-627G23.1	Intronic lncRNA	0.0715624	0.313691	0.0753507	0.22813
LIPE-AS1	Antisense lncRNA	0.148858	0.652257	3.15869e-05	0.22822
MIR205HG	Known lincRNA	0.354288	1.55037	0.0418443	0.228518
RP11-169D4.1	Known lincRNA	0.0519569	0.226889	0.00196737	0.228997
TTYH1	Intronic lncRNA	0.067106	0.292535	0.0163407	0.229395
RP1-97G4.1	Known lincRNA	0.34132	1.48295	0.000255907	0.230163
RP11-276H19.2	Known lincRNA	0.0571102	0.247366	0.000158139	0.230874
MYH11	Intronic lncRNA	0.116828	0.504014	4.82504e-05	0.231795
RP11-161M6.2	Known lincRNA	0.388551	1.67168	0.0035348	0.232431
MAMDC2-AS1	Antisense lncRNA	0.0920226	0.393257	5.70876e-05	0.234001
RP11-696N14.1	Antisense lncRNA	0.306565	1.30339	0.00188197	0.235207
RP11-554A11.6	Antisense lncRNA	0.0525851	0.222811	0.000246747	0.236008
SOX9-AS1	Known lincRNA	0.0820444	0.347616	0.00114257	0.23602
RUNX1T1	Intronic lncRNA	0.325005	1.37359	1.61141e-06	0.23661
RP11-348F1.2	Known lincRNA	0.0536075	0.225816	0.000151993	0.237394
PCOLCE2	Intronic lncRNA	0.581746	2.43768	0.0013824	0.238647
ADH1A	Intronic lncRNA	0.0700577	0.293272	8.66134e-05	0.238883
MIR143HG	Known lincRNA	1.09021	4.55672	0.00015055	0.239254
RP11-154D6.1	Antisense lncRNA	0.0759269	0.317314	0.000755212	0.23928
MIR205HG	Known lincRNA	1.23827	5.17198	0.00225671	0.23942
RP11-392O17.1	Known lincRNA	0.335661	1.40005	0.0272808	0.23975
RP11-803B1.8	Known lincRNA	0.067234	0.278425	4.8782e-05	0.241479
PDLIM4	Intronic lncRNA	0.255617	1.05822	0.000481685	0.241553
AC093415.2	Antisense lncRNA	0.128231	0.529981	0.000280893	0.241955
MYH11	Intronic lncRNA	0.456953	1.88006	2.90973e-05	0.243053
RP11-76G10.1	Antisense lncRNA	0.160044	0.655846	9.52336e-07	0.244027
KY	Intronic lncRNA	0.0533147	0.218379	9.93899e-06	0.244139
ABCA8	Intronic lncRNA	3.1379	12.8501	6.40686e-07	0.244192
ABCA9	Intronic lncRNA	0.540035	2.2111	0.00111953	0.244239
SULT1C4	Intronic lncRNA	0.115156	0.469002	2.86949e-05	0.245534
AC000036.4	Antisense lncRNA	0.0459384	0.186439	0.000737505	0.246399
LIFR	Intronic lncRNA	0.453641	1.82973	0.000493649	0.247928
AC097724.3	Antisense lncRNA	0.865277	3.45821	7.64797e-05	0.250209
LAMA3	Intronic lncRNA	0.63016	2.51761	0.00135251	0.250301
RP11-182J23.1	Antisense lncRNA	0.0846647	0.337866	0.00022362	0.250586
PLIN1	Intronic lncRNA	0.178595	0.712046	0.000321747	0.25082
MYO15A	Intronic lncRNA	0.100669	0.401035	0.00651051	0.251024
RP11-53A1.2	Antisense lncRNA	0.0773037	0.306456	0.000194536	0.252251
AC012317.1	Known lincRNA	0.0250297	0.0988062	0.00986838	0.253321
ABCA9	Intronic lncRNA	0.129912	0.512546	9.08996e-05	0.253464
ACACB	Intronic lncRNA	0.441397	1.73423	0.000912561	0.25452
AC079779.4	Intronic lncRNA	0.156558	0.614715	0.00248564	0.254684
ABCA8	Intronic lncRNA	2.54222	9.98028	1.41943e-08	0.254724
PER1	Intronic lncRNA	2.01311	7.90042	0.00402452	0.254811
AC005592.3	Known lincRNA	0.0286715	0.112458	0.000246766	0.254954
RUNX1T1	Intronic lncRNA	0.39064	1.53164	1.27023e-07	0.255047
MIR143HG	Known lincRNA	1.95944	7.68003	2.72654e-06	0.255135
PLEKHH2	Intronic lncRNA	1.8459	7.23395	5.58813e-08	0.255172
ABCA6	Intronic lncRNA	1.0971	4.29849	5.00756e-05	0.255229
AL035610.1	Intronic lncRNA	0.117278	0.459237	0.000129551	0.255377
RP11-381N20.2	Known lincRNA	0.0229012	0.0896274	0.00247523	0.255516
TPTEP1	Known lincRNA	0.593491	2.3168	1.70413e-05	0.256169
RP11-2N1.1	Antisense lncRNA	0.0471693	0.183968	0.000297088	0.2564
UACA	Intronic lncRNA	3.88907	15.0933	2.21275e-05	0.257669
HOXA-AS2	Antisense lncRNA	0.096101	0.371863	0.000118401	0.258431
TENC1	Intronic lncRNA	1.3626	5.24665	0.00652573	0.259708
ACACB	Intronic lncRNA	0.70988	2.73263	5.73483e-05	0.25978
FGF10-AS1	Antisense lncRNA	0.313136	1.20483	0.00889577	0.259901
RNF165	Intronic lncRNA	0.178947	0.688279	0.000677032	0.259992
LINC00086	Known lincRNA	0.478458	1.83731	2.51941e-05	0.260413
SNX32	Intronic lncRNA	0.0719476	0.275976	0.000484453	0.260703
CNTFR-AS1	Antisense lncRNA	0.110207	0.42263	0.00541295	0.260765
NDRG2	Intronic lncRNA	0.369989	1.41633	0.000116213	0.261232
CNTN4-AS1	Antisense lncRNA	0.0422992	0.161631	0.00122381	0.261701
DPY19L2	Intronic lncRNA	0.208376	0.795942	8.64808e-06	0.261798
SYT8	Intronic lncRNA	0.908781	3.46169	0.00867264	0.262525
MAGI2-AS3	Antisense lncRNA	0.230829	0.878314	6.83376e-05	0.262809
RP11-678G14.3	Known lincRNA	0.0958213	0.364485	0.00529846	0.262895
MIR143HG	Intronic lncRNA	3.86636	14.699	9.89348e-05	0.263035
RP11-6O2.3	Antisense lncRNA	0.809996	3.07827	1.21711e-05	0.263133
RP11-462G22.2	Known lincRNA	0.0937491	0.356264	0.000332102	0.263145
ACACB	Intronic lncRNA	0.196469	0.745641	0.000554478	0.26349
ABCA10	Intronic lncRNA	0.216699	0.819951	0.000685253	0.264283
RP11-125O18.1	Known lincRNA	0.196575	0.743357	0.0401344	0.264442
AC093415.2	Antisense lncRNA	0.0780235	0.294621	0.0012464	0.264827
ABCA8	Intronic lncRNA	1.14309	4.314	5.43459e-07	0.264973
ABCA8	Intronic lncRNA	0.586661	2.21357	5.53411e-05	0.265029
AC006946.17	Known lincRNA	0.477086	1.79855	1.27824e-05	0.265262
SOX9-AS1	Known lincRNA	0.187724	0.70764	6.8587e-05	0.265281
RP11-930O11.2	Known lincRNA	0.112135	0.422245	8.27663e-06	0.265568
LIFR	Intronic lncRNA	0.423272	1.59021	0.00194077	0.266174
RP11-963H4.3	Known lincRNA	0.190048	0.713432	0.000154604	0.266386
CHL1-AS1	Antisense lncRNA	0.151432	0.567129	1.41811e-06	0.267015
RP11-327J17.1	Known lincRNA	0.399797	1.49636	1.73147e-07	0.267179
AC010096.1	Known lincRNA	0.0325336	0.121706	0.000560411	0.267313
SCN4B	Intronic lncRNA	0.551931	2.06264	3.96699e-06	0.267585
KCNJ2-AS1	Antisense lncRNA	0.130605	0.487489	3.63423e-06	0.267913
HAND2-AS1	Antisense lncRNA	0.0862027	0.321063	1.31131e-05	0.268491
SLC48A1	Intronic lncRNA	0.407135	1.51389	0.000347562	0.268932
PRDM5	Intronic lncRNA	0.563087	2.08825	0.000478858	0.269645
PPARG	Intronic lncRNA	0.411358	1.52548	0.000307583	0.269658
RP11-545I5.3	Antisense lncRNA	0.14189	0.525261	0.00724855	0.270133
CD36	Intronic lncRNA	2.01598	7.42606	0.00027835	0.271474
RP11-467I17.1	Known lincRNA	0.163673	0.602194	0.00581392	0.271795
MIR143HG	Intronic lncRNA	4.1044	15.0788	4.71528e-05	0.272197
MEF2C-AS1	Antisense lncRNA	0.246044	0.903373	3.3691e-05	0.272362
NDRG2	Intronic lncRNA	2.0135	7.38994	4.01819e-05	0.272465
CTB-60B18.12	Antisense lncRNA	0.151542	0.554588	1.16029e-05	0.273251
YPEL4	Intronic lncRNA	0.473809	1.7334	1.13205e-05	0.273341
AP000962.2	Known lincRNA	1.07562	3.93115	2.62451e-08	0.273614
CD36	Intronic lncRNA	0.658771	2.40534	0.00120319	0.273879
RP11-14N7.2	Known lincRNA	0.42729	1.55986	0.00416637	0.273929
MYEOV	Intronic lncRNA	0.630712	2.29999	0.00907987	0.274223
NDRG2	Intronic lncRNA	0.407611	1.48333	9.38545e-06	0.274795
MYLK	Intronic lncRNA	0.368055	1.33853	0.000400259	0.274969
CTD-2314G24.2	Antisense lncRNA	0.0374994	0.13634	0.00429983	0.275043
LINC00478	Known lincRNA	1.5595	5.66751	3.57387e-05	0.275165
TRIM29	Intronic lncRNA	0.636728	2.30663	1.02298e-05	0.276043
NDRG2	Intronic lncRNA	0.19119	0.692326	9.90504e-05	0.276155
AC025165.8	Antisense lncRNA	0.260745	0.943176	0.00121367	0.276454
TTC12	Intronic lncRNA	0.465822	1.6843	0.11082	0.276567
MAMDC2-AS1	Antisense lncRNA	0.370116	1.33822	6.8993e-06	0.276573
RP11-586K2.1	Antisense lncRNA	0.14509	0.524262	0.00031578	0.27675
KRT15	Intronic lncRNA	13.1346	47.3975	0.000343864	0.277115
AC096732.2	Known lincRNA	0.0572537	0.206602	8.75649e-05	0.277121
RP4-717I23.3	Known lincRNA	0.346947	1.25148	0.000282004	0.277229
RP11-138H8.7	Known lincRNA	0.0573859	0.206831	3.53784e-05	0.277452
PLEKHH2	Intronic lncRNA	0.786009	2.83155	6.6354e-05	0.27759
TMTC1	Intronic lncRNA	0.211599	0.75979	9.06583e-08	0.278496
CAPN11	Intronic lncRNA	0.309909	1.11107	9.42444e-06	0.278929
NPR1	Intronic lncRNA	0.304362	1.09041	0.000655403	0.279127
RP11-820L6.1	Known lincRNA	0.522077	1.86777	0.00138415	0.279519
AC007319.1	Antisense lncRNA	0.289767	1.03204	8.60284e-05	0.280772
MIR205HG	Intronic lncRNA	5.0473	17.9498	0.0140034	0.28119
RP11-164C12.2	Known lincRNA	0.0246333	0.0875417	0.000108587	0.281389
NTN5	Intronic lncRNA	0.0352274	0.125022	3.86677e-05	0.28177
ADAMTS9-AS1	Antisense lncRNA	0.257847	0.914527	3.56296e-06	0.281946
ZDHHC14	Intronic lncRNA	0.0705414	0.250104	0.000532363	0.282049
RP11-923I11.5	Known lincRNA	0.137953	0.488856	9.71848e-07	0.282195
BARX2	Intronic lncRNA	0.359551	1.27352	0.000103122	0.282328
NARG2	Intronic lncRNA	0.489644	1.72297	0.000532074	0.284187
RP11-517I3.1	Antisense lncRNA	0.233628	0.821344	0.000118294	0.284445
AC123768.4	Known lincRNA	0.16372	0.57337	0.000119775	0.28554
AP001626.2	Antisense lncRNA	0.0278532	0.0975231	3.51774e-06	0.285606
C7orf63	Intronic lncRNA	0.721226	2.52494	0.00194599	0.285642
FGF14-AS1	Antisense lncRNA	0.148968	0.521466	0.000150402	0.285672
MEG8	Known lincRNA	0.284184	0.992633	0.00872212	0.286293
MIR145	Known lincRNA	4.49616	15.7027	3.09949e-05	0.28633
HOXA-AS2	Antisense lncRNA	0.918451	3.20433	3.28051e-07	0.286628
PDE2A	Intronic lncRNA	0.382326	1.33257	7.51045e-06	0.286908
SYNE1-AS1	Antisense lncRNA	0.115968	0.403371	0.000918719	0.287497
AC006946.16	Known lincRNA	0.47822	1.65975	1.97652e-08	0.288127
RP4-535B20.1	Known lincRNA	2.3214	8.03535	1.66892e-06	0.288899
AP001596.6	Antisense lncRNA	0.292328	1.01039	2.78079e-06	0.289322
SAMD14	Intronic lncRNA	0.119707	0.41333	0.000735379	0.289616
CCDC68	Intronic lncRNA	0.2266	0.781752	0.000477054	0.289862
AP000857.3	Antisense lncRNA	0.159129	0.548709	3.07509e-08	0.290006
NR2F1-AS1	Antisense lncRNA	0.511576	1.75884	2.92926e-07	0.29086
KIAA1456	Intronic lncRNA	0.22026	0.755729	0.000656458	0.291453
SH3D19	Intronic lncRNA	0.617223	2.11714	1.82077e-06	0.291536
AC006019.3	Antisense lncRNA	0.0223037	0.0762254	0.00353915	0.292602
CA3	Intronic lncRNA	0.225653	0.770357	0.0540355	0.29292
CTA-941F9.9	Antisense lncRNA	0.494951	1.68922	0.000424384	0.293006
SORBS2	Intronic lncRNA	0.515183	1.75772	0.000125054	0.293097
LDB2	Intronic lncRNA	0.437543	1.4922	8.58873e-06	0.29322
WDR86-AS1	Antisense lncRNA	0.770925	2.62791	4.0078e-07	0.293361
CXCL2	Intronic lncRNA	0.789734	2.68874	0.00786228	0.293719
RP11-781A6.1	Known lincRNA	0.429894	1.46146	2.96287e-05	0.294155
NR2F2-AS1	Antisense lncRNA	0.768575	2.61177	1.11672e-07	0.294274
TPT1-AS1	Intronic lncRNA	1.43781	4.86332	0.000652347	0.295643
AC006946.17	Known lincRNA	0.175321	0.592938	7.63097e-06	0.295682
RP11-664I21.5	Antisense lncRNA	0.0618879	0.209112	0.00194471	0.295956
CTC-431G16.2	Antisense lncRNA	0.349604	1.17986	2.64573e-07	0.296309
RP11-297C4.1	Antisense lncRNA	0.281831	0.949675	0.00338351	0.296766
UBE2Q2P1	Intronic lncRNA	0.633682	2.13401	0.000332474	0.296944
RP11-177G23.2	Known lincRNA	0.687203	2.31325	1.93118e-08	0.297072
NDRG2	Intronic lncRNA	5.3433	17.9806	0.00113982	0.297171
RP11-586K2.1	Antisense lncRNA	0.223291	0.750759	0.000474884	0.29742
RP1-34H18.1	Known lincRNA	0.986902	3.31501	4.93791e-06	0.297707
RP4-755D9.1	Antisense lncRNA	0.153138	0.514101	7.37555e-06	0.297876
MEIS2	Intronic lncRNA	0.348225	1.16704	6.41544e-06	0.298382
RP11-803B1.8	Known lincRNA	0.0846769	0.283745	0.00135803	0.298426
RP11-617D20.1	Antisense lncRNA	0.304923	1.02154	7.41374e-09	0.298494
RP11-760L24.1	Antisense lncRNA	0.0535027	0.179202	0.000987624	0.29856
RP1-30G7.2	Known lincRNA	0.0479469	0.160554	0.00268286	0.298634
CTD-2537O9.1	Antisense lncRNA	0.0772941	0.258573	4.90495e-06	0.298926
PLEKHG4	Intronic lncRNA	0.168649	0.562744	2.78085e-05	0.29969
MMP16	Intronic lncRNA	0.89523	2.98541	0.00356362	0.299869
RP3-514A23.2	Known lincRNA	0.170762	0.568653	3.55657e-06	0.300291
TTC28-AS1	Antisense lncRNA	0.190882	0.635622	2.08772e-05	0.300307
FAM13A	Intronic lncRNA	0.7775	2.58106	1.50513e-07	0.301232
TFPI	Intronic lncRNA	0.0719427	0.238806	0.00231897	0.30126
RP5-1077I2.3	Antisense lncRNA	0.236983	0.784006	0.0113236	0.302272
AC093415.2	Intronic lncRNA	0.400604	1.32529	2.98176e-05	0.302278
RP4-724E13.2	Antisense lncRNA	0.169085	0.55846	8.82003e-05	0.30277
GRAMD3	Intronic lncRNA	2.00325	6.60803	0.000124995	0.303154
KRT5	Intronic lncRNA	0.298762	0.98255	0.00358447	0.304067
RP11-95O2.5	Antisense lncRNA	0.232928	0.765636	4.5018e-05	0.304228
FAM184A	Intronic lncRNA	0.268153	0.881376	2.29264e-08	0.304244
CTC-497E21.3	Known lincRNA	0.327052	1.07362	6.39489e-05	0.304627
RP5-1158E12.3	Known lincRNA	0.210134	0.688851	0.000567942	0.30505
RP11-16P6.1	Antisense lncRNA	0.189206	0.619803	0.000137946	0.305268
RP11-154D6.1	Antisense lncRNA	0.150879	0.49299	0.00796134	0.306048
RBMS3-AS3	Antisense lncRNA	0.148239	0.483915	0.00171764	0.306332
MIR205HG	Known lincRNA	0.985646	3.2136	0.00297097	0.306711
TPTEP1	Known lincRNA	0.15602	0.508615	0.0286414	0.306755
RP11-15M15.1	Antisense lncRNA	0.506523	1.65109	4.52075e-08	0.306782
JAM2	Intronic lncRNA	0.875625	2.85386	7.95333e-07	0.306821
CTD-2515H24.4	Known lincRNA	0.410502	1.33277	3.2322e-06	0.308008
RP11-342D14.1	Antisense lncRNA	0.0819264	0.265761	0.070667	0.308271
SSBP2	Intronic lncRNA	0.283203	0.918183	1.57188e-05	0.308438
SORBS2	Intronic lncRNA	0.360345	1.16688	0.00231912	0.30881
RP11-64C12.8	Known lincRNA	0.111052	0.359549	0.00393889	0.308865
ENPP2	Intronic lncRNA	0.15564	0.503749	6.13681e-06	0.308963
SOX9-AS1	Known lincRNA	0.0937359	0.303055	0.0116623	0.309303
RP11-61I13.3	Antisense lncRNA	0.309235	0.999321	0.0047489	0.309445
ADAMTS9-AS1	Antisense lncRNA	0.231504	0.747267	0.000395837	0.3098
TTN-AS1	Antisense lncRNA	0.182711	0.589362	3.88172e-05	0.310015
RP11-64D24.2	Antisense lncRNA	1.01613	3.27604	0.0209961	0.310169
TPT1-AS1	Intronic lncRNA	1.6059	5.17587	5.11444e-05	0.310267
PRKG1-AS1	Antisense lncRNA	0.0648959	0.208532	0.00203328	0.311204
RP11-1002K11.1	Known lincRNA	0.31199	1.00232	0.000262668	0.311267
CTC-360G5.9	Known lincRNA	0.191292	0.614114	5.27005e-07	0.311493
MAGI1	Intronic lncRNA	0.304272	0.976775	3.79631e-05	0.311507
RP11-161M6.2	Known lincRNA	0.143685	0.460889	0.00276227	0.311757
PER3	Intronic lncRNA	0.191043	0.612243	0.00401781	0.312038
EGLN2	Intronic lncRNA	0.256384	0.821552	0.000351839	0.312072
TTN-AS1	Antisense lncRNA	0.785739	2.51506	1.82496e-06	0.312413
INPP1	Intronic lncRNA	0.164425	0.524411	0.000465994	0.313542
FAM66B	Known lincRNA	0.0749006	0.238501	5.34346e-05	0.314048
LINC00883	Known lincRNA	0.1298	0.413212	0.00251898	0.314125
FMO2	Intronic lncRNA	1.05432	3.35302	0.000429172	0.314438
RMST	Known lincRNA	0.787196	2.50341	0.0126642	0.31445
RBMS3-AS2	Antisense lncRNA	0.913832	2.90576	4.34164e-09	0.314489
MEG3	Known lincRNA	3.8583	12.2574	4.59289e-05	0.314773
DIO3OS	Known lincRNA	0.290372	0.922191	0.0416321	0.314872
KIAA1324	Intronic lncRNA	0.305424	0.969547	0.0022515	0.315018
AC005592.2	Antisense lncRNA	0.168676	0.535331	0.00803165	0.315087
HOXA10-AS	Antisense lncRNA	0.0981467	0.311386	0.00303382	0.315193
CTD-2515H24.3	Known lincRNA	0.321697	1.01828	1.11858e-05	0.315922
RP11-958F21.1	Known lincRNA	0.0588387	0.186227	0.00210348	0.315952
LINC00478	Known lincRNA	0.651541	2.06214	3.39107e-05	0.315954
PDLIM3	Intronic lncRNA	4.86615	15.397	0.00141886	0.316045
RBMS3-AS1	Antisense lncRNA	0.298654	0.944909	4.12601e-05	0.316066
MEF2C-AS1	Antisense lncRNA	0.218429	0.690775	0.000448557	0.316209
AP001172.3	Known lincRNA	0.469519	1.48446	0.0012788	0.316289
RP11-392O17.1	Known lincRNA	0.243677	0.770206	0.000201237	0.316379
SCN3B	Intronic lncRNA	0.0416429	0.131621	0.00136793	0.316385
AC018647.3	Known lincRNA	0.0948295	0.298894	0.00024762	0.317268
ANK2	Intronic lncRNA	0.111678	0.351925	0.0081365	0.317333
KCNC4	Intronic lncRNA	0.107681	0.33878	0.000815058	0.31785
RP11-834C11.5	Intronic lncRNA	0.18785	0.589876	0.000909224	0.318457
DST	Intronic lncRNA	1.70889	5.36375	1.11633e-09	0.318599
MATN2	Intronic lncRNA	0.91798	2.88022	4.8434e-07	0.318719
RP11-403D15.2	Antisense lncRNA	0.123569	0.387402	7.89069e-05	0.318969
CNTN4	Intronic lncRNA	0.160599	0.503278	0.0025467	0.319107
RP11-981G7.6	Known lincRNA	0.136397	0.42689	0.00358452	0.319513
FAM126A	Intronic lncRNA	2.69101	8.41625	0.000987082	0.31974
CTD-2263F21.1	Antisense lncRNA	0.142818	0.446346	7.12226e-07	0.319972
SYT8	Intronic lncRNA	0.681914	2.1278	0.00248978	0.320479
RP11-467I17.1	Known lincRNA	0.0734294	0.229071	1.88321e-05	0.320553
NR4A1	Intronic lncRNA	1.06021	3.30731	0.0734939	0.320568
KRT5	Intronic lncRNA	1.11271	3.46976	0.0093885	0.320688
RAPGEF2	Intronic lncRNA	0.202784	0.632064	0.000226123	0.320828
TTC23	Intronic lncRNA	0.21324	0.664447	0.00172636	0.320929
KRT5	Intronic lncRNA	1.66723	5.19425	0.00422022	0.320975
ABI3BP	Intronic lncRNA	0.274926	0.856179	0.000321619	0.321108
RP11-182I10.3	Known lincRNA	0.399472	1.24256	0.00157924	0.32149
H19	Intronic lncRNA	0.527321	1.63656	0.0308221	0.322213
RP11-11N5.1	Known lincRNA	0.211385	0.654649	0.00125784	0.322898
MAMDC2-AS1	Antisense lncRNA	0.270459	0.835237	2.31029e-05	0.323811
KRBOX1-AS1	Antisense lncRNA	0.0307929	0.0948672	0.000369279	0.32459
RP3-525N10.2	Antisense lncRNA	0.239856	0.738419	0.0105809	0.324824
MEF2C-AS1	Antisense lncRNA	0.105605	0.325074	4.15328e-05	0.324864
CC2D2A	Intronic lncRNA	0.833862	2.56625	0.00157205	0.324933
CYP3A7	Intronic lncRNA	0.0808102	0.248674	0.00402644	0.324964
PER3	Intronic lncRNA	0.624165	1.91688	7.88919e-05	0.325615
RP11-696D21.2	Known lincRNA	0.099665	0.305836	0.00490295	0.325877
RUNX1T1	Intronic lncRNA	0.77803	2.38361	2.0152e-05	0.326409
NDRG2	Intronic lncRNA	1.17443	3.5938	2.62564e-05	0.326793
FGF14-AS1	Antisense lncRNA	0.134003	0.408291	0.000564422	0.328204
RP11-94C24.6	Known lincRNA	0.0893253	0.272129	0.00265078	0.328247
AF146191.4	Known lincRNA	0.0488629	0.148801	0.00649483	0.328377
RAPGEF3	Intronic lncRNA	1.4083	4.28243	5.58802e-05	0.328855
RP11-547C13.1	Known lincRNA	0.0896286	0.272183	0.000465992	0.329295
TCN2	Intronic lncRNA	0.457538	1.38714	0.000165055	0.329842
CTB-118N6.3	Antisense lncRNA	0.844513	2.55987	0.000469605	0.329904
STARD9	Intronic lncRNA	0.285531	0.864824	0.000158596	0.33016
RP11-154D6.1	Antisense lncRNA	0.326612	0.989124	0.00240048	0.330204
PKD1	Intronic lncRNA	0.114042	0.345011	0.0181186	0.330547
DST	Intronic lncRNA	1.00903	3.04937	4.79571e-06	0.330898
GPRC5B	Intronic lncRNA	1.13635	3.43364	0.000236115	0.330946
ABCA5	Intronic lncRNA	0.950114	2.8674	1.75045e-07	0.33135
RP11-380D23.1	Antisense lncRNA	0.0539495	0.162629	0.00874991	0.331733
FLG-AS1	Antisense lncRNA	0.099034	0.298521	4.36122e-05	0.331748
RP11-617B3.2	Antisense lncRNA	0.48106	1.4499	3.7411e-06	0.331789
MAGI2-AS3	Intronic lncRNA	1.86054	5.60446	1.37512e-05	0.331975
WWC2-AS2	Known lincRNA	0.109844	0.330725	1.55767e-05	0.332131
SH3RF2	Intronic lncRNA	0.241556	0.726157	0.000531686	0.33265
RP11-468H14.2	Known lincRNA	0.180564	0.542349	2.17344e-05	0.332929
CTD-2270F17.1	Antisense lncRNA	0.157451	0.472675	0.000136944	0.333107
ADAMTS9-AS1	Antisense lncRNA	0.350541	1.05217	0.00101742	0.333159
PDLIM3	Intronic lncRNA	0.445456	1.33432	0.00227644	0.333844
LIFR-AS1	Antisense lncRNA	0.598161	1.79144	1.48696e-05	0.3339
RP11-736K20.5	Antisense lncRNA	1.55462	4.65286	2.72713e-08	0.334122
BOC	Intronic lncRNA	0.158842	0.474789	0.01953	0.334553
KRT5	Intronic lncRNA	0.677746	2.02434	0.0068563	0.334799
ADAMTS8	Intronic lncRNA	0.123019	0.367363	0.0202195	0.33487
RP11-465B22.5	Known lincRNA	0.0382085	0.114079	0.00174328	0.33493
RP11-762H8.1	Antisense lncRNA	0.10304	0.307408	0.0117009	0.33519
RP11-420A6.2	Antisense lncRNA	0.179143	0.533439	0.000892	0.335826
CTRL	Intronic lncRNA	0.307036	0.913534	0.0624999	0.336097
MICU3	Intronic lncRNA	0.927757	2.75856	1.85359e-05	0.336319
SLCO3A1	Intronic lncRNA	0.285027	0.847363	0.000672723	0.33637
MYH3	Intronic lncRNA	0.141161	0.419475	0.0122708	0.336519
ICA1L	Intronic lncRNA	0.276935	0.82253	0.00509998	0.336686
LINC00173	Known lincRNA	0.0777675	0.230872	0.00421713	0.336843
TTC34	Intronic lncRNA	0.189313	0.561517	8.91377e-06	0.337145
AK5	Intronic lncRNA	0.206039	0.610274	0.016488	0.337617
SH3D19	Intronic lncRNA	0.997024	2.94949	7.46688e-07	0.338033
AC092839.4	Antisense lncRNA	0.769424	2.27583	5.36352e-07	0.338084
MEIS2	Intronic lncRNA	0.25816	0.763547	0.000829517	0.338106
RP11-2E11.5	Known lincRNA	0.041245	0.121953	5.27286e-05	0.338204
CTD-2026D20.2	Antisense lncRNA	0.497607	1.46991	3.13079e-06	0.338528
RP5-1029K10.2	Antisense lncRNA	0.0809782	0.239069	0.000267125	0.338723
CSRP1	Intronic lncRNA	0.835441	2.46107	1.39497e-05	0.339462
LINC00092	Known lincRNA	0.141621	0.416782	0.00181575	0.339797
PKD1L2	Intronic lncRNA	0.0522638	0.153746	0.00130045	0.339936
ETV1	Intronic lncRNA	0.180904	0.531652	0.00237245	0.340267
SPATA18	Intronic lncRNA	0.230548	0.676788	0.00100247	0.340649
CTD-2201E9.1	Known lincRNA	0.558925	1.63881	1.51155e-08	0.341056
AF186192.1	Known lincRNA	0.15594	0.456094	0.000269598	0.341904
INPP1	Intronic lncRNA	0.651419	1.9049	2.42274e-05	0.34197
ABCA5	Intronic lncRNA	1.26735	3.70259	2.29673e-07	0.342287
RP11-461L13.5	Known lincRNA	0.084324	0.246339	0.000672529	0.342308
AC011526.1	Known lincRNA	0.168624	0.492394	4.79345e-05	0.342458
RP11-298O21.3	Known lincRNA	0.114436	0.334134	0.00014379	0.342486
ANK2	Intronic lncRNA	0.227091	0.662473	0.000614058	0.342793
ARHGEF28	Intronic lncRNA	0.583191	1.69966	3.09745e-10	0.343122
PLEKHA5	Intronic lncRNA	0.143378	0.416976	0.000292988	0.343852
GRAMD1C	Intronic lncRNA	0.414406	1.20332	0.000220854	0.344386
WDR86	Intronic lncRNA	1.63197	4.7382	9.61305e-06	0.344429
PKP4	Intronic lncRNA	0.290351	0.842945	0.0268595	0.344448
AK5	Intronic lncRNA	0.283448	0.822563	0.0182564	0.344591
RP5-850O15.4	Known lincRNA	0.674613	1.95717	0.0062774	0.344688
RP11-143A22.1	Known lincRNA	0.252665	0.732882	0.000270058	0.344755
XXbac-BPGBPG55C20.2	Known lincRNA	0.341463	0.989162	8.62326e-06	0.345205
PDGFA	Intronic lncRNA	0.324398	0.936873	0.00204088	0.346257
RP11-68L18.1	Antisense lncRNA	0.0679276	0.196123	2.82472e-05	0.346353
FZD10-AS1	Intronic lncRNA	0.41368	1.19285	0.00392375	0.3468
LRRC49	Intronic lncRNA	0.314903	0.90751	9.13679e-06	0.346996
GGT6	Intronic lncRNA	0.155522	0.44795	0.0011137	0.347186
CADM2-AS1	Antisense lncRNA	0.0248945	0.071669	0.00423108	0.347354
MEG3	Known lincRNA	0.31189	0.897337	0.000139359	0.347573
NAV2	Intronic lncRNA	0.150053	0.431609	0.000830244	0.34766
TMEM237	Intronic lncRNA	1.16736	3.35364	5.80986e-08	0.348088
APPL1	Intronic lncRNA	0.623829	1.79169	0.148917	0.348179
TEX41	Known lincRNA	0.125509	0.360437	0.00374409	0.348214
ITGA7	Intronic lncRNA	0.669449	1.92083	0.000573915	0.348521
RP3-331H24.4	Known lincRNA	0.296543	0.849962	0.00697006	0.348889
ADAMTS9-AS1	Antisense lncRNA	0.214055	0.612875	0.00079591	0.349263
LIMS2	Intronic lncRNA	0.155654	0.444979	0.00286878	0.3498
TRPC1	Intronic lncRNA	0.702105	2.00545	0.00204582	0.350098
RP11-582J16.4	Antisense lncRNA	0.252551	0.720865	0.000369146	0.350345
RP11-543C4.1	Known lincRNA	0.0770189	0.219806	0.000116059	0.350395
RAPH1	Intronic lncRNA	2.66213	7.59498	0.0017189	0.350512
RP11-111J6.2	Known lincRNA	0.0893121	0.254663	0.00872699	0.350707
RP11-2E11.9	Antisense lncRNA	0.554599	1.57926	0.000112871	0.351177
RP11-78I14.1	Antisense lncRNA	0.89555	2.54931	1.76603e-06	0.351291
RP11-33B1.3	Known lincRNA	0.0793391	0.225588	0.00946851	0.351699
SPTBN1	Intronic lncRNA	0.990716	2.80797	3.34077e-07	0.352823
RP11-64D22.5	Known lincRNA	0.124842	0.353628	0.00110285	0.353033
RP11-192P3.4	Known lincRNA	0.0807223	0.228323	7.18694e-05	0.353544
C11orf63	Intronic lncRNA	0.187283	0.529595	0.00126636	0.353635
BIRC2	Intronic lncRNA	0.251927	0.712191	0.00550541	0.353735
ROBO4	Intronic lncRNA	0.154558	0.436723	0.000441513	0.353903
RAPGEF3	Intronic lncRNA	0.291469	0.822749	0.000489072	0.354262
NDRG2	Intronic lncRNA	0.957241	2.70131	3.36905e-05	0.354362
RP1-193H18.2	Known lincRNA	0.329594	0.929491	7.51325e-05	0.354596
NR2F1-AS1	Antisense lncRNA	0.128956	0.363625	0.000694738	0.354639
RP11-171I2.3	Known lincRNA	0.567103	1.5967	0.000268184	0.355172
RP11-212D3.4	Known lincRNA	0.0213723	0.0601654	0.000204691	0.355225
RP11-34A14.3	Antisense lncRNA	0.0973825	0.274045	0.0776935	0.355353
AC007461.2	Known lincRNA	0.0988638	0.278036	0.00760613	0.355579
AC007327.5	Antisense lncRNA	0.170443	0.479328	4.61469e-06	0.355588
LRRC7	Intronic lncRNA	0.0358786	0.100858	6.19169e-05	0.355733
GRAMD3	Intronic lncRNA	0.805923	2.26259	1.9295e-06	0.356195
FXYD2	Intronic lncRNA	0.0790456	0.221862	0.0012213	0.356282
NAALADL2	Intronic lncRNA	0.163025	0.456458	0.010988	0.357152
RBMS3	Intronic lncRNA	4.58371	12.8147	0.0163097	0.357691
RP4-635E18.7	Antisense lncRNA	0.401273	1.12132	0.000128458	0.357858
SCN4A	Intronic lncRNA	0.168489	0.470473	0.0132043	0.358127
RP4-678D15.1	Antisense lncRNA	1.60273	4.46835	6.46214e-08	0.358685
EGFR-AS1	Antisense lncRNA	0.404416	1.1249	1.73295e-05	0.359512
CHEK2	Intronic lncRNA	0.190728	0.529892	0.0096361	0.359937
MIR205HG	Known lincRNA	2.92881	8.13144	0.0171897	0.360183
ETV5	Intronic lncRNA	0.168979	0.468446	0.00406338	0.360723
RP11-12D24.10	Known lincRNA	0.0563012	0.155987	0.00134119	0.360934
MATN2	Intronic lncRNA	0.703562	1.94875	2.62575e-06	0.361032
RAB3IL1	Intronic lncRNA	0.282611	0.782219	0.0029324	0.361294
CTB-13F3.1	Antisense lncRNA	0.502778	1.39142	0.0338517	0.361341
DST	Intronic lncRNA	0.337233	0.932456	0.00164147	0.361661
DMKN	Intronic lncRNA	1.13438	3.13343	0.000430876	0.362026
CSRP1	Intronic lncRNA	4.59795	12.6996	8.66704e-06	0.362055
CHRD	Intronic lncRNA	0.137769	0.380378	0.0073939	0.36219
DAK	Intronic lncRNA	0.229895	0.634245	0.0153696	0.362471
AL132709.5	Known lincRNA	0.290217	0.80002	0.0339757	0.362763
GCFC2	Intronic lncRNA	0.273708	0.754102	0.00128782	0.362959
MIR497HG	Antisense lncRNA	1.5011	4.13457	6.10277e-07	0.36306
ALDH1L1	Intronic lncRNA	0.0283307	0.077987	0.024603	0.363275
RP11-157J24.2	Known lincRNA	0.147854	0.406749	0.000914774	0.363502
SHANK2-AS1	Antisense lncRNA	0.0906411	0.249259	0.00168539	0.363642
ANO1	Intronic lncRNA	0.532105	1.46319	0.00471929	0.363662
RP11-567J20.2	Known lincRNA	0.122799	0.337424	0.000246885	0.36393
RP11-269F20.1	Antisense lncRNA	0.275136	0.755839	5.25957e-05	0.364014
SYCP3	Intronic lncRNA	1.40499	3.85563	0.000190254	0.3644
LINC00478	Known lincRNA	1.50838	4.13702	0.000213727	0.364606
ADAMTS9	Intronic lncRNA	0.821691	2.25305	0.0036082	0.364702
RP11-398K22.12	Antisense lncRNA	0.121653	0.333337	0.0960158	0.364955
AC104655.3	Known lincRNA	0.0798419	0.218694	0.000827859	0.365085
RP11-573G6.6	Known lincRNA	0.142884	0.391348	0.00236013	0.365106
RP3-465N24.6	Known lincRNA	0.429228	1.17542	0.000334247	0.365169
ITGA6	Intronic lncRNA	1.22818	3.36274	0.000160278	0.365232
RP11-553L6.5	Known lincRNA	3.67562	10.0484	2.92006e-06	0.365792
RP11-222A11.1	Known lincRNA	0.102914	0.281312	0.00187497	0.365834
TPD52L1	Intronic lncRNA	2.82172	7.71243	0.00513531	0.365867
AGPAT2	Intronic lncRNA	0.454871	1.24181	0.0222888	0.366297
MAP2K6	Intronic lncRNA	0.244343	0.666996	0.00280874	0.366333
CTC-239J10.1	Antisense lncRNA	0.130304	0.355626	0.00534439	0.366409
FLG-AS1	Antisense lncRNA	0.124999	0.341062	0.0219223	0.366498
MIR205HG	Known lincRNA	2.53891	6.90694	0.118534	0.367588
ADAMTS1	Intronic lncRNA	0.647617	1.75819	0.000161071	0.368344
PPP5C	Intronic lncRNA	0.383164	1.03806	0.00611006	0.369115
PTPN13	Intronic lncRNA	0.261365	0.70805	0.0451525	0.369133
LINC00314	Known lincRNA	0.314532	0.852064	0.0151175	0.369142
MYLK	Intronic lncRNA	1.11532	3.01863	2.78735e-06	0.369478
RP11-626H12.2	Known lincRNA	0.16509	0.446439	1.82233e-06	0.369793
ETV1	Intronic lncRNA	0.190895	0.515973	0.00804635	0.369971
MEIS2	Intronic lncRNA	1.25736	3.39665	0.00159511	0.370177
HBB	Intronic lncRNA	22.0244	59.4862	0.00615162	0.370244
RP11-503L19.1	Known lincRNA	0.0395525	0.106783	0.0268868	0.370401
DLG2	Intronic lncRNA	0.0708576	0.191227	2.22373e-05	0.370541
AC005550.4	Known lincRNA	0.205176	0.553611	0.000422856	0.370614
MT1X	Intronic lncRNA	1.11009	2.99484	0.00678681	0.370669
AC007319.1	Antisense lncRNA	0.386686	1.04263	0.00313316	0.370874
DIO3OS	Known lincRNA	0.0569827	0.153622	0.00447539	0.370928
LINC00941	Known lincRNA	0.100072	0.269501	8.30484e-05	0.371322
FGF17	Intronic lncRNA	0.0508912	0.137049	8.8885e-05	0.371335
RP3-467L1.4	Antisense lncRNA	0.246187	0.662504	0.0493729	0.371601
RP11-571L19.8	Known lincRNA	0.714836	1.9193	1.17047e-05	0.372446
APBB1	Intronic lncRNA	0.0710798	0.190778	0.00442341	0.372579
KLHL29	Intronic lncRNA	0.228522	0.612435	0.000217545	0.373136
PRKCDBP	Intronic lncRNA	0.49506	1.32396	0.0327563	0.373924
SEPP1	Intronic lncRNA	0.617932	1.65204	0.02045	0.374042
OBSCN	Intronic lncRNA	0.367814	0.981977	0.00189248	0.374565
NAV2-AS2	Antisense lncRNA	0.270834	0.722361	0.0023092	0.374929
NMNAT3	Intronic lncRNA	0.458282	1.22164	0.0229519	0.375138
GCOM1	Intronic lncRNA	0.0649183	0.172999	0.000936962	0.375252
RP11-75C9.1	Known lincRNA	0.0275154	0.0732724	0.0117354	0.375521
RP11-696N14.1	Antisense lncRNA	0.463516	1.23411	2.77509e-05	0.375588
RP11-375I20.6	Known lincRNA	0.128776	0.342823	0.00478324	0.375634
ICA1L	Intronic lncRNA	0.0991935	0.263848	6.84466e-05	0.37595
RP11-350N15.6	Antisense lncRNA	0.530023	1.40821	1.11428e-05	0.376382
RP11-120J1.1	Antisense lncRNA	0.314689	0.835843	1.42001e-05	0.376492
TTN-AS1	Antisense lncRNA	0.185929	0.493842	0.0010638	0.376495
RP11-171I2.1	Antisense lncRNA	0.0873011	0.231844	1.08448e-05	0.376551
CC2D2A	Intronic lncRNA	0.669127	1.77672	0.00411406	0.376609
PRMT10	Intronic lncRNA	0.214588	0.569088	0.00171215	0.377074
KIDINS220	Intronic lncRNA	2.46438	6.53191	0.0233043	0.377284
AP001627.1	Antisense lncRNA	0.179879	0.476595	3.7505e-05	0.377426
MYO15B	Intronic lncRNA	0.961856	2.54764	0.0633256	0.377547
AC073133.1	Known lincRNA	0.0373331	0.0988767	0.0156089	0.377572
TMCC1	Intronic lncRNA	0.836536	2.21527	3.9841e-06	0.377622
RP11-380F14.2	Antisense lncRNA	0.527997	1.39759	0.0295006	0.377792
AC093415.2	Antisense lncRNA	0.392303	1.03753	8.95723e-05	0.378114
DARS	Intronic lncRNA	0.136918	0.361285	0.00782656	0.378974
SLC12A2	Intronic lncRNA	0.552311	1.45491	0.0133107	0.379618
SSBP1	Intronic lncRNA	0.142692	0.375585	0.0241514	0.379918
SMC5-AS1	Antisense lncRNA	0.492877	1.29702	6.67338e-08	0.380009
RP11-752G15.3	Antisense lncRNA	0.046851	0.123275	0.0319757	0.380053
ACACB	Intronic lncRNA	0.549393	1.44556	0.0173313	0.380055
RP11-222A11.1	Known lincRNA	0.317851	0.836167	5.23118e-06	0.380128
KANK1	Intronic lncRNA	0.699207	1.83824	4.87137e-07	0.380368
AC007970.1	Antisense lncRNA	0.1404	0.368972	4.59739e-06	0.380516
CDKL1	Intronic lncRNA	0.20414	0.536173	0.00256986	0.380736
SOX8	Intronic lncRNA	0.157704	0.413827	0.0106305	0.381085
AC116035.1	Known lincRNA	0.201568	0.528834	0.00391559	0.381155
RP11-10C8.2	Antisense lncRNA	0.2456	0.644041	8.5941e-06	0.381343
RP11-435B5.4	Known lincRNA	0.025837	0.0676501	0.00632961	0.381922
OSBPL8	Intronic lncRNA	0.674332	1.76424	0.255109	0.382223
GABRP	Intronic lncRNA	0.86677	2.26411	0.000635971	0.38283
ADCY4	Intronic lncRNA	0.752476	1.9648	0.117963	0.382978
PAN2	Intronic lncRNA	0.210919	0.550447	0.000906372	0.383178
RP11-95O2.1	Known lincRNA	0.0453669	0.118333	0.068542	0.383384
PTS	Intronic lncRNA	0.417318	1.08849	0.00295449	0.38339
AC007563.1	Antisense lncRNA	0.0317276	0.0827399	0.0159713	0.383461
RP11-55K13.1	Antisense lncRNA	0.131967	0.343991	0.00011384	0.383634
DMKN	Intronic lncRNA	0.344652	0.898044	0.000966025	0.383781
ITGB4	Intronic lncRNA	0.0905586	0.235956	0.0214302	0.383795
DMKN	Intronic lncRNA	0.797807	2.07812	0.000183215	0.383908
SGSM1	Intronic lncRNA	0.0546662	0.142253	0.028671	0.384288
FAT4	Intronic lncRNA	0.184426	0.479729	0.0267064	0.384438
CTB-174D11.1	Antisense lncRNA	0.609929	1.58576	0.000849868	0.384628
EGFLAM	Intronic lncRNA	3.2885	8.54855	5.48686e-05	0.384685
RP11-406A9.2	Known lincRNA	0.153179	0.397386	0.000125555	0.385467
ANKRA2	Intronic lncRNA	0.470442	1.22012	0.00536645	0.385571
TAGLN	Intronic lncRNA	3.7084	9.61619	0.00177893	0.385642
AF001548.6	Antisense lncRNA	0.268794	0.695866	0.00148992	0.386273
NCALD	Intronic lncRNA	0.179536	0.46475	0.000830357	0.386306
LINC00910	Known lincRNA	0.0660752	0.171037	0.0693701	0.386322
XXbac-BPG154L12.4	Antisense lncRNA	0.0830296	0.214913	5.25666e-05	0.38634
RP11-435O5.5	Antisense lncRNA	0.123834	0.320195	0.0270143	0.386747
FGF1	Intronic lncRNA	0.318145	0.822466	0.011451	0.386819
RP11-143M1.2	Antisense lncRNA	0.0864097	0.223341	0.000300186	0.386897
CYP4F12	Intronic lncRNA	0.639872	1.65227	0.0117556	0.387267
RP11-135J2.4	Antisense lncRNA	0.169829	0.438477	0.00211906	0.387316
TRPC6	Intronic lncRNA	0.575256	1.48488	1.60334e-06	0.387409
PDE2A	Intronic lncRNA	0.427068	1.1021	5.55488e-05	0.387502
CTD-3023L14.2	Known lincRNA	0.0959474	0.24757	8.59568e-06	0.387557
CTB-118N6.3	Antisense lncRNA	0.756605	1.95175	7.64062e-05	0.387654
RP11-501J20.5	Antisense lncRNA	0.062753	0.161852	0.0153404	0.387718
PCDH9-AS3	Antisense lncRNA	0.09643	0.248595	0.062113	0.3879
MEG8	Known lincRNA	0.271566	0.699751	0.00763486	0.388089
MAGI2-AS3	Antisense lncRNA	0.225188	0.579964	0.00580917	0.388279
GPD1L	Intronic lncRNA	0.314393	0.809494	0.0102564	0.388382
HSD11B2	Intronic lncRNA	0.22484	0.57883	0.0209219	0.388439
ARHGAP10	Intronic lncRNA	0.634647	1.6336	9.33926e-05	0.388495
AC007036.6	Known lincRNA	0.336588	0.865505	3.75479e-05	0.388891
MSANTD2	Intronic lncRNA	0.306053	0.786748	0.00665616	0.38901
LINC00920	Known lincRNA	0.222137	0.570983	0.000164711	0.389042
NAV2	Intronic lncRNA	0.393593	1.01134	0.00276998	0.38918
CTB-174D11.2	Antisense lncRNA	0.401932	1.03249	0.000997758	0.389283
LAMA1	Intronic lncRNA	0.224125	0.57573	0.00177189	0.389288
SCN4B	Intronic lncRNA	0.0768875	0.19712	0.00159385	0.390054
RP11-101E7.2	Antisense lncRNA	0.411329	1.05417	0.000298229	0.39019
ADCY1	Intronic lncRNA	0.117717	0.301645	0.107461	0.390249
RP4-799P18.2	Antisense lncRNA	0.0873089	0.22371	0.00032508	0.390276
RP11-119D9.1	Known lincRNA	0.0876566	0.224557	0.000943629	0.390354
EIF3F	Intronic lncRNA	1.08569	2.7789	3.53053e-06	0.39069
MST1	Intronic lncRNA	0.505441	1.29354	0.000178906	0.390743
MFGE8	Intronic lncRNA	0.643597	1.64686	0.00103444	0.390802
AC090044.1	Known lincRNA	0.0961555	0.245926	0.00921099	0.390994
RP4-717I23.3	Antisense lncRNA	0.28665	0.732806	0.00234372	0.391168
GATM	Intronic lncRNA	0.110355	0.282091	0.00831772	0.391206
MIR17HG	Intronic lncRNA	0.221132	0.564438	0.00878137	0.391774
DAB2	Intronic lncRNA	1.95732	4.9918	0.000946466	0.392108
U1	Known lincRNA	0.22139	0.564143	0.0360734	0.392435
ANKRA2	Intronic lncRNA	2.2139	5.63958	0.000159352	0.392565
AKNAD1	Intronic lncRNA	0.110845	0.282338	0.0482897	0.392597
LINC00969	Known lincRNA	0.251898	0.641153	0.0129216	0.392882
RP11-25O10.2	Known lincRNA	0.100733	0.256385	2.27939e-06	0.392899
KLF4	Intronic lncRNA	1.73513	4.41569	0.00044886	0.392947
DFNB59	Intronic lncRNA	0.075482	0.192046	0.00648792	0.393042
MFGE8	Intronic lncRNA	7.93687	20.1893	0.00928728	0.393122
SCARB1	Intronic lncRNA	1.09132	2.77515	0.0039791	0.393248
AKR1C3	Intronic lncRNA	0.456945	1.16185	0.0014948	0.393291
MBD5	Intronic lncRNA	0.217093	0.551974	0.000407642	0.393302
MEG8	Known lincRNA	0.23877	0.606965	0.0411592	0.393383
NDRG2	Intronic lncRNA	7.40133	18.8115	0.00743748	0.393447
CTC-232P5.3	Antisense lncRNA	0.363099	0.922336	0.0037332	0.393673
ANK2	Intronic lncRNA	0.520459	1.32178	0.00748616	0.393756
AL022344.7	Known lincRNA	0.0524906	0.133152	0.00613326	0.394216
RP11-298D21.3	Antisense lncRNA	0.0685111	0.173778	0.00318173	0.394244
RP11-88L24.4	Antisense lncRNA	0.0439742	0.111532	0.00157072	0.394273
FRMPD2	Intronic lncRNA	0.125777	0.318835	0.0794592	0.39449
RP11-461L13.3	Known lincRNA	0.609771	1.54436	0.000166383	0.394839
RP11-565P22.2	Antisense lncRNA	0.0455551	0.115365	0.00660404	0.394877
MEST	Intronic lncRNA	0.223655	0.566167	2.07333e-05	0.395035
RP11-175K6.1	Known lincRNA	0.616544	1.55966	0.00016614	0.395306
LINC00941	Known lincRNA	0.0678884	0.171725	0.0173895	0.395332
CTD-2135D7.5	Known lincRNA	0.204321	0.516832	0.000302667	0.395334
FAM149A	Intronic lncRNA	0.326593	0.826114	0.0187249	0.395337
LINC00882	Known lincRNA	0.116027	0.293122	0.00224239	0.395831
RP11-161M6.2	Known lincRNA	0.19826	0.500537	0.00951567	0.396094
SLC6A4	Intronic lncRNA	0.155711	0.393056	6.39798e-05	0.396154
AC011738.4	Antisense lncRNA	0.0668558	0.168716	3.35138e-05	0.396262
RP11-343H19.1	Antisense lncRNA	0.138165	0.348665	0.0182881	0.39627
PLAC9	Intronic lncRNA	0.407511	1.02772	0.000168487	0.39652
BPHL	Intronic lncRNA	0.12896	0.324649	0.0065875	0.397229
CTC-498M16.2	Known lincRNA	0.0402158	0.101214	0.00905	0.397334
RP5-1159O4.1	Known lincRNA	0.62713	1.57818	0.0184068	0.397375
RP11-130C19.3	Antisense lncRNA	0.0787746	0.198183	0.023866	0.397485
TLN2	Intronic lncRNA	1.05717	2.65852	0.0391573	0.397652
DST	Intronic lncRNA	7.76703	19.5299	7.72739e-06	0.397698
RP11-430G17.3	Known lincRNA	0.131612	0.330859	0.00054466	0.397789
RP11-1060G2.2	Known lincRNA	0.104362	0.262277	0.000349561	0.397906
LINC00478	Known lincRNA	9.16229	23.022	0.000100396	0.397979
SBF2	Intronic lncRNA	0.476531	1.19569	0.004553	0.398542
RP11-669C19.1	Known lincRNA	0.0856193	0.214805	0.00143806	0.398592
RP11-364P22.1	Known lincRNA	0.102376	0.256735	0.0187491	0.398762
GLT8D2	Intronic lncRNA	0.414116	1.03844	0.00401057	0.398787
LINC00087	Known lincRNA	0.358853	0.899742	0.000324597	0.39884
TENC1	Intronic lncRNA	0.43442	1.08913	0.00544231	0.398871
WBSCR27	Intronic lncRNA	0.208339	0.522294	0.000203729	0.398893
HOXA-AS3	Antisense lncRNA	0.442937	1.11031	3.27174e-06	0.398932
GARNL3	Intronic lncRNA	0.270895	0.677253	0.000180069	0.399991
OSBPL9	Intronic lncRNA	0.242329	0.605563	0.000447819	0.40017
RP11-325L7.2	Known lincRNA	0.0746116	0.186347	0.00698068	0.40039
RP11-154D6.1	Antisense lncRNA	0.159369	0.398009	0.00249645	0.400416
LA16c-366D3.1	Antisense lncRNA	0.247996	0.618919	0.014386	0.400693
U1	Known lincRNA	0.236104	0.589027	0.0222149	0.400838
TPTEP1	Known lincRNA	0.412461	1.02828	0.00155029	0.401118
RP11-1078H9.5	Antisense lncRNA	0.0653264	0.162796	0.00115057	0.401278
RP11-1100L3.8	Known lincRNA	0.737198	1.83662	0.0709755	0.401389
FAM13A	Intronic lncRNA	0.901046	2.24041	8.45339e-08	0.402179
CSRP1	Intronic lncRNA	2.10744	5.23927	6.5649e-05	0.402239
AC097500.2	Known lincRNA	0.441506	1.0975	0.00130109	0.402284
ITGA7	Intronic lncRNA	0.557548	1.38453	0.00178005	0.402699
ADAMTS9	Intronic lncRNA	0.622781	1.54531	0.0285702	0.403013
AC093818.1	Antisense lncRNA	0.0971152	0.240935	0.0189613	0.403076
ISM1-AS1	Antisense lncRNA	0.126705	0.314298	0.00382482	0.403136
TPT1-AS1	Intronic lncRNA	0.419817	1.04038	0.0203485	0.403522
TMEM237	Intronic lncRNA	1.02814	2.54688	0.000123365	0.403684
RP11-14D22.2	Known lincRNA	0.447922	1.10946	0.0470543	0.40373
SLC26A4-AS1	Antisense lncRNA	0.0519732	0.128702	0.0308941	0.403826
SEC11C	Intronic lncRNA	1.17457	2.90772	0.00705197	0.403949
AGBL3	Intronic lncRNA	0.228649	0.565852	0.000469223	0.40408
PRSS16	Intronic lncRNA	0.075576	0.186961	0.0217634	0.404235
EOGT	Intronic lncRNA	0.30846	0.762975	0.00140596	0.404285
SCFD1	Intronic lncRNA	0.376817	0.931942	0.00673367	0.404335
RP11-173D14.3	Known lincRNA	0.0172999	0.0427746	0.00381333	0.404443
RCAN1	Intronic lncRNA	0.84909	2.09653	0.0100183	0.404999
AC074289.1	Antisense lncRNA	1.13958	2.81338	0.000497884	0.405056
IL5	Intronic lncRNA	0.160233	0.395545	0.00768458	0.405094
MIR497HG	Antisense lncRNA	2.63241	6.49261	0.000125313	0.405447
RP11-716H6.2	Antisense lncRNA	0.0728905	0.179683	0.000746195	0.405661
LINC00173	Known lincRNA	0.266368	0.656293	0.00177405	0.405868
CALCOCO2	Intronic lncRNA	0.251472	0.618899	0.00408427	0.406321
CTA-134P22.2	Antisense lncRNA	0.353454	0.869519	0.000545655	0.406493
SORBS2	Intronic lncRNA	1.09395	2.69112	1.47298e-05	0.406504
MEG3	Known lincRNA	7.58494	18.6461	3.90881e-05	0.406785
DNM1P35	Antisense lncRNA	0.0878071	0.215829	0.000595404	0.406836
RP11-320P7.2	Known lincRNA	0.0527888	0.129723	0.0465816	0.406934
ZRANB2-AS2	Antisense lncRNA	0.118234	0.290466	0.000754471	0.407049
AF131215.8	Known lincRNA	0.155313	0.381319	0.0476119	0.407304
KIAA1324	Intronic lncRNA	0.545524	1.3389	0.0092199	0.407441
DOCK9-AS1	Antisense lncRNA	0.148006	0.363085	0.0142888	0.407635
RP11-301L8.2	Antisense lncRNA	0.668288	1.63841	0.000104467	0.407889
AASS	Intronic lncRNA	0.166053	0.406851	0.00266486	0.408142
ZNF521	Intronic lncRNA	0.258967	0.634169	0.0250771	0.408356
LINC01013	Known lincRNA	0.151056	0.369804	0.149038	0.408476
IFT172	Intronic lncRNA	1.02602	2.5092	0.000515159	0.408905
LINC00969	Known lincRNA	0.28794	0.704169	0.0301125	0.408907
MAP2K6	Intronic lncRNA	0.326073	0.797247	0.0157801	0.408999
PRR4	Intronic lncRNA	0.580246	1.41843	0.0197196	0.409076
LARP7	Intronic lncRNA	0.436488	1.06648	6.29859e-05	0.40928
CTB-118N6.3	Antisense lncRNA	0.331757	0.809999	0.0491167	0.409578
RP11-499F3.1	Known lincRNA	0.0893922	0.218154	0.0437239	0.409766
NEDD4L	Intronic lncRNA	2.25992	5.50969	1.40629e-05	0.410172
TPT1-AS1	Intronic lncRNA	0.963322	2.34604	0.000301799	0.410615
RP13-143G15.3	Antisense lncRNA	0.094678	0.230401	0.00271947	0.410927
SCARF1	Intronic lncRNA	0.100774	0.244755	0.0235813	0.411736
RP11-91J19.4	Known lincRNA	0.717393	1.74228	2.43395e-05	0.411756
GPR125	Intronic lncRNA	0.955518	2.32029	1.56925e-07	0.411809
RP11-114F10.3	Antisense lncRNA	0.301486	0.732014	0.0529085	0.411859
RMST	Known lincRNA	1.99317	4.83285	0.00849413	0.412421
PELP1	Intronic lncRNA	0.508246	1.23174	0.0515175	0.412623
AC092597.3	Antisense lncRNA	0.168285	0.407661	2.28184e-06	0.412807
TENC1	Intronic lncRNA	1.78174	4.31517	0.00998205	0.412901
RP11-81N13.1	Known lincRNA	0.172817	0.418516	1.51689e-05	0.412927
RP11-31F15.2	Known lincRNA	0.174532	0.42262	0.000313929	0.412976
FAM3A	Intronic lncRNA	0.0701078	0.169694	0.0111091	0.413142
AC114808.3	Antisense lncRNA	0.0888706	0.214929	0.00978185	0.413487
LIPE-AS1	Antisense lncRNA	0.157068	0.379737	0.000209762	0.413623
RP11-297J22.1	Known lincRNA	0.102239	0.247155	0.0214331	0.413662
DST	Intronic lncRNA	1.89968	4.58336	1.40294e-06	0.414473
RP11-475O6.1	Known lincRNA	0.106017	0.255556	0.0081404	0.414849
PDGFRA	Intronic lncRNA	1.56043	3.76144	0.0394531	0.414849
RP11-48G14.1	Known lincRNA	0.270776	0.652556	4.78865e-05	0.414947
WBP2NL	Intronic lncRNA	0.25569	0.615935	0.00453801	0.415125
MEST	Intronic lncRNA	0.488244	1.17588	0.000499969	0.415214
MIR1255B1	Antisense lncRNA	0.188224	0.45319	8.87302e-05	0.415331
STK32A	Intronic lncRNA	0.192145	0.462535	0.00145043	0.415417
RP11-152P17.2	Antisense lncRNA	0.0962119	0.231521	0.0123718	0.415564
RP11-332H18.4	Antisense lncRNA	0.417053	1.00311	0.00633295	0.415758
HYDIN	Intronic lncRNA	0.101855	0.244831	0.000466417	0.41602
ITPR1	Intronic lncRNA	2.30716	5.54037	0.000368253	0.416428
FAM133B	Intronic lncRNA	0.220781	0.529953	0.0116885	0.416604
FAM13A	Intronic lncRNA	1.05233	2.52472	0.000101013	0.416811
RP11-318M2.2	Antisense lncRNA	0.0925779	0.222086	0.00196676	0.416856
FN3K	Intronic lncRNA	0.354323	0.849943	0.031281	0.416879
HERC2P9	Intronic lncRNA	1.16727	2.79993	0.0192175	0.416892
RBMS3-AS2	Antisense lncRNA	0.627457	1.50377	0.00740041	0.417256
SLIT3	Intronic lncRNA	0.29943	0.717595	0.000401294	0.417269
STXBP5-AS1	Antisense lncRNA	0.146539	0.350878	0.00140104	0.417635
RP11-165A20.3	Known lincRNA	0.368822	0.88235	3.7021e-05	0.417999
MIR143HG	Intronic lncRNA	5.85432	14.0006	0.000505045	0.418148
MEIS2	Intronic lncRNA	0.301603	0.721256	0.000133449	0.418164
INPP5K	Intronic lncRNA	0.212485	0.507906	0.0165628	0.418355
RP11-21I10.2	Known lincRNA	0.121656	0.290559	0.00146311	0.418697
TPT1-AS1	Intronic lncRNA	1.88545	4.50219	0.000767625	0.418787
ROBO3	Intronic lncRNA	0.216592	0.516988	0.000417484	0.41895
ANXA3	Intronic lncRNA	0.116955	0.279145	0.0016187	0.418977
CACHD1	Intronic lncRNA	0.307011	0.732756	0.000394164	0.418981
RP11-398K22.12	Antisense lncRNA	0.237578	0.566951	0.00212817	0.419045
TFPI	Intronic lncRNA	0.109919	0.262234	0.0925968	0.419163
ANKRD53	Intronic lncRNA	0.207428	0.494636	0.00403726	0.419354
ANKDD1B	Intronic lncRNA	0.110498	0.263486	0.0122514	0.419369
RP5-1042K10.10	Antisense lncRNA	0.26206	0.624883	0.000523979	0.419374
DMKN	Intronic lncRNA	1.50014	3.57607	0.000519622	0.419494
C16orf89	Intronic lncRNA	2.55536	6.08623	0.00939771	0.419859
USP11	Intronic lncRNA	0.2808	0.66864	0.0148197	0.419957
GALT	Intronic lncRNA	0.651442	1.55057	0.00116859	0.420131
TMEM237	Intronic lncRNA	0.130894	0.311479	7.90579e-05	0.420233
SEPP1	Intronic lncRNA	4.27928	10.1785	0.000872609	0.420423
CXCL12	Intronic lncRNA	0.511809	1.21713	0.0012318	0.420505
LRP2	Intronic lncRNA	0.942235	2.24012	0.000214439	0.420618
RP5-973M2.2	Known lincRNA	0.237394	0.56342	0.0104979	0.421344
SLC47A2	Intronic lncRNA	0.0649855	0.154229	0.00623313	0.421358
ZNF667-AS1	Known lincRNA	0.125606	0.298093	0.00774249	0.421366
CTD-3128G10.6	Antisense lncRNA	0.774103	1.83688	0.00759872	0.421422
NEXN	Intronic lncRNA	0.3431	0.814094	0.0112154	0.421451
KRT5	Intronic lncRNA	0.237849	0.564313	0.0806853	0.421484
RP11-554A11.6	Antisense lncRNA	0.222619	0.527977	0.00144905	0.421646
ACVR2A	Intronic lncRNA	0.242799	0.57547	0.00506737	0.421915
NPHP3	Intronic lncRNA	2.75533	6.52994	5.20134e-05	0.421953
CTB-118N6.3	Antisense lncRNA	0.290022	0.68724	1.47427e-05	0.42201
RP4-535B20.4	Known lincRNA	0.510334	1.20874	1.86352e-05	0.422202
MCC	Intronic lncRNA	0.215947	0.510851	0.000613576	0.422719
SPTBN1	Intronic lncRNA	3.17832	7.51798	3.29496e-08	0.422763
RP11-552D4.1	Known lincRNA	0.174948	0.413776	0.0338918	0.42281
SEC31B	Intronic lncRNA	0.0911277	0.215443	0.00844636	0.422978
USP53	Intronic lncRNA	1.12645	2.65897	0.0024187	0.423643
HOXA10-AS	Antisense lncRNA	0.335046	0.790849	0.000751979	0.423653
CTD-2058B24.2	Antisense lncRNA	0.277216	0.654274	0.0368727	0.4237
TACC1	Intronic lncRNA	0.302039	0.71278	0.0153352	0.423748
RP11-513I15.6	Known lincRNA	0.993839	2.34499	6.57401e-05	0.423815
RP11-981G7.6	Known lincRNA	0.151572	0.357547	0.00022411	0.423921
EZH1	Intronic lncRNA	1.5885	3.7441	0.0564392	0.424266
RP11-418J17.1	Antisense lncRNA	0.128268	0.301981	2.75757e-05	0.424755
GSTM2	Intronic lncRNA	1.39411	3.28165	0.0578344	0.424819
FGFR1	Intronic lncRNA	4.79472	11.283	9.09524e-05	0.424952
RP11-507K2.3	Antisense lncRNA	0.481633	1.13217	0.000135929	0.425407
DZIP1L	Intronic lncRNA	0.382628	0.8985	0.0286896	0.425852
PACRGL	Intronic lncRNA	0.0998376	0.234301	0.0154231	0.426108
LINC00893	Antisense lncRNA	0.489894	1.14947	0.00678	0.426192
RP11-861E21.2	Antisense lncRNA	0.110923	0.26017	0.0325478	0.42635
RP5-1139B12.4	Antisense lncRNA	0.481263	1.1287	0.000261762	0.426386
HSPB7	Intronic lncRNA	0.29884	0.700775	0.00618577	0.426442
RP11-958F21.3	Known lincRNA	0.127371	0.298389	0.0121076	0.426863
FER1L5	Intronic lncRNA	0.0351782	0.0824088	0.00453188	0.426874
CTC-459F4.5	Known lincRNA	0.127547	0.29873	0.00082485	0.426964
RP11-624M8.1	Antisense lncRNA	0.140202	0.32813	0.0254966	0.427277
MEG3	Known lincRNA	5.40357	12.6269	0.000621248	0.427943
RP11-421P23.2	Known lincRNA	0.132876	0.31006	0.0571864	0.428549
PDS5B	Intronic lncRNA	0.146815	0.342505	0.00412679	0.42865
RP11-14N7.2	Known lincRNA	0.488643	1.13975	0.000210197	0.428726
CFLAR	Intronic lncRNA	0.305642	0.712384	0.0245803	0.429041
EPHX2	Intronic lncRNA	0.60236	1.40365	0.0152357	0.429137
HOXA-AS2	Antisense lncRNA	0.445178	1.03649	0.000235732	0.429504
RP11-11N5.1	Known lincRNA	0.107342	0.249831	0.000132217	0.42966
MEG3	Known lincRNA	0.264117	0.614648	0.00156057	0.429705
ARHGEF7-AS2	Antisense lncRNA	0.181925	0.423104	0.000301809	0.429977
CAV1	Intronic lncRNA	5.20714	12.1058	0.076403	0.430135
RP11-17E13.2	Known lincRNA	0.0748992	0.174125	0.00126874	0.430146
AC016582.2	Known lincRNA	0.275739	0.640917	0.000113819	0.430226
RP11-111F5.8	Known lincRNA	0.0891977	0.207274	0.000862353	0.430337
ZFHX4	Intronic lncRNA	0.135095	0.313917	0.0120228	0.430353
KDSR	Intronic lncRNA	1.08296	2.51609	0.0116959	0.430413
RP11-619A14.2	Antisense lncRNA	0.15307	0.355494	0.00448854	0.430585
RP11-118K6.3	Known lincRNA	0.091353	0.211902	0.0603388	0.431109
C1S	Intronic lncRNA	1.56839	3.63503	0.00113296	0.431465
THRA	Intronic lncRNA	0.43257	1.00147	0.0121127	0.431935
DDX5	Intronic lncRNA	4.66418	10.7972	0.00225186	0.431983
CLASP2	Intronic lncRNA	0.180095	0.416801	0.000842604	0.432089
LGR4	Intronic lncRNA	0.766417	1.77298	0.000167405	0.432276
AC008440.5	Antisense lncRNA	0.518045	1.19822	0.00947383	0.432346
RP11-281O15.8	Known lincRNA	0.112102	0.258915	5.89177e-05	0.432969
LINC00982	Antisense lncRNA	0.247261	0.570906	0.00260633	0.433103
AFG3L2	Intronic lncRNA	0.301041	0.694601	0.0156764	0.433401
LINC00314	Known lincRNA	0.138605	0.319791	0.00398208	0.433424
ZBTB20-AS4	Known lincRNA	0.360247	0.830797	0.00568173	0.433617
RP11-320P7.1	Known lincRNA	0.861903	1.98404	0.000892546	0.434419
SCRN2	Intronic lncRNA	0.306104	0.704306	0.0196787	0.434617
LAMA1	Intronic lncRNA	0.0749542	0.172443	0.00394685	0.434662
TACC2	Intronic lncRNA	0.356798	0.820643	0.0810173	0.434778
AL132709.8	Known lincRNA	0.274556	0.631109	0.0421022	0.435038
RP11-152P17.2	Antisense lncRNA	0.144678	0.332548	0.00202469	0.43506
MYO9A	Intronic lncRNA	0.221583	0.509269	0.00131174	0.4351
RP11-32B5.7	Known lincRNA	0.334185	0.768018	0.000320789	0.435126
TACC2	Intronic lncRNA	0.264378	0.607566	0.0298404	0.435143
SCGB3A1	Intronic lncRNA	0.397599	0.913232	0.0683717	0.435376
PRMT5-AS1	Antisense lncRNA	0.087655	0.201104	0.00373025	0.43587
TTN-AS1	Antisense lncRNA	0.14866	0.341053	0.0391894	0.435886
LINC00173	Known lincRNA	0.31338	0.717921	0.00519137	0.436511
TMEM245	Intronic lncRNA	0.773258	1.77088	9.68817e-05	0.436652
PDE9A	Intronic lncRNA	0.189345	0.433561	0.000602044	0.436721
LONRF1	Intronic lncRNA	0.609729	1.39565	0.000784469	0.436879
LINC01060	Known lincRNA	2.24048	5.12518	0.00721631	0.437152
RP11-259O2.2	Known lincRNA	0.100756	0.230427	0.0351632	0.437259
ARHGAP21	Intronic lncRNA	1.10084	2.51705	0.000101666	0.437352
PDLIM3	Intronic lncRNA	1.29471	2.96013	0.0183999	0.437381
LINC00473	Known lincRNA	0.184088	0.420671	0.117318	0.437606
DST	Intronic lncRNA	0.327214	0.747602	0.0367494	0.437685
AC008277.1	Antisense lncRNA	0.631603	1.44284	0.00045686	0.437751
PAQR3	Intronic lncRNA	0.36678	0.83756	0.00661462	0.437916
RP11-415D17.4	Known lincRNA	0.132437	0.302341	0.00574733	0.438038
SLC25A42	Intronic lncRNA	0.220612	0.503632	0.000914907	0.438042
AC093609.1	Known lincRNA	0.244905	0.558877	0.0107393	0.438209
NEXN	Intronic lncRNA	0.910521	2.0758	0.000146919	0.438636
LEPREL1	Intronic lncRNA	0.359878	0.81993	0.000658777	0.438913
RP11-909M7.3	Known lincRNA	0.509023	1.15937	0.0377181	0.43905
TPTEP1	Known lincRNA	0.239107	0.54423	0.00769263	0.439349
RP11-419I17.1	Known lincRNA	0.185471	0.422115	0.00103815	0.439384
SEMA6D	Intronic lncRNA	1.0804	2.45845	0.0418019	0.439465
HADH	Intronic lncRNA	2.43004	5.52381	0.00229726	0.43992
LIPE	Intronic lncRNA	0.537262	1.22043	0.000900349	0.440222
AC098820.4	Antisense lncRNA	0.180474	0.409471	0.000186704	0.440748
LINC00890	Known lincRNA	0.0427735	0.0970361	0.185439	0.4408
MYO1F	Intronic lncRNA	0.151355	0.343361	0.00747333	0.440803
MTMR3	Intronic lncRNA	1.22148	2.76763	0.00174802	0.441344
LSM6	Intronic lncRNA	0.426297	0.965752	0.0118975	0.441415
CDCA7L	Intronic lncRNA	0.251441	0.569249	0.00677846	0.441706
MIR143HG	Known lincRNA	0.882628	1.99735	0.0223203	0.4419
RP11-445L13__B.3	Antisense lncRNA	0.210647	0.47668	0.0097853	0.441904
TGFB1I1	Intronic lncRNA	0.372405	0.842531	0.00606892	0.442007
RP11-39M21.2	Antisense lncRNA	1.53766	3.47676	1.97249e-06	0.442268
RP11-211N8.2	Known lincRNA	0.0689297	0.155838	0.0326948	0.442317
U91328.22	Known lincRNA	0.216874	0.490277	2.12717e-06	0.442349
SNED1	Intronic lncRNA	0.714091	1.61394	0.000143779	0.442451
ZBTB20-AS3	Known lincRNA	0.17744	0.400845	0.00236155	0.442666
STAT5B	Intronic lncRNA	0.387805	0.875732	0.0327536	0.442835
C4BPB	Intronic lncRNA	0.0878684	0.198394	0.0126407	0.4429
MRAS	Intronic lncRNA	0.472828	1.06756	0.0229042	0.442904
PALMD	Intronic lncRNA	0.786001	1.77343	0.000290126	0.443209
RP11-467J12.4	Antisense lncRNA	0.0719138	0.16225	0.0391676	0.443229
PCBP1-AS1	Antisense lncRNA	0.133903	0.301938	0.0291667	0.443478
GNPTAB	Intronic lncRNA	1.6607	3.74382	0.00364451	0.443586
APCDD1L-AS1	Known lincRNA	0.0569629	0.128398	0.00722476	0.443643
DDX26B	Intronic lncRNA	0.828613	1.86698	1.56272e-05	0.443824
LRRC46	Intronic lncRNA	0.210977	0.475308	0.0556718	0.443874
NDRG2	Intronic lncRNA	0.408594	0.920048	0.00686956	0.444101
FAM211A-AS1	Antisense lncRNA	8.79965	19.8092	0.0271324	0.44422
LINC00173	Intronic lncRNA	1.86864	4.20488	0.00877778	0.444397
RP11-80I15.4	Antisense lncRNA	0.814554	1.83285	0.00554498	0.444418
SHMT1	Intronic lncRNA	0.249418	0.560874	0.0203674	0.444696
EIF3J-AS1	Known lincRNA	0.751425	1.68911	0.00106884	0.444864
FGFR1	Intronic lncRNA	2.27229	5.10496	0.00602075	0.445114
RP11-375H19.2	Antisense lncRNA	0.0918276	0.206261	0.00390656	0.4452
CECR7	Known lincRNA	0.734052	1.64811	3.11191e-05	0.44539
PIK3R1	Intronic lncRNA	0.908941	2.0406	0.00479263	0.445429
ADAMTS9	Intronic lncRNA	0.270783	0.607857	0.00271809	0.445472
RP11-802O23.3	Antisense lncRNA	0.930506	2.08847	7.21971e-05	0.445545
DKK3	Intronic lncRNA	0.267371	0.599951	0.00248312	0.445655
LINC00968	Known lincRNA	0.115016	0.257906	0.0640806	0.445961
AARS	Intronic lncRNA	0.295501	0.661804	0.058554	0.446509
LINC00598	Known lincRNA	0.0808487	0.181013	0.0016743	0.446645
RP1-310O13.7	Antisense lncRNA	0.103257	0.231118	0.00922368	0.44677
BCAM	Intronic lncRNA	1.5889	3.55603	0.0797934	0.44682
AL133245.2	Known lincRNA	0.168148	0.376191	0.00915639	0.446975
MIR143HG	Intronic lncRNA	1.40917	3.15261	0.0147292	0.446987
DIO3OS	Known lincRNA	0.505272	1.12956	0.0122614	0.447319
HOTAIRM1	Antisense lncRNA	1.20563	2.69219	6.57329e-05	0.447826
TRO	Intronic lncRNA	0.179019	0.399743	0.00719241	0.447834
TMEM5-AS1	Antisense lncRNA	0.210127	0.469206	0.00495452	0.447835
CTA-268H5.14	Known lincRNA	0.0725498	0.161985	0.0223773	0.447879
KB-1958F4.2	Antisense lncRNA	0.202397	0.451823	1.46448e-05	0.447957
ACVR2B-AS1	Antisense lncRNA	0.580506	1.29558	4.82508e-07	0.448067
PKD1L2	Intronic lncRNA	0.0290327	0.0647701	0.0401473	0.448243
KRT14	Intronic lncRNA	1.68111	3.74874	0.224054	0.448447
RP5-1007M22.2	Antisense lncRNA	0.101512	0.226144	0.00424902	0.448882
RMST	Known lincRNA	0.178123	0.396659	0.0221225	0.449059
FHOD3	Intronic lncRNA	0.458153	1.02	0.00179163	0.449169
RP11-338C15.5	Antisense lncRNA	0.923423	2.05569	0.0240699	0.449203
TNS1	Intronic lncRNA	0.651036	1.44915	0.00590082	0.449253
SGCE	Intronic lncRNA	7.09539	15.7924	0.004906	0.449291
FBXL2	Intronic lncRNA	0.130395	0.290067	0.00998574	0.449533
RP11-371F15.3	Antisense lncRNA	0.35444	0.788416	0.0218133	0.44956
RP4-614O4.12	Known lincRNA	0.245476	0.546012	0.000215591	0.44958
LAMA3	Intronic lncRNA	0.906715	2.01584	0.0480374	0.449795
OSBPL1A	Intronic lncRNA	0.228593	0.508205	0.000487846	0.449805
CYP17A1-AS1	Antisense lncRNA	0.331116	0.734837	0.0750211	0.450597
EGFR	Intronic lncRNA	0.211369	0.46908	0.0346397	0.450603
RP1-20N2.6	Antisense lncRNA	0.185193	0.410491	0.000224779	0.451151
TPM2	Intronic lncRNA	1.05391	2.33399	0.0125869	0.451551
SENP2	Intronic lncRNA	0.948774	2.10114	0.00677461	0.451551
FRY	Intronic lncRNA	0.417646	0.923983	0.000139299	0.452006
RP11-367J11.3	Known lincRNA	0.135841	0.300511	0.00103432	0.452035
RP4-782L23.2	Antisense lncRNA	0.109308	0.241744	5.40033e-05	0.452164
PSTPIP2	Intronic lncRNA	0.289017	0.63903	0.0901498	0.452274
KIAA0020	Intronic lncRNA	0.235638	0.520307	0.0172248	0.452882
RCN2	Intronic lncRNA	0.751305	1.65857	0.0366819	0.452984
LINC00883	Known lincRNA	0.142871	0.315326	0.00701526	0.453089
CYFIP1	Intronic lncRNA	1.06933	2.35926	0.190412	0.453248
CTD-2337A12.1	Antisense lncRNA	0.242768	0.535597	0.0236255	0.453267
LINC00472	Known lincRNA	0.317432	0.700296	0.0108947	0.453283
CTC-297N7.8	Known lincRNA	0.235892	0.520392	2.79353e-05	0.453297
SPEG	Intronic lncRNA	0.0904486	0.199525	0.00835616	0.45332
RFX2	Intronic lncRNA	0.19831	0.43746	0.00814203	0.45332
ZFYVE9	Intronic lncRNA	1.18513	2.6125	0.000235362	0.453637
MSRA	Intronic lncRNA	0.144369	0.318109	0.000332196	0.453834
RP11-162J8.2	Antisense lncRNA	0.14507	0.319652	0.00696253	0.453837
AC010096.2	Known lincRNA	0.0792979	0.174704	0.0314384	0.453899
PALM	Intronic lncRNA	0.141186	0.310896	0.00113026	0.454128
RP11-513M1.1	Antisense lncRNA	0.149942	0.330069	0.205216	0.454273
RP11-119F19.2	Antisense lncRNA	0.173265	0.381337	0.0149827	0.454363
PEAR1	Intronic lncRNA	0.340221	0.748414	0.00863526	0.454589
RP11-76C10.5	Known lincRNA	0.11899	0.261596	0.0135545	0.454863
DNAJC27-AS1	Antisense lncRNA	0.18045	0.396693	0.0111368	0.454885
USP53	Intronic lncRNA	1.12161	2.46567	0.000757431	0.454889
RP11-364P22.2	Known lincRNA	0.250962	0.551621	0.0147912	0.454954
RP5-1043L13.1	Known lincRNA	0.104834	0.230398	0.0327919	0.455012
RP6-99M1.2	Known lincRNA	0.312202	0.686135	0.00392672	0.455015
DST	Intronic lncRNA	0.107313	0.235756	0.0214615	0.455187
RSPRY1	Intronic lncRNA	0.549662	1.2074	0.0137469	0.455245
ECH1	Intronic lncRNA	0.134509	0.295383	0.010624	0.455372
L3MBTL1	Intronic lncRNA	0.24262	0.53219	0.0455883	0.45589
NAPEPLD	Intronic lncRNA	0.627937	1.37703	0.0143713	0.456009
IQUB	Intronic lncRNA	0.0650598	0.142571	0.0332233	0.456331
STX18-AS1	Antisense lncRNA	0.259024	0.567024	0.000425931	0.456813
RASIP1	Intronic lncRNA	0.257601	0.563906	0.00739239	0.456816
AC008074.3	Antisense lncRNA	0.0674819	0.147715	0.029651	0.456839
RP11-136K14.3	Known lincRNA	0.726619	1.58902	2.70422e-05	0.457274
EBF2	Intronic lncRNA	0.173134	0.378488	3.87909e-07	0.457435
AC006042.7	Antisense lncRNA	0.144481	0.315718	0.0232356	0.457627
MAPKBP1	Intronic lncRNA	0.251127	0.548726	0.0072971	0.457655
EBF1	Intronic lncRNA	2.04836	4.47451	0.00278756	0.457784
ZFP30	Intronic lncRNA	0.627783	1.37002	0.00216778	0.45823
GALT	Intronic lncRNA	0.886319	1.93413	0.00481516	0.458253
UBFD1	Intronic lncRNA	0.313041	0.683005	0.0177117	0.458329
ATXN10	Intronic lncRNA	0.689032	1.50322	0.0142364	0.458372
RP11-444D3.1	Known lincRNA	1.02221	2.22975	0.00709026	0.458443
TENC1	Intronic lncRNA	2.22715	4.858	0.027783	0.45845
LINC-PINT	Antisense lncRNA	2.01671	4.39848	1.10307e-05	0.4585
RP11-435O5.6	Antisense lncRNA	0.210929	0.459969	2.18339e-05	0.458573
RP11-722E23.2	Known lincRNA	0.66398	1.4479	0.00134336	0.458582
RP11-154D6.1	Antisense lncRNA	0.225974	0.4926	0.00889066	0.458737
EML6	Intronic lncRNA	0.0390563	0.0851236	0.00343162	0.458818
PPFIBP2	Intronic lncRNA	0.454774	0.991079	0.000134771	0.458868
RP11-141M1.3	Known lincRNA	0.315874	0.688026	0.00399297	0.459103
FLNA	Intronic lncRNA	3.7299	8.12397	0.111645	0.459122
RP11-330M19.1	Known lincRNA	0.129152	0.281288	0.0371698	0.459144
ARHGAP10	Intronic lncRNA	0.737326	1.60562	0.000114155	0.459216
TANGO6	Intronic lncRNA	0.141677	0.308452	0.0368076	0.459317
BOC	Intronic lncRNA	0.546108	1.18893	0.0106262	0.459328
PTPRG-AS1	Antisense lncRNA	0.29099	0.633455	0.010781	0.45937
C17orf49	Intronic lncRNA	1.92001	4.17928	1.10971e-05	0.459413
PDLIM4	Intronic lncRNA	4.43237	9.64639	5.02162e-05	0.459485
C6orf3	Antisense lncRNA	0.724061	1.57498	4.13524e-06	0.459727
N4BP2L1	Intronic lncRNA	1.50892	3.28215	5.98209e-07	0.459736
RP1-3J17.3	Antisense lncRNA	0.743302	1.61654	0.0357363	0.459811
SNHG14	Antisense lncRNA	3.12449	6.78683	8.80663e-05	0.460375
ARR3	Intronic lncRNA	0.44752	0.971902	0.000346127	0.460457
FGF14-AS2	Known lincRNA	0.75781	1.64549	0.000270157	0.460537
CTD-2541J13.1	Known lincRNA	0.172704	0.37481	0.000762547	0.460778
PDZRN3-AS1	Antisense lncRNA	0.480727	1.04301	0.004907	0.460904
RP11-89N17.2	Antisense lncRNA	0.344697	0.747566	1.40213e-06	0.461092
CTD-2530H12.4	Antisense lncRNA	0.102116	0.221194	0.000102276	0.461656
SNHG5	Known lincRNA	1.01936	2.20721	0.000398753	0.46183
AC093415.2	Antisense lncRNA	0.811477	1.7566	2.4456e-05	0.461958
RP11-479O17.10	Known lincRNA	0.0538266	0.116482	0.00488921	0.462104
ADPRM	Intronic lncRNA	0.301125	0.651638	1.14273e-05	0.462105
PDK4	Intronic lncRNA	1.67371	3.62051	0.0143198	0.462286
SECISBP2L	Intronic lncRNA	0.401261	0.867944	0.0715861	0.462312
ARHGAP23	Intronic lncRNA	0.204288	0.441742	0.00687985	0.46246
RBPMS-AS1	Antisense lncRNA	0.305693	0.660379	0.00587005	0.462905
NUTM2A-AS1	Antisense lncRNA	0.476571	1.02943	0.025332	0.462948
RAF1	Intronic lncRNA	0.257811	0.556667	0.00757892	0.463134
CMTM6	Intronic lncRNA	0.577147	1.24596	0.000991469	0.463215
WDFY3	Intronic lncRNA	2.79937	6.04049	0.00216667	0.463434
IGFBP3	Intronic lncRNA	0.631203	1.36165	0.0312255	0.463557
AC073316.1	Antisense lncRNA	0.0548682	0.118355	0.0146797	0.463589
LRIG3	Intronic lncRNA	0.872084	1.88097	0.0371388	0.463635
RAPGEF3	Intronic lncRNA	0.64386	1.38792	0.00224298	0.463904
DNAJC27	Intronic lncRNA	0.160974	0.346923	0.00605061	0.464006
RP1-278O22.2	Known lincRNA	0.0371548	0.0800551	0.00487413	0.464115
CTD-2303H24.2	Intronic lncRNA	0.159113	0.342433	0.0886966	0.464654
CD81-AS1	Antisense lncRNA	0.229956	0.493881	0.000943359	0.465609
TAF15	Intronic lncRNA	0.304549	0.653836	0.0239867	0.465788
MRVI1	Intronic lncRNA	0.480437	1.03131	0.00146978	0.465849
CALCOCO2	Intronic lncRNA	0.493122	1.0583	0.0178509	0.465958
RP11-798L4.1	Known lincRNA	0.0511445	0.109755	0.00365039	0.465986
AC100830.3	Antisense lncRNA	0.0833439	0.178802	0.0015111	0.466125
CD81-AS1	Antisense lncRNA	0.188182	0.403077	0.00843357	0.466864
CTD-2005H7.1	Known lincRNA	0.32172	0.688865	1.0803e-06	0.467029
PTCH1	Intronic lncRNA	0.202362	0.433179	5.68641e-05	0.467155
RP11-166O4.6	Known lincRNA	0.137719	0.294796	0.113762	0.467168
DDX19B	Intronic lncRNA	0.400078	0.856045	0.0088205	0.467356
CTD-2314B22.3	Known lincRNA	0.146007	0.312262	0.00903107	0.467579
AC007787.2	Antisense lncRNA	0.719925	1.53909	0.000298828	0.467761
RPGR	Intronic lncRNA	0.374564	0.799962	0.0813416	0.468227
PDLIM7	Intronic lncRNA	0.284937	0.608524	0.00651733	0.468243
CLIP4	Intronic lncRNA	0.350957	0.74925	0.000106582	0.46841
FAM13C	Intronic lncRNA	0.890342	1.89995	0.0108048	0.468613
RP11-78O7.2	Known lincRNA	0.362271	0.772933	6.56566e-05	0.468697
MEG3	Known lincRNA	0.777368	1.65839	0.0184153	0.468749
TACC1	Intronic lncRNA	1.1726	2.50095	0.000287332	0.468861
CTB-118N6.3	Antisense lncRNA	1.12906	2.40771	0.00347163	0.468933
RP11-363E6.4	Known lincRNA	0.0897852	0.191457	0.0059787	0.468956
TPM1	Intronic lncRNA	0.330356	0.704249	0.0787429	0.46909
LINC00478	Known lincRNA	1.35154	2.87854	0.0101161	0.469524
AC147651.3	Known lincRNA	0.14751	0.314135	0.00777041	0.469574
RP11-855A2.5	Known lincRNA	1.06491	2.26616	0.0131951	0.469919
EPB41L2	Intronic lncRNA	0.811167	1.72586	7.57589e-06	0.470006
AMOTL1	Intronic lncRNA	0.424809	0.903694	0.000117868	0.47008
SGSM1	Intronic lncRNA	0.122915	0.261428	0.0853225	0.470167
LL22NC03-2H8.5	Known lincRNA	0.593693	1.26224	0.00024961	0.470351
LINC00478	Known lincRNA	3.83796	8.15597	0.00515856	0.470571
RP1-202O8.3	Antisense lncRNA	0.282597	0.599919	0.00224205	0.471058
RP11-342K6.3	Antisense lncRNA	1.87632	3.98247	4.31034e-06	0.471145
AC093375.1	Known lincRNA	0.15475	0.328224	0.19527	0.471478
ERG	Intronic lncRNA	1.09872	2.3302	0.000536674	0.471515
MEIS2	Intronic lncRNA	0.21491	0.45573	0.00450703	0.471573
RP11-5C23.2	Antisense lncRNA	0.516872	1.0955	0.0102119	0.471815
RP11-677M14.2	Antisense lncRNA	0.346249	0.733702	0.0160792	0.471921
SSBP2	Intronic lncRNA	0.799095	1.69286	0.00661437	0.472039
KRIT1	Intronic lncRNA	2.54001	5.37958	2.04818e-05	0.472157
TTLL4	Intronic lncRNA	0.675498	1.43058	0.0172731	0.472184
AP001442.2	Intronic lncRNA	0.751219	1.59052	5.73965e-06	0.472311
KDR	Intronic lncRNA	0.408088	0.863629	0.000217954	0.472527
UBR3	Intronic lncRNA	0.3632	0.768341	0.00154674	0.472707
SSBP3	Intronic lncRNA	0.264216	0.55888	0.00718506	0.47276
PCOLCE	Intronic lncRNA	1.19328	2.52227	0.0544285	0.473096
RP11-443B7.2	Known lincRNA	0.151524	0.320262	0.0231852	0.473127
SOS1	Intronic lncRNA	0.467186	0.987072	0.0179646	0.473305
CEACAM1	Intronic lncRNA	0.660508	1.39503	0.0056087	0.473474
MYO9A	Intronic lncRNA	0.544682	1.1497	0.000236285	0.473759
RP11-845M18.6	Antisense lncRNA	0.294318	0.621193	0.0618091	0.473795
SEMA6A	Intronic lncRNA	0.446294	0.941591	0.016556	0.473978
PCOLCE-AS1	Antisense lncRNA	0.0664633	0.140189	0.0150874	0.4741
CTA-363E19.2	Antisense lncRNA	1.27421	2.68677	0.000259935	0.474252
RHD	Intronic lncRNA	0.509148	1.07354	0.0012416	0.474271
DST	Intronic lncRNA	3.22263	6.79426	1.25689e-05	0.474316
RP11-598F7.4	Antisense lncRNA	0.0211399	0.0445573	0.0376916	0.474444
ZBTB16	Intronic lncRNA	0.554763	1.16907	0.0563445	0.474534
AC138655.4	Antisense lncRNA	0.194801	0.410253	0.00146556	0.474831
XXbac-BPG249D20.9	Antisense lncRNA	0.252604	0.531891	0.00106831	0.474918
RP11-761E20.1	Known lincRNA	1.14803	2.41548	2.99445e-05	0.475277
RP11-286E11.2	Antisense lncRNA	0.16665	0.35057	0.00107722	0.475368
DHX40	Intronic lncRNA	0.331056	0.69637	0.000762444	0.475402
OBSCN	Intronic lncRNA	0.12595	0.26479	0.0456511	0.475658
CSRP2	Intronic lncRNA	0.397065	0.834606	0.0108157	0.475752
CTD-2020K17.4	Antisense lncRNA	0.666102	1.39925	0.0234694	0.476043
AP000439.2	Known lincRNA	0.169468	0.355964	0.100788	0.476083
CACNA2D1	Intronic lncRNA	0.444186	0.932943	0.0126675	0.476113
RP11-1020A11.2	Antisense lncRNA	0.667855	1.40268	0.000167054	0.476129
EXOSC10	Intronic lncRNA	0.30964	0.650253	0.000755242	0.476184
ICA1L	Intronic lncRNA	0.370204	0.776995	0.00606469	0.476457
KALRN	Intronic lncRNA	0.879872	1.84638	0.00149476	0.47654
SERPING1	Intronic lncRNA	0.516725	1.08359	0.00235017	0.476865
PIK3R1	Intronic lncRNA	3.06234	6.41871	0.0163308	0.477097
RBMS3-AS2	Antisense lncRNA	0.342482	0.717646	0.123389	0.477229
NCOR1	Intronic lncRNA	1.50593	3.15476	0.00358499	0.477352
PCOLCE2	Intronic lncRNA	0.710903	1.48792	0.0308951	0.477784
AC005498.4	Known lincRNA	0.0416898	0.087231	0.0100678	0.477924
C1orf132	Known lincRNA	1.75689	3.67473	0.000482198	0.4781
RPS14	Intronic lncRNA	0.127321	0.266272	0.0227382	0.478163
SRSF12	Intronic lncRNA	0.334156	0.698779	0.000291344	0.478201
AL132709.8	Known lincRNA	0.722225	1.50971	0.119886	0.478385
AC006273.5	Known lincRNA	0.110518	0.230993	0.0748034	0.478447
AC012368.1	Known lincRNA	0.155423	0.324746	1.78886e-05	0.478598
RP11-862P13.1	Antisense lncRNA	0.466883	0.975404	0.00506536	0.478656
LINC00883	Known lincRNA	0.245178	0.512127	0.0415427	0.478746
MAATS1	Intronic lncRNA	0.475132	0.992409	0.0019669	0.478766
RAPGEF3	Intronic lncRNA	0.536224	1.11965	0.00306597	0.47892
RP1-45C12.1	Antisense lncRNA	1.38288	2.8874	0.0164924	0.478935
TJP1	Intronic lncRNA	1.43259	2.99098	0.0306558	0.47897
ADIRF-AS1	Intronic lncRNA	1.01303	2.11478	0.00902123	0.479023
RP11-66B24.4	Antisense lncRNA	0.962337	2.00881	0.0118057	0.479059
KIAA0430	Intronic lncRNA	2.07623	4.33183	0.153005	0.479296
AC084018.1	Known lincRNA	0.341802	0.713033	0.0835273	0.479363
NR2F2-AS1	Antisense lncRNA	0.459764	0.959097	0.0151547	0.479372
CTD-2184C24.2	Antisense lncRNA	0.0264971	0.0552572	0.029062	0.479522
AC010969.1	Antisense lncRNA	0.169383	0.35315	0.00124053	0.479633
CTA-360L10.1	Antisense lncRNA	0.167609	0.349439	0.0637389	0.479651
HIBADH	Intronic lncRNA	0.665626	1.38706	0.0200782	0.479883
RP11-300E4.2	Antisense lncRNA	0.26714	0.556397	0.0197753	0.480124
CYP3A5	Intronic lncRNA	0.364428	0.758801	0.019924	0.480269
DOPEY1	Intronic lncRNA	0.23051	0.479888	0.0446177	0.480342
KB-1000E4.2	Known lincRNA	0.123499	0.257023	0.00310907	0.480496
GS1-166A23.2	Known lincRNA	0.412643	0.85865	0.00115559	0.480572
FSTL1	Intronic lncRNA	2.00801	4.1766	7.52784e-05	0.480777
PLCH2	Intronic lncRNA	0.231969	0.48237	0.00596192	0.480893
ERBB4	Intronic lncRNA	0.904417	1.88046	0.0116863	0.480955
NEDD4L	Intronic lncRNA	0.333275	0.692701	0.00192387	0.481124
RP11-317J19.1	Antisense lncRNA	0.157799	0.327959	2.21819e-06	0.481154
NR2F1-AS1	Antisense lncRNA	1.37693	2.86144	0.0177357	0.481202
FAR1	Intronic lncRNA	1.77219	3.68116	0.00809941	0.481421
CAD	Intronic lncRNA	0.228649	0.47488	0.0477929	0.481488
PKNOX1	Intronic lncRNA	1.70612	3.54319	0.0664343	0.48152
RP11-138H8.2	Known lincRNA	1.21641	2.52514	6.02983e-05	0.48172
ANKAR	Intronic lncRNA	0.451148	0.935845	8.10795e-05	0.482075
BDH2	Intronic lncRNA	1.99445	4.13721	3.04077e-07	0.482077
FZD10-AS1	Known lincRNA	0.1235	0.256151	0.0424942	0.482135
LIMA1	Intronic lncRNA	0.864415	1.79216	0.0166546	0.482332
CYB5R2	Intronic lncRNA	0.347027	0.719251	0.000325441	0.482484
RP11-666F17.1	Antisense lncRNA	1.24084	2.57137	0.000766734	0.482561
RP3-462E2.3	Known lincRNA	0.25829	0.535226	0.0028852	0.482581
RP11-263K4.5	Known lincRNA	0.117552	0.24353	0.00291317	0.482701
INSR	Intronic lncRNA	0.259223	0.536998	0.00534801	0.482725
ZNF540	Intronic lncRNA	0.252746	0.523563	0.00286419	0.482742
TMOD2	Intronic lncRNA	0.171261	0.354631	1.2429e-05	0.482928
FTX	Known lincRNA	0.832211	1.72313	1.52643e-06	0.482966
LINC00857	Known lincRNA	0.13526	0.279969	0.0014045	0.483123
RP11-431N15.2	Known lincRNA	0.183505	0.379765	0.0925085	0.483208
NGDN	Intronic lncRNA	0.707469	1.4635	0.0703768	0.483409
ANKZF1	Intronic lncRNA	0.291676	0.603369	0.157661	0.483412
ITPR1	Intronic lncRNA	0.828216	1.7131	0.019564	0.483461
ARHGAP19	Intronic lncRNA	0.142605	0.29496	0.00475152	0.483474
FLRT2	Intronic lncRNA	0.837974	1.7329	0.0193695	0.483568
RP11-646I6.5	Known lincRNA	0.288087	0.595675	6.25634e-05	0.48363
CTD-2561J22.5	Known lincRNA	0.39887	0.82461	0.0189018	0.483708
SNHG5	Known lincRNA	1.65834	3.42376	0.0185586	0.484364
FAXDC2	Intronic lncRNA	0.459683	0.948939	0.00267344	0.484418
DST	Intronic lncRNA	1.9018	3.92481	1.61469e-06	0.484558
DMPK	Intronic lncRNA	0.429938	0.887222	0.00201072	0.484589
UACA	Intronic lncRNA	0.812413	1.67648	2.24578e-06	0.484594
CTB-174D11.1	Antisense lncRNA	0.161852	0.333903	0.0127359	0.484728
ATM	Intronic lncRNA	0.263706	0.543847	0.00283977	0.484891
RP11-736K20.5	Antisense lncRNA	0.56165	1.15809	0.00235027	0.48498
EHBP1	Intronic lncRNA	0.322777	0.665225	0.0490062	0.485214
NEDD4L	Intronic lncRNA	1.0459	2.15499	0.000348422	0.485337
CTB-73N10.1	Known lincRNA	0.197423	0.406293	1.18515e-05	0.485914
RP11-474I16.8	Antisense lncRNA	0.133252	0.274184	0.0191066	0.485993
RP11-483P21.6	Antisense lncRNA	0.163815	0.337069	0.0261864	0.485999
SPINK7	Intronic lncRNA	0.184063	0.378562	0.000265847	0.486216
LCN10	Intronic lncRNA	0.115117	0.236728	0.0189471	0.486283
AC005682.5	Known lincRNA	0.377069	0.774882	0.0649925	0.486615
C2CD5	Intronic lncRNA	0.139145	0.285836	0.0243216	0.486801
AC097467.2	Antisense lncRNA	0.128856	0.264612	0.0722714	0.486964
OLFML1	Intronic lncRNA	0.765477	1.57179	5.86887e-05	0.487009
PCBP1-AS1	Antisense lncRNA	0.129499	0.265849	0.00172074	0.487114
SENP6	Intronic lncRNA	1.42457	2.92434	0.0125632	0.487141
SLC25A37	Intronic lncRNA	1.51115	3.10201	0.0132403	0.487151
AC008277.1	Antisense lncRNA	0.656062	1.34583	0.00119222	0.487479
AMT	Intronic lncRNA	0.464983	0.953751	0.000576446	0.48753
JAM3	Intronic lncRNA	0.816301	1.67364	0.000375252	0.487741
MYLK	Intronic lncRNA	0.099285	0.203505	0.00452848	0.487876
ABLIM1	Intronic lncRNA	0.533981	1.09419	0.00106108	0.488017
RP11-778H2.1	Known lincRNA	0.264905	0.542773	0.00252161	0.48806
SRSF5	Intronic lncRNA	0.792359	1.62314	0.000584336	0.488164
RP11-654A16.3	Antisense lncRNA	1.01562	2.08016	0.0233218	0.48824
RP11-286H15.1	Antisense lncRNA	0.217664	0.445781	0.0070429	0.488275
PLEKHB1	Intronic lncRNA	0.147128	0.301098	0.0429047	0.488637
GALT	Intronic lncRNA	0.897366	1.83643	0.00279888	0.488648
NAV2	Intronic lncRNA	0.228869	0.468275	0.0650329	0.488749
PPP1R12A	Intronic lncRNA	1.04423	2.13616	1.54683e-05	0.488838
RP11-558F24.4	Antisense lncRNA	0.738295	1.51018	0.00299885	0.488879
CTD-2516F10.2	Antisense lncRNA	0.314079	0.642372	0.031807	0.488936
RP11-571L19.8	Known lincRNA	0.49542	1.0132	3.23859e-09	0.488966
ADIRF-AS1	Antisense lncRNA	1.12606	2.30276	0.00226052	0.489005
LINC00092	Known lincRNA	0.0648454	0.132599	0.00250486	0.489035
RP11-372K14.2	Antisense lncRNA	0.781492	1.59751	8.28747e-06	0.489193
RP11-143I21.1	Known lincRNA	0.0793284	0.162154	0.016069	0.489218
HOTAIRM1	Antisense lncRNA	1.39334	2.84715	0.0026521	0.489383
APOD	Intronic lncRNA	4.65116	9.50315	0.0518498	0.489433
CBX7	Intronic lncRNA	2.02587	4.13508	0.00364448	0.489923
AC073343.13	Antisense lncRNA	0.264314	0.539247	0.00572984	0.490154
RP11-356J5.4	Antisense lncRNA	0.204743	0.417579	0.0393184	0.490308
ARHGAP26	Intronic lncRNA	0.742663	1.51435	0.0123168	0.490417
TAF1	Intronic lncRNA	0.391509	0.798098	0.0168683	0.490552
PINLYP	Intronic lncRNA	0.19682	0.401038	0.0025053	0.490775
CTC-297N7.5	Antisense lncRNA	0.337422	0.68742	5.55324e-06	0.490852
AP001442.2	Antisense lncRNA	0.900581	1.83394	3.30122e-06	0.491064
HLA-AS1	Antisense lncRNA	0.256026	0.521229	0.0606423	0.491197
FAM66D	Antisense lncRNA	0.190873	0.388493	0.00425964	0.491317
PHLDB1	Intronic lncRNA	0.1481	0.301322	0.0428302	0.491501
TLE4	Intronic lncRNA	0.370661	0.753702	0.00396943	0.491787
RP11-432I5.4	Known lincRNA	0.1061	0.215744	9.98775e-05	0.491787
PROM1	Intronic lncRNA	1.05451	2.14259	0.0233922	0.492166
PTPRB	Intronic lncRNA	0.414953	0.842922	0.00855789	0.49228
CCDC81	Intronic lncRNA	0.0503191	0.102165	0.0250153	0.492527
AC135178.7	Antisense lncRNA	0.152598	0.309746	0.00160808	0.492656
DMKN	Intronic lncRNA	0.731171	1.48363	0.00085074	0.492825
CADM1	Intronic lncRNA	0.208498	0.422892	0.017128	0.493029
IQCH-AS1	Known lincRNA	0.617162	1.25172	0.023776	0.493051
ARHGEF10	Intronic lncRNA	0.184601	0.374341	0.00804891	0.493136
HYDIN	Intronic lncRNA	0.228396	0.462904	0.00298595	0.493398
KIDINS220	Intronic lncRNA	0.462738	0.93722	0.00985062	0.493734
RP5-1074L1.1	Antisense lncRNA	0.0876579	0.177442	0.000905472	0.49401
MAP2	Intronic lncRNA	0.333282	0.674568	0.018698	0.494067
NEMF	Intronic lncRNA	0.623804	1.26216	0.0732068	0.494237
TM2D3	Intronic lncRNA	0.634437	1.28346	0.165031	0.494319
RP1-142L7.5	Antisense lncRNA	0.375544	0.759643	0.00646439	0.49437
AC107079.1	Known lincRNA	0.365258	0.73883	0.0025043	0.494373
PTPN21	Intronic lncRNA	0.210618	0.42595	0.000254418	0.494467
TTLL10-AS1	Antisense lncRNA	0.0679199	0.137354	0.00927374	0.494489
DAAM2	Intronic lncRNA	0.216335	0.437465	0.0121855	0.49452
CTD-2184D3.7	Antisense lncRNA	0.181739	0.3675	0.00210302	0.494528
RP11-439K3.3	Antisense lncRNA	0.179927	0.363835	0.000148589	0.494529
RP11-461M2.2	Antisense lncRNA	0.143107	0.289372	0.000468712	0.494543
BMS1P17	Known lincRNA	0.149976	0.303164	0.0316797	0.494703
BHMT2	Intronic lncRNA	0.27978	0.5655	0.0340277	0.494748
TTN-AS1	Antisense lncRNA	1.07456	2.17164	0.000215831	0.494814
CTD-2540F13.2	Antisense lncRNA	0.100603	0.203289	0.0074502	0.494875
AC005237.4	Antisense lncRNA	0.589283	1.19067	0.00460525	0.494918
CTB-111F10.1	Known lincRNA	0.106711	0.215531	0.000330937	0.495107
RP11-77I22.2	Known lincRNA	0.0626255	0.12645	0.0450322	0.49526
RP11-680F20.12	Antisense lncRNA	3.24226	6.53881	0.0105283	0.495849
CCNT2-AS1	Antisense lncRNA	0.393838	0.794197	0.016308	0.495895
RP11-550I24.2	Intronic lncRNA	0.489443	0.986768	0.00692717	0.496006
TBX5-AS1	Antisense lncRNA	0.108416	0.218572	0.0199937	0.496018
CLASP2	Intronic lncRNA	1.38961	2.80148	0.000378172	0.496025
ZNF503-AS1	Known lincRNA	0.0400787	0.0807837	0.0143013	0.496124
HCG11	Known lincRNA	1.43427	2.8907	0.000163525	0.496169
ECHDC2	Intronic lncRNA	3.22188	6.49344	0.141018	0.496175
PCDHGA2	Intronic lncRNA	1.0109	2.03735	0.0082513	0.496184
ZNF680	Intronic lncRNA	0.92782	1.8697	0.232593	0.496239
NEDD4L	Intronic lncRNA	0.632926	1.27462	0.00409833	0.496561
CLNS1A	Intronic lncRNA	1.98229	3.99194	0.000320475	0.496572
RP11-154H23.3	Known lincRNA	0.454673	0.915485	1.95522e-06	0.496647
ACADVL	Intronic lncRNA	0.754952	1.51994	0.00028347	0.4967
RP11-90B22.1	Known lincRNA	0.0886747	0.178494	0.0029815	0.496793
NR2F1-AS1	Antisense lncRNA	0.409478	0.824235	0.0088929	0.496797
METAP1	Intronic lncRNA	1.45586	2.93013	0.00159213	0.49686
CTC-510F12.2	Antisense lncRNA	0.316995	0.637829	0.0157801	0.49699
RP11-129K12.1	Known lincRNA	0.157993	0.317748	0.0610367	0.497229
RP11-140I16.3	Known lincRNA	0.159153	0.319966	0.000292624	0.497405
CTD-2329K10.1	Antisense lncRNA	0.762361	1.53244	3.05355e-06	0.497483
RP11-778H2.1	Known lincRNA	0.0437354	0.0878832	0.0440898	0.497654
RP11-434H6.7	Known lincRNA	1.02747	2.06454	0.0209402	0.497676
RP11-350N15.4	Antisense lncRNA	1.61545	3.24478	0.00273227	0.497861
LINC00412	Antisense lncRNA	0.148909	0.299008	0.00647457	0.498009
RP1-225E12.2	Antisense lncRNA	0.42632	0.856027	0.000905555	0.498021
ENTPD1-AS1	Antisense lncRNA	0.184894	0.371143	0.00148289	0.498175
RP11-134K13.4	Known lincRNA	0.233398	0.468407	7.99294e-06	0.49828
SOX9-AS1	Known lincRNA	0.378213	0.758881	0.0908424	0.498383
KANK3	Intronic lncRNA	0.553718	1.11074	0.0072312	0.498513
RP11-626E13.1	Antisense lncRNA	0.459863	0.922364	0.0176085	0.49857
ITGB8	Intronic lncRNA	1.17042	2.34713	0.0322387	0.498661
STK3	Intronic lncRNA	0.0307317	0.0616011	0.0301457	0.498883
ABTB1	Intronic lncRNA	0.777309	1.55687	0.0108593	0.499277
CINP	Intronic lncRNA	0.705699	1.41321	0.0152352	0.49936
C6orf163	Intronic lncRNA	0.604222	1.20997	0.008811	0.499369
TM4SF18	Intronic lncRNA	6.85382	13.7241	0.00114601	0.499402
RP11-222A11.1	Known lincRNA	1.2046	2.41173	0.0316347	0.499477
POLI	Intronic lncRNA	0.726069	1.45338	0.0450083	0.499572
AMBP	Intronic lncRNA	0.110756	0.221605	0.00250469	0.499789
AIF1L	Intronic lncRNA	0.251444	0.502658	0.0392922	0.500229
RP5-977B1.11	Antisense lncRNA	2.61319	5.22393	1.50396e-05	0.500234
RP11-391M7.3	Antisense lncRNA	0.105896	0.211653	0.00686352	0.500329
PLEKHA5	Intronic lncRNA	0.344856	0.689202	0.0409698	0.50037
SPATA7	Intronic lncRNA	0.303322	0.606124	0.00634182	0.50043
ERBB4	Intronic lncRNA	2.14496	4.28565	0.00413295	0.500497
TRIP10	Intronic lncRNA	0.411253	0.821589	0.0777181	0.500558
TENC1	Intronic lncRNA	0.738252	1.47452	0.00111778	0.500673
RP5-850O15.4	Known lincRNA	0.199691	0.398819	8.83314e-05	0.500705
KAT2B	Intronic lncRNA	0.164694	0.328922	0.0140009	0.500707
RP11-395P17.11	Antisense lncRNA	1.02132	2.03954	0.00183147	0.500762
RAP2C-AS1	Antisense lncRNA	0.445234	0.889044	0.12015	0.500801
TTC21B	Intronic lncRNA	1.35814	2.71025	0.000300972	0.501113
AP001347.6	Antisense lncRNA	0.508077	1.01388	0.0282872	0.501122
SUN1	Intronic lncRNA	0.223702	0.446064	0.000242405	0.501501
SLC16A13	Intronic lncRNA	0.148065	0.295222	0.00260063	0.501536
RP11-15H20.6	Known lincRNA	1.99045	3.96808	0.0547164	0.501616
EGOT	Known lincRNA	0.77798	1.55039	0.00855047	0.501797
LIMK2	Intronic lncRNA	0.989309	1.9715	0.00319333	0.501805
TTLL3	Intronic lncRNA	0.711815	1.41794	0.0027937	0.502006
GARNL3	Intronic lncRNA	0.18642	0.371341	0.00116901	0.502018
RP4-665J23.1	Intronic lncRNA	0.243346	0.484526	0.00383649	0.502235
ISPD-AS1	Antisense lncRNA	0.171337	0.341072	0.00260354	0.502348
HOMER1	Intronic lncRNA	0.194871	0.387659	0.0321158	0.502686
RP11-727A23.10	Antisense lncRNA	0.0284015	0.0564996	0.0905736	0.502686
RP6-191P20.4	Antisense lncRNA	0.14907	0.296445	0.0144773	0.502858
ZBTB20-AS1	Antisense lncRNA	0.893113	1.77519	0.0011261	0.503109
RP11-403A21.1	Known lincRNA	0.203236	0.403917	0.0062236	0.503161
SEPT4	Intronic lncRNA	0.393043	0.781092	0.000488866	0.503198
CSRP2	Intronic lncRNA	1.09292	2.17126	0.030029	0.503358
ATP9B	Intronic lncRNA	0.482171	0.957838	0.0100859	0.503395
WWTR1	Intronic lncRNA	0.291152	0.57827	0.00705971	0.503487
LINC00678	Known lincRNA	0.127685	0.253596	0.0026055	0.503499
PRSS16	Intronic lncRNA	0.622448	1.23579	0.000669976	0.503684
CTD-2337A12.1	Antisense lncRNA	0.377185	0.748436	0.0121429	0.503964
CTD-2651B20.1	Known lincRNA	0.380063	0.753982	0.0228209	0.504074
GRAMD1C	Intronic lncRNA	0.208987	0.414578	0.0131834	0.504095
ZMIZ2	Intronic lncRNA	0.500107	0.992002	0.0623138	0.504139
RP5-827C21.6	Antisense lncRNA	0.260151	0.516008	0.0931578	0.504161
RP11-379F4.4	Antisense lncRNA	0.820689	1.62752	0.00067632	0.504256
SPEF2	Intronic lncRNA	2.95682	5.86013	1.74387e-06	0.504566
TMEM231	Intronic lncRNA	0.173489	0.343793	0.0139105	0.504631
RP11-357C3.3	Intronic lncRNA	0.293735	0.582048	7.99611e-05	0.504658
RP11-982M15.5	Antisense lncRNA	0.110516	0.218936	0.00339887	0.504787
RP11-799M12.2	Antisense lncRNA	0.59318	1.17443	0.0022775	0.505077
HECTD1	Intronic lncRNA	2.10097	4.15935	0.000585746	0.50512
FAM13A	Intronic lncRNA	0.76501	1.51363	0.00850551	0.505414
LINC00989	Known lincRNA	0.0839615	0.166058	0.021742	0.505614
AL132709.5	Known lincRNA	0.673268	1.33154	0.072541	0.505632
LINC00601	Known lincRNA	0.241958	0.478525	0.0026962	0.505633
MAGI1	Intronic lncRNA	0.197768	0.391122	0.0105185	0.505643
RP11-7F17.5	Known lincRNA	0.0618719	0.122361	0.00320771	0.50565
RHOT1	Intronic lncRNA	0.274153	0.541954	0.00725911	0.505861
HIBCH	Intronic lncRNA	0.931277	1.84066	7.9167e-06	0.505949
RARS	Intronic lncRNA	0.698416	1.38035	0.00509376	0.505971
CERS5	Intronic lncRNA	0.397896	0.786309	0.0136449	0.50603
AKR1C3	Intronic lncRNA	0.710384	1.40293	0.00253761	0.506358
DYNC2LI1	Intronic lncRNA	0.343415	0.67764	0.0392698	0.506781
PDLIM3	Intronic lncRNA	1.67621	3.30723	0.0374537	0.506832
CDKN1C	Intronic lncRNA	0.322538	0.636335	0.014622	0.506868
AC010226.4	Antisense lncRNA	0.527392	1.04005	0.0168851	0.507084
TEX41	Known lincRNA	0.461927	0.910488	0.0741026	0.50734
PER3	Intronic lncRNA	0.116275	0.228971	0.0181936	0.507813
ITGA10	Intronic lncRNA	0.251383	0.494931	0.0394246	0.507915
EIF3J	Intronic lncRNA	0.752122	1.48061	0.00773028	0.507981
RP11-341N2.1	Antisense lncRNA	0.120007	0.236169	0.00736839	0.508138
COLEC12	Intronic lncRNA	0.437119	0.860149	0.00468738	0.50819
RP11-867G23.1	Antisense lncRNA	0.389066	0.765063	0.0242058	0.508542
SYCE1L	Intronic lncRNA	0.707466	1.39015	0.000736704	0.508915
ZBTB44	Intronic lncRNA	1.36683	2.68572	0.000141165	0.508924
SHPRH	Intronic lncRNA	0.94793	1.86261	0.0012936	0.508925
CTD-2560E9.3	Antisense lncRNA	0.251836	0.494673	9.70168e-07	0.509097
BAZ2B	Intronic lncRNA	1.34945	2.6505	3.2333e-05	0.50913
TLE2	Intronic lncRNA	1.62377	3.1892	0.0546831	0.509148
CARS	Intronic lncRNA	0.694421	1.36385	0.00256939	0.509161
RP11-685M7.3	Antisense lncRNA	0.150636	0.295811	0.000719522	0.509233
ADAMTSL3	Intronic lncRNA	0.0671716	0.131906	0.00464726	0.509237
RP11-435O5.6	Antisense lncRNA	0.211407	0.415122	0.161379	0.509265
SUN1	Intronic lncRNA	0.288019	0.565532	0.090601	0.509288
RP11-506M13.3	Known lincRNA	0.274131	0.538129	0.000916259	0.509416
GBAS	Intronic lncRNA	0.966384	1.89641	0.0364434	0.509586
DCBLD2	Intronic lncRNA	1.18439	2.3238	7.19766e-05	0.50968
NAMA	Known lincRNA	0.0377911	0.0741254	0.0340858	0.509827
ASNS	Intronic lncRNA	0.178125	0.349253	0.00056607	0.510016
COL4A2-AS1	Antisense lncRNA	0.338727	0.66399	0.0680512	0.510139
ENTPD3-AS1	Antisense lncRNA	0.455164	0.892124	7.90853e-06	0.510202
REV3L	Intronic lncRNA	0.522672	1.02417	0.00567916	0.510339
SMAD1-AS2	Antisense lncRNA	0.399342	0.781862	7.43735e-05	0.510757
DDR1	Intronic lncRNA	0.647993	1.26851	0.0162115	0.510831
RIN1	Intronic lncRNA	0.107346	0.210073	0.00540493	0.510991
RP11-23E19.2	Antisense lncRNA	0.415989	0.813625	5.40257e-05	0.511278
RP11-392B6.1	Antisense lncRNA	1.03219	2.01855	0.000135947	0.51135
CTC-325H20.2	Known lincRNA	0.534758	1.04563	0.000303277	0.511423
TMEM116	Intronic lncRNA	0.207041	0.404814	0.0509976	0.511448
PPP1R13B	Intronic lncRNA	0.462602	0.904263	0.0192414	0.511579
RP11-222A11.1	Known lincRNA	0.584149	1.1418	0.000100628	0.511603
MORF4L2-AS1	Antisense lncRNA	0.240462	0.469701	1.16011e-05	0.511947
DIXDC1	Intronic lncRNA	0.161203	0.314876	0.0995614	0.511957
SCHIP1	Intronic lncRNA	0.402253	0.785682	0.000374788	0.511979
SLC22A23	Intronic lncRNA	0.33994	0.663347	0.00172332	0.512462
SBF2	Intronic lncRNA	0.660528	1.28874	0.00260635	0.51254
RP11-509J21.4	Known lincRNA	0.446679	0.871439	0.00184875	0.512576
APBB2	Intronic lncRNA	0.578411	1.12816	0.0408374	0.512705
CTA-14H9.5	Known lincRNA	3.2711	6.37929	0.0200811	0.512769
RP11-212I21.4	Known lincRNA	0.670937	1.308	1.77426e-07	0.512947
NFATC3	Intronic lncRNA	0.298197	0.58119	0.112616	0.51308
BDH2	Intronic lncRNA	0.547554	1.0669	0.000333193	0.51322
ATP6V0D1	Intronic lncRNA	2.2818	4.44599	0.00333122	0.513227
RP11-403B2.7	Known lincRNA	0.602137	1.17302	8.4951e-05	0.513321
RP11-315O6.1	Antisense lncRNA	0.250224	0.487446	0.00517331	0.513337
SEPP1	Intronic lncRNA	10.8416	21.117	0.000142376	0.513405
RBM25	Intronic lncRNA	0.527601	1.0275	0.0464329	0.513481
PPT2	Intronic lncRNA	0.232547	0.452876	0.00859411	0.513488
ABLIM1	Intronic lncRNA	1.24561	2.4251	0.00588097	0.513632
C4orf36	Intronic lncRNA	0.405724	0.789776	0.0758842	0.51372
BRMS1	Intronic lncRNA	1.19002	2.31522	0.303382	0.513997
ARHGAP19-SLIT1	Intronic lncRNA	0.0276519	0.0537864	0.0486276	0.514106
BBIP1	Intronic lncRNA	1.57749	3.06793	0.000388254	0.514187
RMDN2-AS1	Antisense lncRNA	0.0732547	0.142426	0.05182	0.514333
RP11-46A10.2	Known lincRNA	0.065657	0.127619	0.0451986	0.514477
LIMA1	Intronic lncRNA	6.84093	13.2968	3.10021e-05	0.514478
SOCS2-AS1	Antisense lncRNA	0.299113	0.58122	0.0236101	0.51463
TADA2A	Intronic lncRNA	0.408673	0.793837	0.0139745	0.514807
PDE5A	Intronic lncRNA	2.87664	5.58749	0.00434016	0.514835
RP11-333I13.1	Known lincRNA	0.355814	0.690844	8.67818e-05	0.515043
ARHGEF10	Intronic lncRNA	0.52829	1.02458	0.000134537	0.515618
RP11-577B7.1	Known lincRNA	0.293682	0.569482	0.0661646	0.5157
PRSS16	Intronic lncRNA	0.210735	0.408558	0.0690603	0.5158
CYP4F12	Intronic lncRNA	0.345186	0.669042	0.0274918	0.515941
NOB1	Intronic lncRNA	1.49389	2.8951	0.0182317	0.516006
TTC21B-AS1	Antisense lncRNA	0.227023	0.43996	9.11733e-05	0.51601
CRYBB2P1	Intronic lncRNA	0.577036	1.11813	0.000335078	0.516071
RP11-1109F11.3	Known lincRNA	0.457337	0.886053	0.00828909	0.51615
ADCY4	Intronic lncRNA	0.263493	0.510488	0.0562343	0.516158
MAP4K5	Intronic lncRNA	1.93595	3.74978	0.0181264	0.516284
FGFR1	Intronic lncRNA	1.03506	2.00469	0.00202299	0.516318
ALPK1	Intronic lncRNA	0.239535	0.463811	0.102838	0.51645
AC009299.2	Antisense lncRNA	0.285398	0.55251	0.0026576	0.516548
WEE2-AS1	Antisense lncRNA	0.870347	1.68437	0.000404083	0.516721
ITGA6	Intronic lncRNA	2.92574	5.6609	0.00207126	0.516833
ACOX2	Intronic lncRNA	0.456416	0.882732	0.014674	0.517049
UBR3	Intronic lncRNA	0.159563	0.308565	0.0171615	0.517112
HECTD1	Intronic lncRNA	0.510321	0.98667	0.0129898	0.517216
RP11-61I13.3	Antisense lncRNA	0.251656	0.486307	0.128849	0.517484
RP11-61A14.3	Known lincRNA	0.712549	1.37676	0.00210498	0.517557
TMEM144	Intronic lncRNA	0.434387	0.839217	0.00207849	0.51761
RP11-375I20.6	Known lincRNA	0.0690111	0.133293	0.043924	0.517739
MYO9A	Intronic lncRNA	0.566192	1.09354	0.00010353	0.517759
KDM3B	Intronic lncRNA	0.889807	1.71808	0.0169925	0.517908
ALDH3A2	Intronic lncRNA	0.503979	0.972778	0.000115733	0.518082
NUP214	Intronic lncRNA	0.223992	0.432167	0.156518	0.518301
FSTL1	Intronic lncRNA	1.23972	2.39157	0.0616798	0.518372
CTDSPL2	Intronic lncRNA	0.51503	0.992872	5.95978e-06	0.518727
CNOT10-AS1	Antisense lncRNA	0.242714	0.467893	0.0470049	0.518737
RP11-266L9.5	Known lincRNA	0.0784346	0.1512	0.00435101	0.518747
FAS	Intronic lncRNA	2.3271	4.48544	0.000475461	0.518811
SBF2	Intronic lncRNA	1.72685	3.32833	3.18424e-05	0.518833
RP11-446H18.5	Known lincRNA	0.103642	0.19974	0.0667158	0.518883
MEIS1-AS2	Antisense lncRNA	0.784207	1.51093	0.0182523	0.519023
BCLAF1	Intronic lncRNA	4.5384	8.74354	1.3391e-05	0.519057
MST1	Intronic lncRNA	0.218457	0.420797	0.0146797	0.519151
RP11-244F12.3	Antisense lncRNA	6.87952	13.2464	0.000208599	0.519352
TENC1	Intronic lncRNA	0.179279	0.345174	0.0647017	0.519387
RP1-59D14.5	Antisense lncRNA	0.446107	0.858758	0.0054185	0.51948
AC010127.3	Antisense lncRNA	0.0180935	0.0348166	0.0721836	0.519681
CTC-336P14.1	Antisense lncRNA	0.36041	0.693441	1.47593e-05	0.519742
RBFOX2	Intronic lncRNA	1.63807	3.15077	3.38465e-06	0.519896
TTN-AS1	Antisense lncRNA	1.443	2.77353	0.00721521	0.520275
LAMA4	Intronic lncRNA	0.365317	0.702053	0.023226	0.520355
GNAS-AS1	Antisense lncRNA	0.5783	1.11131	0.414668	0.520376
RP11-23P13.6	Antisense lncRNA	1.08814	2.09084	0.000589263	0.520432
SMAD1	Intronic lncRNA	0.537944	1.03359	2.68398e-05	0.520464
FAM66C	Antisense lncRNA	0.386543	0.742412	0.000484315	0.520658
FASTKD2	Intronic lncRNA	0.536173	1.02936	0.000142248	0.520878
AC007038.7	Antisense lncRNA	1.55159	2.97815	2.52184e-06	0.520992
RP11-58G13.1	Antisense lncRNA	0.210581	0.404114	0.00222347	0.521094
CAHM	Known lincRNA	0.487959	0.936267	0.0373758	0.521174
DNAJB14	Intronic lncRNA	0.515051	0.987721	0.00298727	0.521454
SNHG14	Antisense lncRNA	0.387262	0.742544	0.184967	0.521534
RP11-349A22.5	Antisense lncRNA	1.32639	2.54202	0.0551373	0.521786
RP11-69E11.4	Antisense lncRNA	1.48245	2.84075	0.00392367	0.521851
RP11-700J17.2	Antisense lncRNA	1.14247	2.18659	0.00356525	0.522491
RP4-761J14.10	Known lincRNA	0.694817	1.32953	0.00145709	0.522604
AL132709.5	Known lincRNA	0.299824	0.573698	0.0956129	0.522616
RP11-728F11.4	Antisense lncRNA	0.472874	0.904736	0.00336225	0.522665
TRAPPC11	Intronic lncRNA	0.756108	1.44654	0.0131324	0.522702
CNTNAP3B	Intronic lncRNA	0.403075	0.771133	0.0242066	0.522705
RP3-496C20.1	Antisense lncRNA	0.333765	0.638369	0.00551	0.52284
IQCA1	Intronic lncRNA	0.291176	0.556896	0.00552602	0.522855
IFT74	Intronic lncRNA	0.797556	1.52522	0.0521609	0.522911
GOLGA2P5	Intronic lncRNA	0.322787	0.617156	0.0128374	0.523023
UACA	Intronic lncRNA	0.963473	1.84202	0.0194275	0.523052
RP11-511B23.2	Antisense lncRNA	0.109612	0.209536	0.0969855	0.523117
PEX1	Intronic lncRNA	0.755145	1.44352	0.000628911	0.523128
ALDH7A1	Intronic lncRNA	3.48898	6.66874	1.08013e-05	0.523184
SLMAP	Intronic lncRNA	0.604845	1.156	0.00240456	0.523223
RP1-179N16.6	Antisense lncRNA	0.317426	0.60641	0.00108905	0.523451
EML5	Intronic lncRNA	0.322948	0.616894	0.022701	0.523506
RP11-317G6.1	Antisense lncRNA	0.267286	0.510386	0.0116006	0.523693
RP11-509J21.2	Known lincRNA	0.755408	1.44238	5.20155e-06	0.523723
RP11-572M11.4	Antisense lncRNA	0.121718	0.232386	0.0627337	0.523777
RBPMS-AS1	Antisense lncRNA	0.288542	0.550629	0.00609119	0.524023
STARD13-AS	Intronic lncRNA	0.576598	1.10028	0.0860159	0.524045
SNED1	Intronic lncRNA	0.927324	1.76953	0.0112565	0.52405
ACADVL	Intronic lncRNA	0.997765	1.90376	0.00240932	0.524102
LINC00311	Known lincRNA	0.0438892	0.0837228	0.0558471	0.52422
TCF7L1	Intronic lncRNA	0.185424	0.353711	0.011653	0.524224
ARHGEF10	Intronic lncRNA	0.175901	0.335508	0.0933442	0.524283
MYCBP2-AS1	Antisense lncRNA	4.33707	8.27172	0.0429521	0.524325
FKRP	Intronic lncRNA	0.377819	0.720565	0.133462	0.524337
NBEAL1	Intronic lncRNA	1.03086	1.9655	0.00467471	0.524479
JAG2	Intronic lncRNA	0.282481	0.538023	0.00177162	0.525035
LINC00969	Known lincRNA	0.532937	1.01501	0.000684144	0.525055
LINC00969	Known lincRNA	1.42794	2.71857	0.000878792	0.525254
RAP2C-AS1	Antisense lncRNA	0.138972	0.264458	0.0149824	0.525498
MYO15B	Intronic lncRNA	0.740589	1.40923	0.00770962	0.525527
SLIT3	Intronic lncRNA	0.221456	0.42125	0.0666886	0.525712
TMEM50B	Intronic lncRNA	0.191846	0.364779	0.0464272	0.525924
PFDN1	Intronic lncRNA	0.619086	1.177	0.00631641	0.525985
ZNF250	Intronic lncRNA	0.161636	0.307281	0.0631973	0.526022
RP11-317N8.3	Known lincRNA	0.130836	0.248705	0.0627723	0.526066
NAV2-AS5	Antisense lncRNA	0.0786807	0.149541	0.0178438	0.526149
RP11-701H24.3	Known lincRNA	0.361223	0.686266	0.123083	0.526359
CD59	Intronic lncRNA	1.75177	3.32806	0.00223485	0.526364
RP11-686O6.2	Known lincRNA	0.130446	0.247689	0.0264932	0.526651
NR2F1-AS1	Antisense lncRNA	0.332518	0.63122	0.000563534	0.526787
FAM85A	Antisense lncRNA	0.433653	0.823197	0.00102163	0.526791
MIR205HG	Intronic lncRNA	24.441	46.3845	0.00550133	0.52692
EEPD1	Intronic lncRNA	1.9652	3.72944	0.0175536	0.526944
WARS2-IT1	Antisense lncRNA	0.621022	1.17839	2.71931e-05	0.52701
CTD-2383M3.1	Antisense lncRNA	0.0620084	0.117658	0.00971498	0.527023
ZCCHC11	Intronic lncRNA	0.218366	0.414336	0.0301682	0.527026
EIF4A1	Intronic lncRNA	1.64037	3.11225	0.0458762	0.527068
DCBLD2	Intronic lncRNA	0.57793	1.09648	0.00168934	0.527079
RP11-309N17.4	Antisense lncRNA	0.128111	0.242895	0.00945259	0.527434
CACNA1C-AS3	Antisense lncRNA	0.216484	0.41026	0.00240236	0.527674
ICAM5	Intronic lncRNA	0.133588	0.253118	0.0102621	0.527769
EPB41L4A-AS1	Known lincRNA	2.01763	3.82192	0.00065893	0.527909
CYP1B1-AS1	Antisense lncRNA	0.25722	0.487071	0.0119688	0.528096
RP11-248J23.6	Intronic lncRNA	0.378227	0.716173	0.0144149	0.528122
PPP5C	Intronic lncRNA	0.70577	1.33602	0.000492026	0.528265
FAXDC2	Intronic lncRNA	1.07913	2.04213	0.00312755	0.528435
P4HB	Intronic lncRNA	4.15986	7.87186	0.267154	0.528446
PKP2	Intronic lncRNA	0.471246	0.891627	0.0585566	0.528523
CCDC180	Intronic lncRNA	0.138651	0.262224	5.50367e-05	0.52875
PDZRN3-AS1	Antisense lncRNA	0.219957	0.415987	0.0224439	0.528758
AKAP6	Intronic lncRNA	0.775005	1.46547	0.00579626	0.528843
ITGA6	Intronic lncRNA	1.22883	2.32284	0.0124837	0.529018
RORA	Intronic lncRNA	1.31247	2.48087	0.0154322	0.529035
TRIP6	Intronic lncRNA	0.652206	1.23261	0.010181	0.529127
BBS5	Intronic lncRNA	0.244744	0.462518	0.00310676	0.529155
HOOK2	Intronic lncRNA	0.781298	1.47626	0.000616182	0.529241
ITPR1	Intronic lncRNA	1.4679	2.77323	0.0114931	0.529312
EVA1C	Intronic lncRNA	0.868861	1.64139	0.000922981	0.529345
RP11-498D10.6	Antisense lncRNA	0.596065	1.12574	0.00283167	0.529488
PAQR3	Intronic lncRNA	0.289207	0.546176	0.0132278	0.529512
MPDZ	Intronic lncRNA	0.510302	0.96364	6.58473e-06	0.529557
DFNA5	Intronic lncRNA	0.289344	0.546367	0.00909863	0.529578
RP11-511B23.3	Known lincRNA	0.0667798	0.126095	0.0854017	0.529598
WRN	Intronic lncRNA	1.20337	2.2712	0.00507054	0.529838
LTBP4	Intronic lncRNA	0.868971	1.63988	0.0668975	0.529899
MED6	Intronic lncRNA	1.26455	2.38577	0.00226034	0.530037
RAPGEF4	Intronic lncRNA	0.157827	0.297685	0.0651516	0.53018
IGFBP2	Intronic lncRNA	0.372632	0.702807	0.0330123	0.530206
CTC-428H11.2	Antisense lncRNA	1.92185	3.6245	4.40363e-05	0.530238
ZFHX4	Intronic lncRNA	1.08489	2.04569	0.00404676	0.530328
GRIK2	Intronic lncRNA	0.0986539	0.186005	0.0389808	0.530383
MYLK-AS2	Antisense lncRNA	0.372988	0.703139	0.00226122	0.530462
RP11-265E18.1	Known lincRNA	0.270342	0.509315	6.46913e-05	0.530795
TRIM2	Intronic lncRNA	0.504288	0.949826	0.0449557	0.530926
MTO1	Intronic lncRNA	0.453557	0.854001	0.0272868	0.531096
RP11-367J11.3	Known lincRNA	0.0952856	0.179411	0.0183814	0.531102
APBB1	Intronic lncRNA	0.252007	0.474446	0.000564002	0.531161
MEIS2	Intronic lncRNA	1.82877	3.44164	0.121774	0.531365
PLK2	Intronic lncRNA	4.03536	7.59096	0.00869246	0.5316
RP11-258F1.1	Antisense lncRNA	0.0303645	0.0571046	0.0253237	0.531734
TMEM135	Intronic lncRNA	0.115387	0.217	0.00745585	0.531739
RPGR	Intronic lncRNA	0.639188	1.20206	0.0263019	0.531743
MIR29A	Known lincRNA	0.301211	0.566399	0.0105135	0.531799
TXNRD2	Intronic lncRNA	0.452802	0.851064	0.0178628	0.532042
RP1-90G24.11	Known lincRNA	0.258563	0.485933	0.0637774	0.532096
TRIO	Intronic lncRNA	1.40055	2.63172	0.0011233	0.532179
BNIP2	Intronic lncRNA	2.16931	4.07544	0.0661365	0.532288
CDAN1	Intronic lncRNA	0.695509	1.30661	2.3415e-05	0.532301
ZCCHC11	Intronic lncRNA	0.264253	0.496273	1.24696e-05	0.532475
RP11-222A11.1	Known lincRNA	0.521107	0.978035	0.0167971	0.53281
MEGF11	Intronic lncRNA	0.292663	0.549081	0.035565	0.533005
RDH5	Intronic lncRNA	1.32004	2.47628	0.00954559	0.533073
LINC00596	Known lincRNA	0.0792241	0.148611	0.0259647	0.533096
MATR3	Intronic lncRNA	0.676639	1.26902	0.00164596	0.533196
RP11-932O9.8	Antisense lncRNA	0.271304	0.508259	0.000418379	0.53379
IL17RC	Intronic lncRNA	0.839843	1.5732	0.191272	0.533845
GLT8D1	Intronic lncRNA	0.34238	0.641251	0.07537	0.533926
LRIG3	Intronic lncRNA	0.651441	1.22003	0.0218006	0.533953
PARVA	Intronic lncRNA	1.21958	2.28382	6.77334e-05	0.534008
PCSK7	Intronic lncRNA	0.670422	1.25533	0.0245874	0.534061
RP11-230C9.4	Known lincRNA	0.219825	0.411539	0.000127944	0.534154
CYP3A5	Intronic lncRNA	0.339782	0.636026	0.00741684	0.534227
CTD-2135J3.3	Antisense lncRNA	0.146967	0.275025	0.00742334	0.534378
SSB	Intronic lncRNA	0.903394	1.69017	8.17517e-05	0.5345
RP11-572M11.3	Known lincRNA	0.0392007	0.073331	0.0155291	0.534572
TYW1	Intronic lncRNA	0.858946	1.60651	0.00690286	0.534667
SETD6	Intronic lncRNA	1.70452	3.18751	0.00300376	0.53475
RP11-82L20.1	Antisense lncRNA	0.143183	0.267729	0.00608544	0.534806
RP11-710E1.2	Known lincRNA	0.112905	0.211109	0.0150257	0.53482
SSBP1	Intronic lncRNA	0.882797	1.64944	0.00470535	0.535208
LINC00893	Antisense lncRNA	1.08472	2.02584	0.00247965	0.535445
OBSCN	Intronic lncRNA	1.57415	2.93943	0.0288978	0.535529
FGFR1	Intronic lncRNA	0.736306	1.37431	0.0100559	0.535765
PICALM	Intronic lncRNA	3.72235	6.94381	0.00900617	0.536067
KIF9	Intronic lncRNA	0.487348	0.908603	0.0150842	0.536371
TTC28-AS1	Antisense lncRNA	0.384883	0.717537	0.0587239	0.536394
RP11-305L7.1	Known lincRNA	0.148723	0.276988	0.00289524	0.536929
CEP44	Intronic lncRNA	2.25648	4.20187	0.000159148	0.537018
AQP6	Intronic lncRNA	0.0651599	0.121304	0.183227	0.537161
LINC00517	Antisense lncRNA	0.120161	0.22366	0.0874477	0.53725
VSTM5	Intronic lncRNA	0.0748836	0.139382	0.0221473	0.537254
RP11-522N14.2	Known lincRNA	0.0438872	0.0816866	0.0575566	0.537263
RP11-154H23.3	Known lincRNA	0.823694	1.53274	0.00126398	0.5374
DDX19A	Intronic lncRNA	0.411095	0.764935	0.0948888	0.537425
RP5-1121H13.4	Antisense lncRNA	0.173445	0.322566	0.00730587	0.537704
CLK4	Intronic lncRNA	1.20154	2.23412	0.0296669	0.537812
USP9X	Intronic lncRNA	0.142351	0.264636	0.0232123	0.537913
LINC00852	Antisense lncRNA	0.945688	1.75791	0.0176623	0.537962
CCDC82	Intronic lncRNA	0.334487	0.621607	0.133763	0.538101
SECISBP2L	Intronic lncRNA	2.59512	4.8216	0.0259782	0.538229
RP11-203B9.4	Antisense lncRNA	0.147554	0.274107	0.0919797	0.538308
SYNE1	Intronic lncRNA	0.941988	1.74977	0.00105271	0.53835
CTD-2541J13.2	Antisense lncRNA	0.319814	0.594061	0.0282412	0.538352
DYNC1LI2	Intronic lncRNA	6.14481	11.4069	0.0484404	0.538691
RP11-109P11.1	Antisense lncRNA	0.225805	0.419162	0.00180135	0.538706
TARSL2	Intronic lncRNA	0.601274	1.11599	0.0391138	0.538779
LRIG3	Intronic lncRNA	0.933275	1.73177	0.000812736	0.538915
CRBN	Intronic lncRNA	0.624897	1.15934	0.00913489	0.539012
ADHFE1	Intronic lncRNA	0.278135	0.515998	0.037894	0.539024
AC093110.3	Antisense lncRNA	0.581289	1.07823	0.00498102	0.539112
GRN	Intronic lncRNA	0.137987	0.255923	0.0780368	0.539172
RP4-717I23.3	Known lincRNA	0.448999	0.832328	0.0563439	0.539449
RP11-787I22.3	Antisense lncRNA	0.89543	1.65944	6.0374e-07	0.539599
ALDH7A1	Intronic lncRNA	0.389465	0.7217	0.105692	0.53965
ASAP2	Intronic lncRNA	1.17052	2.16823	0.00969403	0.539849
RP11-196H14.4	Antisense lncRNA	0.44033	0.81543	0.00768539	0.539998
RP4-663N10.1	Antisense lncRNA	0.0342597	0.0634189	0.0658238	0.540214
YBX3	Intronic lncRNA	1.47371	2.72747	0.00339241	0.540321
RP11-580I16.2	Antisense lncRNA	0.193183	0.357492	0.0230129	0.540385
CENPV	Intronic lncRNA	1.63857	3.03032	0.000263798	0.540725
TAF1B	Intronic lncRNA	0.523185	0.967154	0.00565153	0.540953
LINC01023	Known lincRNA	0.239124	0.441958	0.0827527	0.541056
SIK3	Intronic lncRNA	0.7566	1.3983	0.000467307	0.541087
RGL3	Intronic lncRNA	0.751253	1.38831	0.0139241	0.541128
AC012358.8	Antisense lncRNA	0.451885	0.83489	0.0209647	0.541251
PAX6	Intronic lncRNA	0.221573	0.409334	1.17007e-06	0.5413
SART3	Intronic lncRNA	0.452511	0.835092	0.0945478	0.54187
KAT6A	Intronic lncRNA	2.88942	5.33146	0.192636	0.541956
BBS5	Intronic lncRNA	0.344508	0.635646	0.0109235	0.541981
NOSTRIN	Intronic lncRNA	1.39222	2.56875	0.00227035	0.541985
RDX	Intronic lncRNA	0.290127	0.535077	0.00623769	0.542215
RP1-18D14.7	Antisense lncRNA	0.2292	0.422658	0.000253513	0.542281
TENC1	Intronic lncRNA	0.522089	0.962597	0.029591	0.542375
PPIL3	Intronic lncRNA	1.50945	2.78298	0.0101458	0.542386
LOXL2	Intronic lncRNA	0.207458	0.382345	0.0422711	0.542594
RAMP2-AS1	Known lincRNA	0.323084	0.595439	0.172006	0.542597
USP11	Intronic lncRNA	0.122035	0.224903	0.0944396	0.542612
CEP85L	Intronic lncRNA	0.517684	0.954018	0.000275444	0.542636
RP11-66B24.2	Known lincRNA	0.807749	1.48847	0.060141	0.542671
ANKRD6	Intronic lncRNA	0.140384	0.258691	0.0846225	0.542672
SLC26A10	Intronic lncRNA	0.262867	0.484368	0.0331343	0.542702
PRPF8	Intronic lncRNA	0.62268	1.14736	0.00819125	0.542707
EFCAB6	Intronic lncRNA	0.285354	0.525773	0.00926182	0.542732
NDEL1	Intronic lncRNA	1.47155	2.71118	0.00230003	0.542772
TRA2A	Intronic lncRNA	0.604879	1.11431	0.0212301	0.54283
METAP2	Intronic lncRNA	0.56512	1.04054	0.0788912	0.543102
POLR2A	Intronic lncRNA	1.00109	1.84304	0.0736356	0.543176
GRASP	Intronic lncRNA	0.241967	0.445314	0.00262838	0.543362
AC013472.3	Antisense lncRNA	0.103598	0.19065	0.012885	0.543392
MCAM	Intronic lncRNA	0.518071	0.953386	0.0390157	0.543401
AUTS2	Intronic lncRNA	1.59055	2.92662	0.00383675	0.543478
ROBO1	Intronic lncRNA	0.275852	0.507469	5.97321e-05	0.543585
ITPR1-AS1	Antisense lncRNA	0.191579	0.352374	0.0213144	0.543679
RP11-299J3.8	Antisense lncRNA	1.33352	2.45224	0.0185077	0.543796
NOP14-AS1	Antisense lncRNA	0.833707	1.53216	0.0860053	0.544137
AP000462.2	Known lincRNA	0.578293	1.06219	0.00708881	0.544437
LAMA4	Intronic lncRNA	1.90777	3.50319	0.000821389	0.54458
EFEMP1	Intronic lncRNA	2.17002	3.9841	6.87853e-05	0.544671
WDR59	Intronic lncRNA	0.421241	0.773239	0.0102158	0.544775
AMT	Intronic lncRNA	0.350968	0.644197	0.0126982	0.544814
DDX17	Intronic lncRNA	29.633	54.3434	7.96282e-05	0.545292
RP11-478K15.6	Known lincRNA	0.0411812	0.075508	0.0563736	0.545388
RP11-227D13.1	Known lincRNA	0.0751322	0.137759	0.0239954	0.54539
RP11-146N23.4	Antisense lncRNA	0.505663	0.926826	0.00913677	0.545585
RP11-831F12.2	Antisense lncRNA	0.551239	1.00999	0.00109973	0.545784
C7orf55-LUC7L2	Intronic lncRNA	2.71527	4.97467	0.00133374	0.545819
RP11-299J3.8	Antisense lncRNA	2.07644	3.80331	0.00627469	0.545956
TENC1	Intronic lncRNA	1.11833	2.04834	0.00260131	0.545969
SOX6	Intronic lncRNA	0.0974419	0.178475	0.110637	0.545971
RP11-748C4.1	Antisense lncRNA	0.843144	1.54403	0.000340532	0.546068
CA14	Intronic lncRNA	0.0916814	0.167879	0.00580157	0.546117
CCDC144B	Intronic lncRNA	1.31914	2.41531	0.132833	0.546156
RP13-1039J1.2	Known lincRNA	0.0266461	0.0487595	0.0949053	0.54648
ARHGEF4	Intronic lncRNA	0.286753	0.524627	0.00352139	0.546585
RNASEK-C17orf49	Intronic lncRNA	0.635249	1.16205	0.00145835	0.546663
RP4-777D9.2	Antisense lncRNA	0.158393	0.289736	0.00164932	0.54668
RTTN	Intronic lncRNA	0.232783	0.425761	0.0563065	0.546745
KCTD9	Intronic lncRNA	0.703939	1.28699	0.0616652	0.546965
GTF2IRD2	Intronic lncRNA	0.193215	0.353202	0.00359041	0.547038
UBXN7-AS1	Antisense lncRNA	0.353004	0.645276	0.0298699	0.547059
GAB1	Intronic lncRNA	0.473785	0.865621	0.0129425	0.547335
STAT5B	Intronic lncRNA	1.12695	2.05891	0.0520082	0.547352
MPZL2	Intronic lncRNA	1.20783	2.20656	0.0264417	0.547381
RP11-332H18.4	Antisense lncRNA	0.312941	0.571596	0.0213169	0.547486
PDZRN3	Intronic lncRNA	1.14939	2.09882	0.0762311	0.547637
NEDD4L	Intronic lncRNA	1.43233	2.61522	0.194226	0.54769
CTD-2292M16.8	Known lincRNA	0.419462	0.765786	2.40495e-06	0.547754
TSPYL2	Intronic lncRNA	0.618135	1.12831	0.00282119	0.54784
CLASP2	Intronic lncRNA	0.51726	0.943998	1.16778e-06	0.547946
GABBR1	Intronic lncRNA	0.517997	0.94463	0.00208579	0.54836
RP11-475I24.3	Known lincRNA	0.132002	0.240709	0.0126005	0.548387
RP1-149A16.12	Antisense lncRNA	0.674335	1.22958	0.0939034	0.548427
YTHDC2	Intronic lncRNA	0.208993	0.38093	0.11166	0.54864
RBM26-AS1	Antisense lncRNA	0.451331	0.822416	0.00213883	0.548786
AF131215.6	Known lincRNA	0.248881	0.45344	0.000680197	0.548874
ACSS2	Intronic lncRNA	1.5869	2.89098	0.000422154	0.548914
BEGAIN	Intronic lncRNA	0.270937	0.493416	0.0326564	0.549103
RP11-47J17.2	Antisense lncRNA	0.309459	0.56353	1.76824e-06	0.549144
RP11-46H11.3	Known lincRNA	0.290786	0.529523	0.00520373	0.549146
RP11-250B2.3	Known lincRNA	0.563293	1.02555	0.000282836	0.549259
RP11-129K12.1	Known lincRNA	0.153734	0.279842	0.0012922	0.549361
RP11-603J24.5	Antisense lncRNA	0.266801	0.48554	0.00220187	0.549494
FN3K	Intronic lncRNA	0.134132	0.244084	0.108121	0.549533
MEG3	Known lincRNA	6.70074	12.1908	0.0979033	0.549654
RP5-1098D14.1	Known lincRNA	0.0709975	0.129164	0.0113815	0.549668
GTF2IRD2B	Intronic lncRNA	0.116389	0.211737	0.00609784	0.549689
C2CD5	Intronic lncRNA	1.01519	1.84639	0.00116262	0.549826
EHBP1	Intronic lncRNA	0.590818	1.0745	0.00226162	0.549852
RP11-222A11.1	Known lincRNA	0.848812	1.54264	0.00280709	0.550233
KHNYN	Intronic lncRNA	0.45324	0.823701	0.0593133	0.550249
UBAP1L	Intronic lncRNA	0.973394	1.76894	2.04626e-05	0.55027
BCO2	Intronic lncRNA	0.0871747	0.158409	0.01662	0.550315
MYO9A	Intronic lncRNA	0.627749	1.14064	0.0360481	0.550345
ITPR2	Intronic lncRNA	0.546849	0.993387	0.0101543	0.550489
ZNF624	Intronic lncRNA	0.380651	0.691255	0.0788709	0.550666
IL17RE	Intronic lncRNA	0.421928	0.766076	0.00364182	0.550766
RP11-323C15.2	Known lincRNA	0.718197	1.30392	0.00149684	0.550798
SLC4A7	Intronic lncRNA	2.49754	4.53321	0.0353112	0.550942
RP11-902B17.1	Antisense lncRNA	0.427099	0.775188	9.71535e-05	0.550961
PROSER1	Intronic lncRNA	0.251635	0.456705	0.00143414	0.550979
SYNE2	Intronic lncRNA	0.343331	0.623054	0.00113768	0.551046
WDR59	Intronic lncRNA	1.16131	2.10735	0.061928	0.551075
KCNQ1OT1	Antisense lncRNA	0.19208	0.348555	0.0841666	0.551076
FGFR1	Intronic lncRNA	0.971276	1.76226	0.000538114	0.551155
NARG2	Intronic lncRNA	0.639398	1.15989	0.000466734	0.55126
LINC00893	Antisense lncRNA	1.22679	2.22528	0.00282288	0.551297
AP000439.1	Known lincRNA	0.0348501	0.0632135	0.0682716	0.551307
ARHGEF25	Intronic lncRNA	0.416247	0.754861	0.00911035	0.551422
RP11-260M19.2	Known lincRNA	0.072968	0.132312	0.0104504	0.551485
RANBP3	Intronic lncRNA	0.352847	0.639772	0.165531	0.551521
C15orf40	Intronic lncRNA	0.734882	1.3322	0.0195655	0.551633
ACPL2	Intronic lncRNA	0.273113	0.49489	0.0144389	0.551865
BBIP1	Intronic lncRNA	2.95824	5.36034	0.0018915	0.551875
BAZ2B	Intronic lncRNA	1.07326	1.94433	0.00476804	0.551998
YBX3	Intronic lncRNA	1.05039	1.90283	0.17754	0.552014
AC092614.2	Known lincRNA	0.463273	0.838985	0.00158596	0.552182
MEG3	Known lincRNA	2.45079	4.43798	0.0552455	0.552231
RP11-545I5.3	Antisense lncRNA	0.901538	1.63225	0.000197688	0.55233
CCNT2-AS1	Antisense lncRNA	0.282995	0.512236	0.00501703	0.55247
SHC2	Intronic lncRNA	0.336512	0.608894	0.0201204	0.552661
RP11-359J14.2	Known lincRNA	2.34381	4.23995	1.27302e-06	0.552792
FRMD6	Intronic lncRNA	0.173805	0.314367	0.117773	0.552873
CTB-171A8.1	Antisense lncRNA	0.670104	1.21185	0.0659825	0.552958
ZC3H18	Intronic lncRNA	0.380186	0.687268	0.0464564	0.553184
ADAM32	Intronic lncRNA	0.144514	0.261215	0.0274727	0.553239
KIDINS220	Intronic lncRNA	1.15689	2.09107	3.37862e-06	0.553254
TMEM135	Intronic lncRNA	0.485476	0.877384	0.0537208	0.553322
RP11-342M3.5	Antisense lncRNA	0.404421	0.730799	0.0130729	0.553397
RP11-20J15.3	Antisense lncRNA	0.171022	0.309018	0.133982	0.553439
ACADVL	Intronic lncRNA	6.87808	12.4224	0.0127211	0.553685
EPB41L2	Intronic lncRNA	1.42556	2.57446	0.00043378	0.55373
C12orf79	Intronic lncRNA	0.580949	1.04911	0.0666079	0.553756
RP11-46I1.1	Antisense lncRNA	0.15533	0.280503	0.00441173	0.553757
FAM47E	Intronic lncRNA	0.478266	0.863544	0.0144024	0.553841
GRHL1	Intronic lncRNA	0.683489	1.23365	0.00117527	0.55404
RP5-855D21.1	Antisense lncRNA	1.01543	1.83242	0.0127559	0.554147
CTD-2350J17.1	Antisense lncRNA	0.183357	0.33081	0.000738313	0.554267
USP11	Intronic lncRNA	0.620283	1.11837	0.00200008	0.55463
RP11-147L13.8	Known lincRNA	0.228524	0.411713	0.0477018	0.555056
PDK4	Intronic lncRNA	1.15304	2.07722	0.0907054	0.55509
TMPRSS2	Intronic lncRNA	0.218831	0.394122	0.0945524	0.555235
NAE1	Intronic lncRNA	0.402174	0.724273	0.0124559	0.555279
RP5-1044H5.1	Antisense lncRNA	0.10741	0.1934	0.0126256	0.55538
MROH7	Intronic lncRNA	0.0420027	0.0756248	0.0101335	0.555409
DAB2	Intronic lncRNA	1.73467	3.1222	0.0140741	0.555592
BAZ2B	Intronic lncRNA	1.56199	2.81133	0.000113689	0.555605
MAP3K14-AS1	Antisense lncRNA	0.220495	0.396798	0.047024	0.555685
APBB3	Intronic lncRNA	0.244366	0.43965	0.131398	0.55582
LAMB2	Intronic lncRNA	1.27267	2.28962	0.0518059	0.555844
AGAP3	Intronic lncRNA	0.447417	0.804909	0.0866211	0.55586
SELM	Intronic lncRNA	0.476286	0.856631	0.0128758	0.555999
METTL17	Intronic lncRNA	0.259241	0.465952	0.0623816	0.556368
SNAI3-AS1	Antisense lncRNA	0.103863	0.186661	0.0833545	0.556426
ROBO3	Intronic lncRNA	0.760928	1.36735	0.00030143	0.556497
GTF2IRD2B	Intronic lncRNA	0.245087	0.440266	0.0402135	0.556679
RP11-551L14.4	Known lincRNA	0.175415	0.314915	0.00773505	0.557026
RP5-1159O4.1	Known lincRNA	0.429485	0.770926	0.0207373	0.557103
SRGAP3-AS3	Antisense lncRNA	0.124013	0.222577	0.0953656	0.557167
CRY2	Intronic lncRNA	0.322235	0.578043	0.104951	0.557459
AARSD1	Intronic lncRNA	0.31682	0.568299	0.00263724	0.557488
USHBP1	Intronic lncRNA	0.262961	0.471524	0.152341	0.557682
RP11-276H7.2	Antisense lncRNA	0.377472	0.676574	0.0144871	0.557917
RP11-893F2.14	Antisense lncRNA	0.0692939	0.124148	0.203739	0.558154
CTB-152G17.6	Antisense lncRNA	2.45624	4.40063	1.70758e-05	0.558157
CCNH	Intronic lncRNA	1.52918	2.73947	4.25895e-05	0.558202
LRRC28	Intronic lncRNA	0.130637	0.233965	0.0418322	0.558362
SON	Intronic lncRNA	0.893579	1.59989	0.118582	0.558526
RP11-124N14.3	Antisense lncRNA	1.16355	2.08252	0.00201567	0.558722
XRN1	Intronic lncRNA	1.6902	3.02447	0.00665925	0.558841
BDNF-AS	Antisense lncRNA	0.588456	1.05283	0.0183762	0.558926
LUC7L	Intronic lncRNA	1.70315	3.04657	0.0147179	0.559038
AC068138.1	Known lincRNA	0.0551188	0.0985897	0.201074	0.559073
RP11-333E1.1	Antisense lncRNA	0.537049	0.960221	0.00272758	0.559298
RP11-91J19.3	Antisense lncRNA	0.91476	1.63552	0.000309987	0.559307
RPS27A	Intronic lncRNA	1.96338	3.51039	0.00330346	0.559307
RP11-319G6.1	Antisense lncRNA	0.147475	0.263474	0.139659	0.559732
MAP2K5	Intronic lncRNA	0.400837	0.716008	0.115886	0.559822
NADK2-AS1	Antisense lncRNA	0.45694	0.815935	0.00263639	0.560021
RP11-366L5.1	Antisense lncRNA	0.152227	0.271786	0.0076397	0.5601
PRKAG2-AS1	Antisense lncRNA	0.292452	0.521899	0.189673	0.560361
RP11-932O9.7	Antisense lncRNA	0.767652	1.36984	0.000112649	0.560397
NKTR	Intronic lncRNA	0.746474	1.33196	0.000533495	0.560435
WDR86-AS1	Antisense lncRNA	0.281744	0.502712	0.0203449	0.560449
PIK3R1	Intronic lncRNA	1.54789	2.76181	0.0159459	0.560462
RP11-222A11.1	Known lincRNA	1.03862	1.85297	1.12207e-05	0.560518
FUZ	Intronic lncRNA	0.531155	0.947538	0.0154488	0.560564
OBSL1	Intronic lncRNA	2.03605	3.63157	0.016069	0.560653
OAZ1	Intronic lncRNA	4.76986	8.50727	0.448142	0.56068
HCG18	Antisense lncRNA	1.47385	2.62826	0.0110861	0.560771
C1orf63	Intronic lncRNA	17.3627	30.9621	0.000363373	0.560773
CTD-2013N24.2	Antisense lncRNA	0.910326	1.62332	6.93403e-05	0.560781
ADD1	Intronic lncRNA	0.454441	0.810258	0.0875785	0.56086
FAM172A	Intronic lncRNA	0.748808	1.33488	0.000119698	0.560954
CTD-3051D23.1	Known lincRNA	0.126819	0.226072	0.000646367	0.560967
AC092535.3	Antisense lncRNA	0.384548	0.685461	0.000804664	0.561007
RP11-571I18.4	Known lincRNA	1.45261	2.58899	8.68817e-06	0.561074
DMKN	Intronic lncRNA	0.507697	0.904819	0.0891595	0.561104
CTD-2524L6.3	Antisense lncRNA	0.386132	0.687893	0.00876563	0.561326
OR2A1-AS1	Antisense lncRNA	0.289199	0.514967	0.0444554	0.561588
AC004051.2	Known lincRNA	0.0490541	0.0873279	0.0700546	0.561723
KRT17	Intronic lncRNA	4.41867	7.86615	0.290059	0.561732
TMEM5	Intronic lncRNA	0.882142	1.5703	0.00426585	0.561766
TPT1-AS1	Intronic lncRNA	0.445874	0.793665	0.000183389	0.561791
ATF7IP	Intronic lncRNA	1.66442	2.96245	0.0078785	0.56184
RP11-84C13.2	Known lincRNA	0.519132	0.923867	0.0428966	0.561912
SLC12A2	Intronic lncRNA	1.22083	2.1726	0.0596234	0.561921
FBXO38	Intronic lncRNA	0.603201	1.0734	0.00333581	0.561954
RP11-2H3.6	Known lincRNA	0.233941	0.416293	0.0757305	0.561963
FAM208A	Intronic lncRNA	0.898523	1.59883	0.0198691	0.561988
RP5-836J3.1	Known lincRNA	0.33265	0.591898	0.0131579	0.562005
PLCH2	Intronic lncRNA	0.10445	0.185841	0.0390831	0.56204
AC138655.6	Antisense lncRNA	0.216794	0.385701	0.000306091	0.562079
ROCK2	Intronic lncRNA	1.19798	2.13122	7.194e-06	0.562108
GPR64	Intronic lncRNA	0.152972	0.272124	0.000386936	0.562139
NRXN2	Intronic lncRNA	0.112861	0.200725	0.0936681	0.562266
MAGI2-AS3	Antisense lncRNA	1.90275	3.38389	0.0568604	0.562295
PRRC2A	Intronic lncRNA	0.378906	0.673663	0.161671	0.562456
BCO2	Intronic lncRNA	0.101348	0.180069	0.0128657	0.56283
HDLBP	Intronic lncRNA	0.484828	0.861333	0.0655804	0.562881
AP000462.1	Antisense lncRNA	0.759914	1.3498	0.0122035	0.562981
DKK3	Intronic lncRNA	0.318858	0.566342	0.0054019	0.563014
RP11-331F4.4	Intronic lncRNA	0.116559	0.206973	0.0307635	0.563161
ZC3H15	Intronic lncRNA	0.436555	0.775157	0.0105639	0.563183
WDR41	Intronic lncRNA	0.991151	1.7598	0.0862135	0.56322
NFASC	Intronic lncRNA	0.530231	0.941289	0.0638353	0.563303
CTA-85E5.10	Antisense lncRNA	0.130149	0.230914	0.08775	0.563627
NDFIP1	Intronic lncRNA	1.6748	2.96998	0.00201904	0.563908
PPP1R13L	Intronic lncRNA	0.454973	0.8065	0.0909379	0.564133
NR2F2-AS1	Antisense lncRNA	0.229997	0.407692	0.195665	0.564143
TPM1	Intronic lncRNA	4.27874	7.58418	0.0516649	0.564167
TNS1	Intronic lncRNA	2.02791	3.59418	0.0366955	0.564221
SKP1	Intronic lncRNA	1.05088	1.86239	0.00166341	0.564262
RP11-575L7.4	Antisense lncRNA	0.236828	0.419697	0.0154889	0.564284
SOCS2-AS1	Antisense lncRNA	0.669971	1.18727	0.0276061	0.564296
LINC00473	Known lincRNA	0.23069	0.408768	0.0839675	0.564354
RP11-215G15.5	Known lincRNA	0.191662	0.339575	0.0884188	0.564417
C5	Intronic lncRNA	0.204514	0.362329	0.0166762	0.564443
CCDC102B	Intronic lncRNA	0.22501	0.398431	0.000409481	0.56474
RP11-1260E13.4	Intronic lncRNA	0.210508	0.372586	0.0074056	0.564991
SHMT1	Intronic lncRNA	0.420746	0.744539	0.00615756	0.56511
ACMSD	Intronic lncRNA	0.145178	0.256792	0.00561578	0.565353
MTMR10	Intronic lncRNA	2.42043	4.28098	0.000650147	0.565391
PSMA3	Intronic lncRNA	0.407492	0.72064	0.0160977	0.565459
TNRC6C	Intronic lncRNA	0.352901	0.623805	0.0322721	0.565723
MYO15B	Intronic lncRNA	1.77949	3.14488	2.93446e-05	0.565837
RP11-83A24.2	Antisense lncRNA	1.10326	1.94971	6.24963e-05	0.56586
XIST	Known lincRNA	10.4406	18.4504	0.0525889	0.565871
AC018462.2	Antisense lncRNA	0.280163	0.49482	0.00138197	0.566191
EMC4	Intronic lncRNA	0.290468	0.513012	0.0370729	0.566202
RP11-14N7.2	Known lincRNA	8.86247	15.6522	0.26245	0.566213
SLMAP	Intronic lncRNA	0.820448	1.44864	0.0443765	0.566356
ZNF561	Intronic lncRNA	0.954539	1.68526	0.000882927	0.566404
RP11-887P2.5	Antisense lncRNA	0.693234	1.22316	0.00564373	0.566758
SCAF4	Intronic lncRNA	0.331567	0.585013	0.0274313	0.566769
IMPA2	Intronic lncRNA	0.569217	1.00431	0.00884154	0.566774
ANK3	Intronic lncRNA	0.722703	1.27512	0.0102251	0.566775
RP11-434P11.2	Known lincRNA	0.644646	1.13738	4.77428e-05	0.566781
LINC00472	Known lincRNA	5.64166	9.95139	0.00222117	0.566922
RP11-319G6.1	Antisense lncRNA	0.0924259	0.163025	0.128792	0.566945
RP1-184J9.2	Antisense lncRNA	0.241257	0.425404	0.0656815	0.567125
TCTEX1D2	Intronic lncRNA	0.199285	0.351244	0.116064	0.56737
UGP2	Intronic lncRNA	0.239907	0.42275	0.211983	0.567491
PON3	Intronic lncRNA	0.256318	0.451655	0.128779	0.567507
ETV5-AS1	Antisense lncRNA	0.590508	1.04013	0.00861391	0.567725
ASPDH	Intronic lncRNA	0.176203	0.310338	0.0816963	0.56778
ARHGEF10	Intronic lncRNA	0.589671	1.03826	0.00140868	0.56794
LONRF1	Intronic lncRNA	0.524995	0.924271	0.161865	0.56801
RP11-33B1.1	Intronic lncRNA	0.847213	1.49145	4.50817e-05	0.568046
MGST3	Intronic lncRNA	0.356044	0.626731	0.0306916	0.568097
CALD1	Intronic lncRNA	0.647729	1.14013	0.214159	0.568119
CDC23	Intronic lncRNA	0.205923	0.362427	0.0543233	0.568178
RBFOX2	Intronic lncRNA	3.02535	5.32243	0.000680481	0.568415
RP11-17A4.2	Antisense lncRNA	0.0561103	0.0986534	0.0834246	0.568762
KLF4	Intronic lncRNA	3.36525	5.91644	0.00228345	0.568797
PDE5A	Intronic lncRNA	0.322858	0.567507	0.128638	0.568905
PNPLA2	Intronic lncRNA	1.69269	2.97354	0.00330906	0.569251
SCAF4	Intronic lncRNA	0.383449	0.673582	0.0202564	0.569268
MIR4458HG	Known lincRNA	0.307629	0.540366	0.002129	0.569296
DOCK6	Intronic lncRNA	0.274746	0.482597	0.0577011	0.569308
AP3S2	Intronic lncRNA	1.42377	2.5	0.0667094	0.569509
RP11-179B15.6	Known lincRNA	0.073299	0.128682	0.0744339	0.569615
MMRN2	Intronic lncRNA	0.713032	1.25129	0.0858017	0.569839
RB1	Intronic lncRNA	0.704075	1.23545	0.00190549	0.569895
RP11-819C21.1	Known lincRNA	0.763742	1.33983	1.93824e-05	0.57003
LLGL1	Intronic lncRNA	0.183501	0.321877	0.00493491	0.570096
TTC28	Intronic lncRNA	0.496383	0.870477	0.00169993	0.570243
GSTM2	Intronic lncRNA	0.22578	0.395883	0.0268017	0.57032
CATSPER2	Intronic lncRNA	0.422411	0.740604	0.00034976	0.57036
NUP88	Intronic lncRNA	0.424508	0.743862	0.00229693	0.570681
RP11-769O8.1	Antisense lncRNA	0.566061	0.991534	0.000123081	0.570894
MRPS22	Intronic lncRNA	1.03206	1.8077	0.00605488	0.570922
LINC01004	Antisense lncRNA	2.25815	3.95518	0.000227292	0.570935
RP3-466P17.1	Known lincRNA	0.163237	0.285892	0.0123867	0.570973
NCOA1	Intronic lncRNA	0.787217	1.37839	0.0831384	0.571114
EPN2	Intronic lncRNA	0.743656	1.30175	0.00794209	0.571274
FSTL1	Intronic lncRNA	0.360769	0.631502	0.036086	0.571287
TSHZ1	Intronic lncRNA	0.274524	0.480367	0.00964361	0.571489
GPR133	Intronic lncRNA	0.0358097	0.0626368	0.185723	0.571704
METAP2	Intronic lncRNA	4.65789	8.147	0.022451	0.571731
RGS12	Intronic lncRNA	0.187243	0.327484	0.0224864	0.571762
PIAS2	Intronic lncRNA	0.748679	1.30907	0.0851664	0.571919
DIAPH2-AS1	Antisense lncRNA	0.0914346	0.15987	0.101103	0.571932
ZNF507	Intronic lncRNA	0.672523	1.17586	0.000494432	0.571939
RP13-516M14.1	Known lincRNA	0.102157	0.178614	0.434742	0.571944
KANSL1-AS1	Antisense lncRNA	0.542152	0.947504	0.000852269	0.57219
PPP5C	Intronic lncRNA	0.316907	0.553742	0.015433	0.572302
LMAN2L	Intronic lncRNA	0.364146	0.636196	0.0211488	0.57238
[truncated: 11,377 more rows]
