# Supplementary material for: Landscape of tumor suppressor long noncoding RNAs in breast cancer
Source: J Exp Clin Cancer Res. 2019 Feb 14;38:79. doi: 10.1186/s13046-019-1096-0 (PMC6376750; doi:10.1186/s13046-019-1096-0)
Supplement: Supplementary file 1 — Table S1. Differential expression of lncRNAs between breast cancer tissues and normal tissues in HMUCC cohort. Table S2. Differential expression of lncRNAs between breast cancer tissues and normal tissues in TCGA cohort. Table S3. Overlapped differential lncRNAs between HMUCC cohort and TCGA cohort. Table S4. Restricted filter criterial (FC < 0.833, P < 0.001) identified 19 differential downregulated lncRNAs in HMUCC cohort and chromosome position of these lncRNAs. Table S5. Guilt-by-association followed by GO and KEGG analyses of TSLCRs in breast cancer. Table S6. Guilt-by-association followed by GO and KEGG analyses of EPB41L4A-AS2 in breast cancer. Table S7. Guilt-by-association analyses followed by GO and KEGG of EPB41L4A-AS2 in pan-cancer. Table S8. Differential gene expression between EPB41L4A-AS2 overexpression groups and control groups in UACC812 and BT549 breast cancer cell lines. (ZIP 3607 kb) [file 13046_2019_1096_MOESM1_ESM.zip › Table S2.xlsx]

## Sheet: Sheet1
GeneID	Symbol	description	avg cancer	avg normal	diff	FC
283392	TRHDE-AS1	TRHDE antisense RNA 1	0.0942676	4.74619	-4.65192	0.0198617
729467	HSD52	uncharacterized LOC729467	0.0102501	0.263082	-0.252832	0.0389617
100133920	LOC100133920	uncharacterized LOC100133920	0.0302263	0.653231	-0.623005	0.0462719
572558	PGM5-AS1	PGM5 antisense RNA 1	0.12431	1.56105	-1.43674	0.0796324
348249	CCL15-CCL14	CCL15-CCL14 readthrough (NMD candidate)	2.39726	20.299	-17.9017	0.118097
79686	LINC00341	long intergenic non-protein coding RNA 341	1.45369	11.7564	-10.3027	0.123651
728264	MIR143HG	MIR143 host gene	1.22548	9.86501	-8.63952	0.124225
415056	CNTFR-AS1	CNTFR antisense RNA 1	0.0245476	0.197105	-0.172558	0.12454
285205	LINC00636	long intergenic non-protein coding RNA 636	0.0126445	0.0938509	-0.0812064	0.13473
338588	LINC00705	long intergenic non-protein coding RNA 705	0.00255388	0.0162885	-0.0137346	0.15679
440556	LINC00982	long intergenic non-protein coding RNA 982	0.0895687	0.51353	-0.423961	0.174418
56664	VTRNA1-1	vault RNA 1-1	0.0196642	0.106561	-0.0868964	0.184535
197003	MGC15885	uncharacterized protein MGC15885	0.0049147	0.0265043	-0.0215896	0.18543
91149	RAPGEF4-AS1	RAPGEF4 antisense RNA 1	0.00338998	0.0181928	-0.0148028	0.186336
148145	LINC00906	long intergenic non-protein coding RNA 906	0.00578808	0.0298914	-0.0241033	0.193637
100128554	LOC100128554	uncharacterized LOC100128554	0.00286504	0.0146219	-0.0117569	0.195941
399668	SMIM10L2A	small integral membrane protein 10 like 2A	0.430873	2.14896	-1.71808	0.200503
388815	MIR99AHG	mir-99a-let-7c cluster host gene	0.478411	2.30654	-1.82813	0.207415
257358	LINC01366	long intergenic non-protein coding RNA 1366	0.0368326	0.161298	-0.124466	0.228351
55384	MEG3	maternally expressed 3 (non-protein coding)	1.7325	7.52323	-5.79073	0.230287
254312	LINC00710	long intergenic non-protein coding RNA 710	0.00115113	0.00491003	-0.0037589	0.234445
339524	LINC01140	long intergenic non-protein coding RNA 1140	1.67657	7.07266	-5.39609	0.23705
414235	PRR26	proline rich 26	0.0837264	0.32683	-0.243103	0.256177
642976	GRIK1-AS1	GRIK1 antisense RNA 1	0.364794	1.41662	-1.05183	0.25751
374387	DKFZp779M0652	uncharacterized DKFZp779M0652	0.151891	0.566922	-0.415032	0.267922
118425	PCAT4	prostate cancer associated transcript 4 (non-protein coding)	0.000841603	0.00313489	-0.00229328	0.268464
29018	FOXN3-AS2	FOXN3 antisense RNA 2	0.00152611	0.00561123	-0.00408511	0.271975
100302650	BRE-AS1	BRE antisense RNA 1	0.275486	1.00513	-0.729642	0.27408
64150	DIO3OS	DIO3 opposite strand/antisense RNA (head to head)	0.0487767	0.176927	-0.12815	0.275688
399959	MIR100HG	mir-100-let-7a-2 cluster host gene	3.33154	11.7071	-8.37552	0.284575
158035	LINC00032	long intergenic non-protein coding RNA 32	0.00997356	0.0345327	-0.0245591	0.288815
646113	LINC00643	long intergenic non-protein coding RNA 643	0.0154199	0.0529151	-0.0374952	0.291409
285512	FAM13A-AS1	FAM13A antisense RNA 1	0.427489	1.43934	-1.01185	0.297004
285759	FLJ34503	uncharacterized FLJ34503	0.0373526	0.125537	-0.0881848	0.297542
158376	LINC00961	long intergenic non-protein coding RNA 961	0.718454	2.36824	-1.64979	0.30337
285154	CYP1B1-AS1	CYP1B1 antisense RNA 1	0.136595	0.431232	-0.294637	0.316755
474151	TTTY17B	testis-specific transcript, Y-linked 17B (non-protein coding)	0.000436455	0.00136858	-0.000932121	0.318912
8123	PWAR5	Prader Willi/Angelman region RNA 5	0.312566	0.977147	-0.664581	0.319877
284578	LOC284578	uncharacterized LOC284578	0.298201	0.923883	-0.625682	0.322769
56662	VTRNA1-3	vault RNA 1-3	0.0441175	0.136116	-0.0919986	0.324117
284661	LOC284661	uncharacterized LOC284661	0.00548899	0.0167633	-0.0112743	0.327442
401093	MBNL1-AS1	MBNL1 antisense RNA 1	0.528551	1.60208	-1.07353	0.329916
317751	MESTIT1	MEST intronic transcript 1, antisense RNA	0.178984	0.541822	-0.362837	0.330338
246705	LINC00314	long intergenic non-protein coding RNA 314	0.0675865	0.203845	-0.136259	0.331557
100133545	MRPL23-AS1	MRPL23 antisense RNA 1	0.11319	0.339912	-0.226722	0.332998
100126784	LOC100126784	uncharacterized LOC100126784	0.268803	0.795213	-0.52641	0.338026
84981	MIR22HG	MIR22 host gene	4.03672	11.922	-7.88531	0.338594
79104	MEG8	maternally expressed 8 (non-protein coding)	0.0240464	0.0696964	-0.0456501	0.345016
283592	FAM181A-AS1	FAM181A antisense RNA 1	0.00379754	0.0108133	-0.00701575	0.351192
644596	SMIM10L2B	small integral membrane protein 10 like 2B	0.358358	1.01543	-0.657072	0.352912
79804	HAND2-AS1	HAND2 antisense RNA 1 (head to head)	1.04296	2.88783	-1.84487	0.361158
286002	SLC26A4-AS1	SLC26A4 antisense RNA 1	0.108083	0.295611	-0.187529	0.365624
791114	PWRN1	Prader-Willi region non-protein coding RNA 1	0.00617884	0.016685	-0.0105061	0.370323
404201	WDFY3-AS2	WDFY3 antisense RNA 2	0.565792	1.51205	-0.946261	0.374188
100240735	LOC100240735	uncharacterized LOC100240735	0.415671	1.09944	-0.683766	0.378076
90768	LOC90768	uncharacterized LOC90768	0.165111	0.432565	-0.267454	0.381703
285796	PACRG-AS1	PACRG antisense RNA 1	0.0146131	0.0381781	-0.023565	0.382762
157627	LINC00599	long intergenic non-protein coding RNA 599	0.00133554	0.00348587	-0.00215033	0.38313
728723	ZBED3-AS1	ZBED3 antisense RNA 1	0.465293	1.21156	-0.746268	0.384044
246119	TTTY10	testis-specific transcript, Y-linked 10 (non-protein coding)	0.000949275	0.00244482	-0.00149555	0.388279
285830	HLA-F-AS1	HLA-F antisense RNA 1	0.657521	1.68394	-1.02642	0.390466
100190939	TPT1-AS1	TPT1 antisense RNA 1	5.20349	12.9826	-7.77909	0.400805
29931	LINC00312	long intergenic non-protein coding RNA 312	0.850272	2.11155	-1.26127	0.402677
144571	A2M-AS1	A2M antisense RNA 1 (head to head)	0.625401	1.54605	-0.920648	0.404516
100192378	ZFHX4-AS1	ZFHX4 antisense RNA 1	0.199688	0.486666	-0.286978	0.410318
132200	C3orf49	chromosome 3 open reading frame 49	0.04941	0.119643	-0.0702333	0.412977
196047	EMX2OS	EMX2 opposite strand/antisense RNA	0.665248	1.58804	-0.922789	0.418912
401491	VLDLR-AS1	VLDLR antisense RNA 1	0.368344	0.847667	-0.479323	0.434538
84837	ARHGAP5-AS1	ARHGAP5 antisense RNA 1 (head to head)	1.49538	3.30951	-1.81413	0.451844
338758	LINC00936	long intergenic non-protein coding RNA 936	0.382142	0.84085	-0.458708	0.454471
100130418	CECR7	cat eye syndrome chromosome region, candidate 7 (non-protein coding)	0.915483	2.01131	-1.09582	0.455168
339290	LINC00667	long intergenic non-protein coding RNA 667	4.68394	10.169	-5.48503	0.460611
152641	WWC2-AS2	WWC2 antisense RNA 2	0.13723	0.295624	-0.158394	0.464204
145820	LINC00924	long intergenic non-protein coding RNA 924	0.486612	1.04522	-0.558612	0.465558
80054	CEBPA-AS1	CEBPA antisense RNA 1 (head to head)	0.949341	2.0241	-1.07476	0.469018
286967	FAM223B	family with sequence similarity 223, member B (non-protein coding)	0.226677	0.476558	-0.249881	0.475654
493812	HCG11	HLA complex group 11 (non-protein coding)	3.09295	6.50121	-3.40826	0.47575
731779	LINC01300	long intergenic non-protein coding RNA 1300	0.00570996	0.0120009	-0.00629097	0.475793
150135	LINC00479	long intergenic non-protein coding RNA 479	0.021089	0.0440679	-0.0229789	0.478557
54508	EPB41L4A-AS2	EPB41L4A antisense RNA 2	15.6621	32.6854	-17.0233	0.479178
554202	MIR31HG	MIR31 host gene	0.257704	0.529087	-0.271383	0.487073
284688	LINC01142	long intergenic non-protein coding RNA 1142	0.0203302	0.0417367	-0.0214065	0.487106
145624	PWAR1	Prader Willi/Angelman region RNA 1	0.0156165	0.0320577	-0.0164411	0.487138
93653	ST7-AS1	ST7 antisense RNA 1	0.64286	1.31893	-0.676072	0.487409
81698	LINC00597	long intergenic non-protein coding RNA 597	0.0112303	0.022825	-0.0115947	0.492017
283174	MIR4697HG	MIR4697 host gene	0.613507	1.23803	-0.624523	0.495551
100131561	FKSG29	FKSG29	0.0271334	0.0539147	-0.0267814	0.503264
729582	DIRC3	disrupted in renal carcinoma 3	0.166879	0.330341	-0.163462	0.505172
100132103	FAM66E	family with sequence similarity 66, member E	0.24084	0.476311	-0.235472	0.505635
54089	LINC00112	long intergenic non-protein coding RNA 112	0.0087283	0.0171719	-0.00844363	0.508289
200197	TMEM51-AS1	TMEM51 antisense RNA 1	0.31176	0.608681	-0.296921	0.512189
100129726	LINC01126	long intergenic non-protein coding RNA 1126	0.115567	0.224517	-0.10895	0.514736
121838	LINC00284	long intergenic non-protein coding RNA 284	0.228566	0.443476	-0.21491	0.515396
148898	ZNF436-AS1	ZNF436 antisense RNA 1	0.993666	1.91283	-0.919166	0.519474
100130889	PSORS1C3	psoriasis susceptibility 1 candidate 3 (non-protein coding)	0.0940051	0.180074	-0.0860686	0.522037
100134259	LINC01119	long intergenic non-protein coding RNA 1119	0.298363	0.562151	-0.263788	0.530753
151658	LINC00635	long intergenic non-protein coding RNA 635	0.00566726	0.0106064	-0.00493911	0.534326
148824	GCSAML-AS1	GCSAML antisense RNA 1	0.0354016	0.0660883	-0.0306866	0.535672
349196	LINC00965	long intergenic non-protein coding RNA 965	1.33657	2.49011	-1.15354	0.536751
347746	PWARSN	Prader Willi/Angelman region RNA, SNRPN neighbor	3.47749	6.44935	-2.97186	0.539201
401463	LOC401463	uncharacterized LOC401463	0.0535181	0.0986593	-0.0451412	0.542454
9597	SMAD5-AS1	SMAD5 antisense RNA 1	0.0638512	0.117653	-0.0538022	0.542706
100131434	LINC00893	long intergenic non-protein coding RNA 893	1.31437	2.41578	-1.10141	0.544076
145845	LOC145845	uncharacterized LOC145845	0.00132619	0.00242992	-0.00110373	0.545777
149775	GNAS-AS1	GNAS antisense RNA 1	0.0700214	0.127853	-0.0578318	0.54767
425057	TTTY9B	testis-specific transcript, Y-linked 9B (non-protein coding)	0.00380049	0.00692296	-0.00312248	0.548968
84673	TTTY8	testis-specific transcript, Y-linked 8 (non-protein coding)	0.000226134	0.000408144	-0.00018201	0.554054
79992	AGPAT4-IT1	AGPAT4 intronic transcript 1	0.132484	0.238851	-0.106367	0.554672
100129396	FAM106CP	family with sequence similarity 106, member C, pseudogene	0.11477	0.205739	-0.0909689	0.557843
55056	FLJ10038	uncharacterized protein FLJ10038	1.61823	2.89631	-1.27808	0.55872
140875	LINC00028	long intergenic non-protein coding RNA 28	0.0310206	0.0549203	-0.0238997	0.564829
222029	DKFZp434L192	uncharacterized protein DKFZp434L192	0.00783584	0.0137836	-0.00594781	0.568488
154386	LINC01600	long intergenic non-protein coding RNA 1600	0.0353039	0.0620983	-0.0267944	0.568516
149047	MGC27382	uncharacterized MGC27382	0.486635	0.8559	-0.369265	0.568565
7955	RNF217-AS1	RNF217 antisense RNA 1 (head to head)	0.0889264	0.156222	-0.0672951	0.569233
407975	MIR17HG	miR-17-92 cluster host gene	0.368097	0.645926	-0.277828	0.569876
474148	TTTY3B	testis-specific transcript, Y-linked 3B (non-protein coding)	0.000775535	0.00135805	-0.000582512	0.571066
100188947	HECTD2-AS1	HECTD2 antisense RNA 1	2.62057	4.56561	-1.94503	0.573982
7503	XIST	X inactive specific transcript (non-protein coding)	12.3077	21.4298	-9.12211	0.574326
116828	N4BP2L2-IT2	N4BPL2 intronic transcript 2	0.269701	0.468381	-0.198679	0.575816
196475	RMST	rhabdomyosarcoma 2 associated transcript (non-protein coding)	0.12533	0.216851	-0.0915214	0.577953
54067	C21orf62-AS1	C21orf62 antisense RNA 1	0.397164	0.684629	-0.287465	0.580116
401105	FLJ42393	uncharacterized LOC401105	0.030341	0.0516817	-0.0213406	0.587075
100271835	LIMS3-LOC440895	LIMS3-LOC440895 readthrough	2.053	3.4931	-1.4401	0.58773
100132707	PAXIP1-AS2	PAXIP1 antisense RNA 2	2.42081	4.09342	-1.67261	0.591391
100132923	FAM66D	family with sequence similarity 66, member D	1.56682	2.64137	-1.07455	0.593184
441094	NR2F1-AS1	NR2F1 antisense RNA 1	1.43383	2.40912	-0.975287	0.595168
100128640	ACVR2B-AS1	ACVR2B antisense RNA 1	0.699682	1.17513	-0.475445	0.59541
157556	BAALC-AS2	BAALC antisense RNA 2	0.0442884	0.0740511	-0.0297627	0.598079
378805	LINC-PINT	long intergenic non-protein coding RNA, p53 induced transcript	1.43563	2.39845	-0.962821	0.598565
3653	IPW	imprinted in Prader-Willi syndrome (non-protein coding)	2.16092	3.60057	-1.43965	0.60016
654412	FAM138B	family with sequence similarity 138, member B	0.0309197	0.0515128	-0.0205932	0.600232
284009	LOC284009	uncharacterized LOC284009	0.162022	0.269386	-0.107364	0.60145
619383	SCARNA9	small Cajal body-specific RNA 9	0.609648	1.01337	-0.403725	0.601602
147525	LINC00526	long intergenic non-protein coding RNA 526	1.01956	1.66166	-0.642095	0.613581
114036	LINC00310	long intergenic non-protein coding RNA 310	0.581314	0.944267	-0.362953	0.615624
400710	FLJ26850	FLJ26850 protein	0.0728676	0.117465	-0.0445974	0.620335
643763	UG0898H09	uncharacterized LOC643763	0.156279	0.251583	-0.0953045	0.621181
9383	TSIX	TSIX transcript, XIST antisense RNA	3.43883	5.5015	-2.06267	0.625072
594842	HAS2-AS1	HAS2 antisense RNA 1	0.198751	0.317838	-0.119087	0.625321
140464	PISRT1	polled intersex syndrome regulated transcript 1 (non-protein coding RNA)	0.000477923	0.000761949	-0.000284026	0.627238
389741	GLIDR	glioblastoma down-regulated RNA	2.53973	4.0438	-1.50406	0.628056
100101116	TTTY1B	testis-specific transcript, Y-linked 1B (non-protein coding)	0.000336696	0.000534942	-0.000198246	0.629406
388011	LINC01550	long intergenic non-protein coding RNA 1550	0.856462	1.3601	-0.503633	0.629707
282566	LINC00515	long intergenic non-protein coding RNA 515	0.18593	0.295215	-0.109285	0.629813
57653	LOC100499484-C9ORF174	LOC100499484-C9orf174 readthrough	1.53139	2.41929	-0.887898	0.632993
253868	C20orf166-AS1	C20orf166 antisense RNA 1	0.128284	0.202394	-0.0741093	0.633836
3262	HPVC1	human papillomavirus (type 18) E5 central sequence-like 1	0.00115627	0.00182379	-0.000667522	0.633992
100131814	LINC00271	long intergenic non-protein coding RNA 271	0.575183	0.905915	-0.330732	0.634919
51214	IGF2-AS	IGF2 antisense RNA	0.0710332	0.111385	-0.0403522	0.637725
202299	LINC01554	long intergenic non-protein coding RNA 1554	1.24182	1.94668	-0.704857	0.637918
790952	ESRG	embryonic stem cell related (non-protein coding)	1.89603	2.94243	-1.0464	0.644376
285419	LINC01091	long intergenic non-protein coding RNA 1091	0.574766	0.890869	-0.316104	0.645174
100271722	LINC00899	long intergenic non-protein coding RNA 899	0.938187	1.45169	-0.513503	0.646272
387066	SNHG5	small nucleolar RNA host gene 5	55.4687	85.4683	-29.9996	0.648997
79667	KLF3-AS1	KLF3 antisense RNA 1	2.27569	3.50166	-1.22597	0.64989
100132215	LOC100132215	uncharacterized LOC100132215	0.259914	0.397044	-0.13713	0.654623
54075	CHODL-AS1	CHODL antisense RNA 1	0.00728432	0.0111257	-0.00384134	0.654732
100270804	LOC100270804	uncharacterized LOC100270804	0.41524	0.633952	-0.218713	0.655001
441108	C5orf56	chromosome 5 open reading frame 56	3.61894	5.51453	-1.89559	0.656256
283856	LOC283856	uncharacterized LOC283856	0.139457	0.212111	-0.0726542	0.657471
100188953	LINC00092	long intergenic non-protein coding RNA 92	0.646492	0.981052	-0.33456	0.658979
63914	LINC01590	long intergenic non-protein coding RNA 1590	0.445376	0.675136	-0.22976	0.659683
100127888	SLCO4A1-AS1	SLCO4A1 antisense RNA 1	0.22443	0.339667	-0.115237	0.660736
26082	DKFZP434L187	uncharacterized LOC26082	0.123345	0.186642	-0.0632974	0.660863
100129550	LOC100129550	uncharacterized LOC100129550	1.32105	1.95954	-0.638491	0.674163
100130691	LOC100130691	uncharacterized LOC100130691	1.23826	1.83509	-0.596828	0.674768
284788	LOC284788	uncharacterized LOC284788	0.00028642	0.000423601	-0.000137181	0.676155
619434	LINC00051	long intergenic non-protein coding RNA 51	0.00480224	0.00709977	-0.00229753	0.676393
100128782	LINC00476	long intergenic non-protein coding RNA 476	2.07802	3.07212	-0.994099	0.676412
84657	LINC00852	long intergenic non-protein coding RNA 852	0.423853	0.626083	-0.202229	0.676992
791115	PWRN2	Prader-Willi region non-protein coding RNA 2	0.00111674	0.00164833	-0.000531589	0.677499
79940	LINC00472	long intergenic non-protein coding RNA 472	1.00636	1.48128	-0.474924	0.679383
284440	LINC00663	long intergenic non-protein coding RNA 663	2.16676	3.18754	-1.02078	0.679758
100128288	LOC100128288	uncharacterized LOC100128288	1.24136	1.82381	-0.582449	0.680641
100302692	FTX	FTX transcript, XIST regulator (non-protein coding)	1.35114	1.97659	-0.625446	0.683573
125144	LRRC75A-AS1	LRRC75A antisense RNA 1	307.267	448.545	-141.278	0.68503
677784	FAM138D	family with sequence similarity 138, member D	0.051616	0.0752284	-0.0236124	0.686124
402483	LINC01000	long intergenic non-protein coding RNA 1000	3.90274	5.68239	-1.77965	0.686813
100272228	LINC00894	long intergenic non-protein coding RNA 894	0.982972	1.43108	-0.448111	0.686873
388428	AATK-AS1	AATK antisense RNA 1	0.0132368	0.0192236	-0.0059868	0.68857
100190938	RAMP2-AS1	RAMP2 antisense RNA 1	3.10617	4.50316	-1.39699	0.689775
26238	LINC01558	long intergenic non-protein coding RNA 1558	0.619415	0.897179	-0.277764	0.690403
440078	FAM66C	family with sequence similarity 66, member C	1.02838	1.48566	-0.457279	0.692206
55539	KCNQ1DN	KCNQ1 downstream neighbor (non-protein coding)	0.00634974	0.00915922	-0.00280947	0.693263
724102	SNHG4	small nucleolar RNA host gene 4	1.8076	2.6066	-0.799002	0.69347
252948	TTTY16	testis-specific transcript, Y-linked 16 (non-protein coding)	0.000304063	0.000438094	-0.00013403	0.69406
284800	FAM182A	family with sequence similarity 182, member A	0.054259	0.078109	-0.02385	0.694657
253018	HCG27	HLA complex group 27 (non-protein coding)	0.349622	0.502026	-0.152404	0.696422
401172	FLJ33360	FLJ33360 protein	0.120219	0.171979	-0.0517603	0.699032
283050	ZMIZ1-AS1	ZMIZ1 antisense RNA 1	0.579437	0.825388	-0.245951	0.702017
100130717	CECR5-AS1	CECR5 antisense RNA 1	0.249455	0.354105	-0.10465	0.704467
57212	TP73-AS1	TP73 antisense RNA 1	4.1554	5.89589	-1.7405	0.704795
723809	LHFPL3-AS2	LHFPL3 antisense RNA 2	0.0301047	0.0426791	-0.0125744	0.705373
574036	SERTAD4-AS1	SERTAD4 antisense RNA 1	1.95578	2.76981	-0.814034	0.706105
100302640	LINC00882	long intergenic non-protein coding RNA 882	0.622511	0.881284	-0.258774	0.706368
400931	MIRLET7BHG	MIRLET7B host gene	1.52362	2.15628	-0.632665	0.706595
100093630	SNHG8	small nucleolar RNA host gene 8	47.5773	67.1471	-19.5698	0.708553
441204	LOC441204	uncharacterized LOC441204	0.936419	1.31812	-0.381699	0.710421
338069	ST7-OT4	ST7 overlapping transcript 4	0.0612943	0.0858287	-0.0245344	0.714146
286094	LINC01591	long intergenic non-protein coding RNA 1591	0.00322166	0.00448702	-0.00126537	0.717994
730971	FLJ36777	uncharacterized LOC730971	0.308142	0.427587	-0.119446	0.720652
646982	LINC00598	long intergenic non-protein coding RNA 598	0.359281	0.497354	-0.138073	0.722385
57061	HYMAI	hydatidiform mole associated and imprinted (non-protein coding)	0.130449	0.179735	-0.0492863	0.725784
497258	BDNF-AS	BDNF antisense RNA	2.5275	3.47966	-0.952157	0.726365
27004	TCL6	T-cell leukemia/lymphoma 6 (non-protein coding)	1.31728	1.81213	-0.494846	0.726925
401431	ATP6V0E2-AS1	ATP6V0E2 antisense RNA 1	0.568695	0.781995	-0.2133	0.727236
10255	HCG9	HLA complex group 9 (non-protein coding)	0.0796898	0.109185	-0.0294956	0.729857
285696	LOC285696	uncharacterized LOC285696	0.363831	0.496617	-0.132785	0.73262
284798	LOC284798	uncharacterized LOC284798	0.00763161	0.0104112	-0.00277963	0.733017
440173	LOC440173	uncharacterized LOC440173	0.29456	0.400883	-0.106322	0.734779
114796	PSMG3-AS1	PSMG3 antisense RNA 1 (head to head)	1.11701	1.51917	-0.402163	0.735275
284593	FAM41C	family with sequence similarity 41, member C	0.443499	0.599525	-0.156026	0.739751
386593	CHKB-CPT1B	CHKB-CPT1B readthrough (NMD candidate)	4.91597	6.63868	-1.72271	0.740504
80035	ANP32A-IT1	ANP32A intronic transcript 1	0.323219	0.434727	-0.111509	0.743498
92973	LINC00950	long intergenic non-protein coding RNA 950	0.537872	0.723135	-0.185264	0.743805
147727	ILF3-AS1	ILF3 antisense RNA 1 (head to head)	8.6491	11.6244	-2.9753	0.744047
100129387	GABPB1-AS1	GABPB1 antisense RNA 1	1.68231	2.25488	-0.572565	0.746077
378825	LINC00162	long intergenic non-protein coding RNA 162	0.35953	0.48145	-0.12192	0.746765
378832	COL18A1-AS1	COL18A1 antisense RNA 1	0.00444989	0.00595848	-0.00150859	0.746816
84983	FAM222A-AS1	FAM222A antisense RNA 1	0.462738	0.619275	-0.156537	0.747226
8551	INE2	inactivation escape 2 (non-protein coding)	1.25797	1.68346	-0.425489	0.747253
114041	B3GALT5-AS1	B3GALT5 antisense RNA 1	0.875685	1.16899	-0.293301	0.749098
100188954	DNMBP-AS1	DNMBP antisense RNA 1	0.493285	0.656282	-0.162997	0.751636
503693	LOH12CR2	loss of heterozygosity, 12, chromosomal region 2 (non-protein coding)	1.24583	1.6558	-0.409968	0.752405
285962	WEE2-AS1	WEE2 antisense RNA 1	1.01224	1.34383	-0.331589	0.75325
100302401	RASAL2-AS1	RASAL2 antisense RNA 1	0.552788	0.733226	-0.180438	0.753913
158696	LINC00889	long intergenic non-protein coding RNA 889	0.535834	0.71014	-0.174307	0.754546
8552	INE1	inactivation escape 1 (non-protein coding)	1.19922	1.58765	-0.388431	0.755342
100131496	LOC100131496	uncharacterized LOC100131496	0.125182	0.165526	-0.0403437	0.75627
252953	TTTY21	testis-specific transcript, Y-linked 21 (non-protein coding)	0.000244417	0.000322264	-7.78476e-05	0.758436
114038	LINC00313	long intergenic non-protein coding RNA 313	0.119017	0.156005	-0.0369882	0.762904
440896	LOC440896	uncharacterized LOC440896	0.145775	0.190592	-0.0448175	0.764851
401288	LINC00242	long intergenic non-protein coding RNA 242	0.1748	0.228063	-0.0532631	0.766455
149837	LINC00654	long intergenic non-protein coding RNA 654	0.744944	0.971818	-0.226874	0.766547
100133036	FAM95B1	family with sequence similarity 95, member B1	0.762691	0.99283	-0.230139	0.768199
56663	VTRNA1-2	vault RNA 1-2	0.069384	0.0901334	-0.0207494	0.769792
283761	LINC00928	long intergenic non-protein coding RNA 928	0.0136973	0.0177334	-0.00403612	0.7724
348808	NPHP3-AS1	NPHP3 antisense RNA 1	0.0155528	0.0200097	-0.00445687	0.777265
283731	LOC283731	uncharacterized LOC283731	0.38811	0.498668	-0.110558	0.778294
202020	TAPT1-AS1	TAPT1 antisense RNA 1 (head to head)	1.11913	1.43727	-0.318146	0.778646
401237	CASC15	cancer susceptibility candidate 15 (non-protein coding)	2.44065	3.13313	-0.692488	0.778979
147081	CRHR1-IT1	CRHR1 intronic transcript 1	2.36708	3.03286	-0.665774	0.78048
727677	CASC8	cancer susceptibility candidate 8 (non-protein coding)	0.14953	0.190664	-0.0411344	0.784258
400043	LOC400043	uncharacterized LOC400043	6.00959	7.65877	-1.64918	0.784668
677679	SCARNA3	small Cajal body-specific RNA 3	0.0205364	0.0261491	-0.00561272	0.785357
285847	LOC285847	uncharacterized LOC285847	0.0508289	0.064696	-0.013867	0.785658
252952	TTTY19	testis-specific transcript, Y-linked 19 (non-protein coding)	0.000255678	0.000324685	-6.90066e-05	0.787466
80094	BIN3-IT1	BIN3 intronic transcript 1	0.221524	0.279898	-0.0583738	0.791446
26070	DKFZP434K028	uncharacterized LOC26070	0.00115393	0.00145167	-0.000297738	0.7949
55853	IDI2-AS1	IDI2 antisense RNA 1	0.853184	1.06927	-0.216082	0.797916
114043	TSPEAR-AS2	TSPEAR antisense RNA 2	0.0656825	0.0821794	-0.0164969	0.799257
283416	LINC01465	long intergenic non-protein coding RNA 1465	0.211802	0.264485	-0.0526833	0.800808
400804	C1orf140	uncharacterized LOC400804	0.191882	0.239369	-0.0474869	0.801616
285834	HCG22	HLA complex group 22	0.176263	0.219575	-0.0433115	0.802748
29092	LINC00339	long intergenic non-protein coding RNA 339	9.16218	11.3518	-2.18959	0.807114
677769	SCARNA17	small Cajal body-specific RNA 17	0.346323	0.428943	-0.08262	0.807387
654433	PAX8-AS1	PAX8 antisense RNA 1	2.51856	3.11136	-0.5928	0.809473
151009	LINC01106	long intergenic non-protein coding RNA 1106	3.99749	4.93205	-0.934556	0.810514
440072	LINC00167	long intergenic non-protein coding RNA 167	0.179841	0.221694	-0.0418528	0.811213
344595	LINC00883	long intergenic non-protein coding RNA 883	3.40399	4.19404	-0.790056	0.811624
653483	MLLT4-AS1	MLLT4 antisense RNA 1 (head to head)	0.541498	0.666748	-0.12525	0.812148
283860	LINC00304	long intergenic non-protein coding RNA 304	0.0141483	0.0173928	-0.00324449	0.813458
154089	LINC01312	long intergenic non-protein coding RNA 1312	0.0201477	0.0246901	-0.00454237	0.816024
144776	LINC00410	long intergenic non-protein coding RNA 410	0.0938282	0.114976	-0.0211478	0.816067
100132341	CLUHP3	clustered mitochondria (cluA/CLU1) homolog pseudogene 3	1.35941	1.65998	-0.300574	0.818929
400027	LINC00938	long intergenic non-protein coding RNA 938	6.09151	7.42614	-1.33463	0.820279
100192420	FLJ41941	uncharacterized LOC100192420	0.209828	0.2556	-0.045772	0.820924
55018	LINC00483	long intergenic non-protein coding RNA 483	0.493129	0.600613	-0.107484	0.821042
286359	LOC286359	uncharacterized LOC286359	0.352126	0.427707	-0.0755811	0.823288
388387	LINC00671	long intergenic non-protein coding RNA 671	0.571452	0.693272	-0.12182	0.824283
151174	LOC151174	uncharacterized LOC151174	0.147721	0.179029	-0.0313076	0.825125
439931	THAP7-AS1	THAP7 antisense RNA 1	1.24629	1.51006	-0.263767	0.825326
711	ERC2-IT1	ERC2 intronic transcript 1	0.0344609	0.0416469	-0.00718601	0.827454
283314	C1RL-AS1	C1RL antisense RNA 1	1.13795	1.3721	-0.234147	0.829351
255167	LINC01018	long intergenic non-protein coding RNA 1018	0.275613	0.331744	-0.056131	0.8308
643837	LINC01128	long intergenic non-protein coding RNA 1128	11.858	14.2698	-2.41176	0.830988
284276	LINC00908	long intergenic non-protein coding RNA 908	0.571246	0.687323	-0.116076	0.831118
84973	SNHG7	small nucleolar RNA host gene 7	23.433	28.1915	-4.7585	0.831208
145474	LOC145474	uncharacterized LOC145474	0.00917124	0.0110304	-0.00185919	0.831449
283131	NEAT1	nuclear paraspeckle assembly transcript 1 (non-protein coding)	36.5351	43.9223	-7.38723	0.831812
100129075	KTN1-AS1	KTN1 antisense RNA 1	2.71412	3.26195	-0.547825	0.832056
283687	ST20-AS1	ST20 antisense RNA 1	0.93178	0.772881	0.158899	1.20559
339535	LINC01139	long intergenic non-protein coding RNA 1139	1.23711	1.0222	0.214907	1.21024
196913	LINC01599	long intergenic non-protein coding RNA 1599	0.02006	0.0165538	0.00350613	1.2118
692148	SCARNA10	small Cajal body-specific RNA 10	0.354478	0.291098	0.0633795	1.21773
150142	ZNF295-AS1	ZNF295 antisense RNA 1	0.0554137	0.0452587	0.010155	1.22438
81854	ZNF205-AS1	ZNF205 antisense RNA 1	1.10439	0.901183	0.203208	1.22549
116349	EXOC3-AS1	EXOC3 antisense RNA 1	2.80462	2.28618	0.518443	1.22677
646762	LOC646762	uncharacterized LOC646762	2.88876	2.35083	0.537923	1.22882
677774	SCARNA1	small Cajal body-specific RNA 1	0.0245944	0.0199806	0.00461381	1.23091
145200	LINC00239	long intergenic non-protein coding RNA 239	0.226142	0.183624	0.0425177	1.23155
6023	RMRP	RNA component of mitochondrial RNA processing endoribonuclease	3.29329	2.67275	0.620539	1.23217
118421	LINC00161	long intergenic non-protein coding RNA 161	0.0397571	0.0322658	0.00749125	1.23217
255031	LINC00957	long intergenic non-protein coding RNA 957	2.66453	2.13882	0.525703	1.24579
84815	MGC12916	uncharacterized protein MGC12916	0.203106	0.162076	0.0410294	1.25315
649446	DLGAP1-AS1	DLGAP1 antisense RNA 1	2.58018	2.05672	0.523461	1.25451
728655	HULC	hepatocellular carcinoma up-regulated long non-coding RNA	0.0439743	0.0349993	0.00897502	1.25643
266655	LINC00094	long intergenic non-protein coding RNA 94	5.47013	4.34948	1.12065	1.25765
143666	LOC143666	uncharacterized LOC143666	0.602917	0.477806	0.125111	1.26184
401629	FAM224B	family with sequence similarity 224, member B (non-protein coding)	0.00380577	0.00300853	0.000797239	1.26499
100233209	PCED1B-AS1	PCED1B antisense RNA 1	1.15132	0.909926	0.241394	1.26529
84996	URB1-AS1	URB1 antisense RNA 1 (head to head)	4.14845	3.27179	0.876662	1.26795
642852	LOC642852	uncharacterized LOC642852	1.82506	1.43562	0.389444	1.27127
282997	PDCD4-AS1	PDCD4 antisense RNA 1	1.46379	1.14844	0.315357	1.2746
284837	AATBC	apoptosis associated transcript in bladder cancer	0.980219	0.768176	0.212044	1.27604
339788	LINC00298	long intergenic non-protein coding RNA 298	0.00652583	0.00509615	0.00142968	1.28054
100133957	UXT-AS1	UXT antisense RNA 1	0.573154	0.447244	0.125911	1.28153
100130776	AGAP2-AS1	AGAP2 antisense RNA 1	5.30432	4.12997	1.17435	1.28435
645676	ASH1L-AS1	ASH1L antisense RNA 1	1.2585	0.979205	0.279295	1.28523
284185	LINC00482	long intergenic non-protein coding RNA 482	0.268697	0.20868	0.0600171	1.2876
677777	SCARNA12	small Cajal body-specific RNA 12	0.964462	0.74818	0.216282	1.28908
80868	HCG4B	HLA complex group 4B (non-protein coding)	1.08339	0.840062	0.243327	1.28965
55449	DHRS4-AS1	DHRS4 antisense RNA 1	14.1187	10.9473	3.17134	1.28969
100272217	LOC100272217	uncharacterized LOC100272217	0.432291	0.335134	0.0971564	1.2899
100128239	LOC100128239	uncharacterized LOC100128239	0.197774	0.152822	0.0449527	1.29415
150291	MORC2-AS1	MORC2 antisense RNA 1	2.50721	1.92498	0.582235	1.30246
100188949	LINC00426	long intergenic non-protein coding RNA 426	0.271045	0.208019	0.0630253	1.30298
100190940	LOC100190940	uncharacterized LOC100190940	0.114329	0.0876578	0.0266715	1.30427
80215	RUNX1-IT1	RUNX1 intronic transcript 1	0.180209	0.137917	0.0422925	1.30665
90271	OLMALINC	oligodendrocyte maturation-associated long intergenic non-coding RNA	5.97109	4.56825	1.40284	1.30709
100189589	DCTN1-AS1	DCTN1 antisense RNA 1	0.0393638	0.0300146	0.00934921	1.31149
285629	LOC285629	uncharacterized LOC285629	0.118508	0.0903401	0.0281683	1.3118
152217	NCBP2-AS2	NCBP2 antisense RNA 2 (head to head)	8.39942	6.3854	2.01402	1.31541
25845	PP7080	uncharacterized LOC25845	7.88225	5.96647	1.91577	1.32109
100131691	MZF1-AS1	MZF1 antisense RNA 1	0.855782	0.646807	0.208975	1.32309
677766	SCARNA2	small Cajal body-specific RNA 2	0.273188	0.206163	0.067025	1.32511
732275	LINC00917	long intergenic non-protein coding RNA 917	0.00119358	0.000893686	0.000299898	1.33557
100216001	LINC00704	long intergenic non-protein coding RNA 704	0.0580695	0.0433421	0.0147274	1.33979
27099	SND1-IT1	SND1 intronic transcript 1	0.0302918	0.0226056	0.0076862	1.34001
677765	SCARNA18	small Cajal body-specific RNA 18	0.0351113	0.0261847	0.00892662	1.34091
84850	GLIS3-AS1	GLIS3 antisense RNA 1	0.0506538	0.0377513	0.0129026	1.34178
339201	ASB16-AS1	ASB16 antisense RNA 1	3.9565	2.94105	1.01545	1.34527
100303453	TSNAX-DISC1	TSNAX-DISC1 readthrough (NMD candidate)	3.63791	2.69979	0.938121	1.34748
158228	FAM201A	family with sequence similarity 201, member A	0.830725	0.615524	0.215201	1.34962
148413	LOC148413	uncharacterized LOC148413	9.26177	6.82715	2.43462	1.35661
440465	BAIAP2-AS1	BAIAP2 antisense RNA 1 (head to head)	6.16144	4.53017	1.63126	1.36009
154822	LINC00689	long intergenic non-protein coding RNA 689	0.347645	0.255602	0.0920434	1.36011
10866	HCP5	HLA complex P5 (non-protein coding)	13.826	10.1476	3.67836	1.36249
92070	CTBP1-AS2	CTBP1 antisense RNA 2 (head to head)	6.93548	5.07626	1.85922	1.36626
128439	SNHG11	small nucleolar RNA host gene 11	4.85249	3.48113	1.37136	1.39394
57291	DANCR	differentiation antagonizing non-protein coding RNA	35.9224	25.7129	10.2096	1.39706
100169752	TEX36-AS1	TEX36 antisense RNA 1	0.00211512	0.00151106	0.000604061	1.39976
8847	DLEU2	deleted in lymphocytic leukemia 2 (non-protein coding)	4.04618	2.88685	1.15933	1.40159
503538	A1BG-AS1	A1BG antisense RNA 1	2.59275	1.84749	0.745262	1.40339
641638	SNHG6	small nucleolar RNA host gene 6	100.929	71.7902	29.1392	1.40589
389458	RBAKDN	RBAK downstream neighbor (non-protein coding)	0.647764	0.459122	0.188643	1.41088
84536	LINC01547	long intergenic non-protein coding RNA 1547	2.73246	1.93592	0.796541	1.41145
100130093	LOC100130093	uncharacterized LOC100130093	2.37924	1.68259	0.696651	1.41404
286103	ZNF252P-AS1	ZNF252P antisense RNA 1	0.205209	0.144046	0.0611632	1.42461
196872	LINC00638	long intergenic non-protein coding RNA 638	0.745005	0.520624	0.224382	1.43099
550643	LINC01420	long intergenic non-protein coding RNA 1420	32.266	22.5253	9.7407	1.43243
677778	SCARNA15	small Cajal body-specific RNA 15	0.558862	0.388508	0.170354	1.43848
100130522	PARD6G-AS1	PARD6G antisense RNA 1	0.434193	0.300656	0.133537	1.44415
221122	LOC221122	uncharacterized LOC221122	0.0358033	0.0246319	0.0111714	1.45354
11257	TP53TG1	TP53 target 1 (non-protein coding)	22.3281	15.3063	7.02173	1.45875
388796	SNHG17	small nucleolar RNA host gene 17	13.2367	8.95925	4.27748	1.47744
347689	SOX2-OT	SOX2 overlapping transcript	0.144157	0.0974884	0.0466686	1.47871
100134368	LOC100134368	uncharacterized LOC100134368	0.25595	0.172369	0.0835812	1.4849
400798	C1orf220	chromosome 1 open reading frame 220	0.430851	0.28796	0.142891	1.49622
404744	NPSR1-AS1	NPSR1 antisense RNA 1	0.0196888	0.0131359	0.00655293	1.49886
643210	EHMT1-IT1	EHMT1 intronic transcript 1	0.0252483	0.016773	0.00847533	1.5053
90784	LOC90784	uncharacterized LOC90784	4.15858	2.76142	1.39716	1.50596
100128788	SRRM2-AS1	SRRM2 antisense RNA 1	1.3871	0.918926	0.468172	1.50948
64433	LINC00244	long intergenic non-protein coding RNA 244	0.0298404	0.0197648	0.0100756	1.50978
254559	LINC00925	long intergenic non-protein coding RNA 925	1.27493	0.839706	0.43522	1.5183
100133985	LOC100133985	uncharacterized LOC100133985	0.556531	0.36601	0.190521	1.52053
100134713	NDUFB2-AS1	NDUFB2 antisense RNA 1	0.700252	0.459401	0.240852	1.52427
150384	GTSE1-AS1	GTSE1 antisense RNA 1 (head to head)	0.343452	0.224558	0.118894	1.52946
767557	SYS1-DBNDD2	SYS1-DBNDD2 readthrough (NMD candidate)	4.60748	3.00309	1.60439	1.53425
100130771	EFCAB10	EF-hand calcium binding domain 10	0.796875	0.517066	0.279809	1.54115
283197	LINC00301	long intergenic non-protein coding RNA 301	0.000895134	0.000579214	0.00031592	1.54543
677681	SCARNA20	small Cajal body-specific RNA 20	0.0890916	0.0570712	0.0320203	1.56106
83869	TTTY14	testis-specific transcript, Y-linked 14 (non-protein coding)	0.0113132	0.00719441	0.00411882	1.5725
677773	SCARNA23	small Cajal body-specific RNA 23	0.0283354	0.0180183	0.0103171	1.57259
84789	MGC2889	uncharacterized protein MGC2889	0.11382	0.072304	0.0415165	1.57419
399844	LINC01002	long intergenic non-protein coding RNA 1002	4.20287	2.66552	1.53736	1.57676
728606	PCAT18	prostate cancer associated transcript 18 (non-protein coding)	2.14009	1.35711	0.78298	1.57694
100144604	LINC00930	long intergenic non-protein coding RNA 930	0.407541	0.2543	0.153242	1.6026
84672	TTTY6	testis-specific transcript, Y-linked 6 (non-protein coding)	0.000564654	0.000349122	0.000215533	1.61736
149134	LINC01341	long intergenic non-protein coding RNA 1341	0.456684	0.281808	0.174876	1.62055
645687	LINC00520	long intergenic non-protein coding RNA 520	0.0349821	0.0213746	0.0136075	1.63662
643923	LOC643923	uncharacterized LOC643923	0.00298543	0.00180183	0.0011836	1.65689
400794	LOC400794	uncharacterized LOC400794	0.0160272	0.00966148	0.00636569	1.65887
148046	CIRBP-AS1	CIRBP antisense RNA 1	0.541749	0.326227	0.215522	1.66065
83866	TTTY11	testis-specific transcript, Y-linked 11 (non-protein coding)	0.000435573	0.000261073	0.0001745	1.66839
8420	SNHG3	small nucleolar RNA host gene 3	2.51164	1.49716	1.01448	1.67761
55472	RBM12B-AS1	RBM12B antisense RNA 1	0.771988	0.45998	0.312008	1.67831
283551	LINC01588	long intergenic non-protein coding RNA 1588	0.522442	0.310972	0.211469	1.68003
83867	TTTY12	testis-specific transcript, Y-linked 12 (non-protein coding)	0.00083316	0.000495127	0.000338032	1.68272
100271832	LOC100271832	uncharacterized LOC100271832	0.0225022	0.0133684	0.0091338	1.68324
171022	ABHD11-AS1	ABHD11 antisense RNA 1 (tail to tail)	1.83488	1.08192	0.752962	1.69595
150622	LINC01105	long intergenic non-protein coding RNA 1105	0.156011	0.0915455	0.0644659	1.7042
90246	LOC90246	uncharacterized LOC90246	0.715432	0.417776	0.297656	1.71248
440101	FLJ12825	uncharacterized LOC440101	0.526694	0.305648	0.221045	1.7232
692224	FBXO22-AS1	FBXO22 antisense RNA 1	4.04805	2.34088	1.70718	1.72929
731789	LINC00202-2	long intergenic non-protein coding RNA 202-2	0.0659006	0.0380234	0.0278773	1.73316
257203	DSCR9	Down syndrome critical region 9 (non-protein coding)	0.23495	0.134326	0.100623	1.7491
84791	LINC00467	long intergenic non-protein coding RNA 467	8.12187	4.64275	3.47911	1.74936
619351	LINC00589	long intergenic non-protein coding RNA 589	0.152489	0.087125	0.0653637	1.75023
730101	LOC730101	uncharacterized LOC730101	2.53232	1.44074	1.09159	1.75766
642946	FLVCR1-AS1	FLVCR1 antisense RNA 1 (head to head)	1.66567	0.947579	0.718088	1.75781
10301	DLEU1	deleted in lymphocytic leukemia 1 (non-protein coding)	4.47968	2.53482	1.94485	1.76725
388910	LINC00207	long intergenic non-protein coding RNA 207	0.00210318	0.00117721	0.000925969	1.78658
84793	FOXD2-AS1	FOXD2 antisense RNA 1 (head to head)	0.802393	0.447315	0.355078	1.7938
129790	C7orf13	chromosome 7 open reading frame 13	5.2158	2.88015	2.33565	1.81095
387742	FAM99A	family with sequence similarity 99, member A (non-protein coding)	0.000695087	0.00038293	0.000312158	1.81518
440823	MIAT	myocardial infarction associated transcript (non-protein coding)	0.74823	0.402265	0.345965	1.86004
246122	TTTY7	testis-specific transcript, Y-linked 7 (non-protein coding)	0.0016218	0.000869567	0.000752228	1.86506
644997	PIK3CD-AS1	PIK3CD antisense RNA 1	0.0347836	0.0186356	0.0161481	1.86652
114614	MIR155HG	MIR155 host gene	0.753217	0.402826	0.350392	1.86983
286135	FAM183CP	family with sequence similarity 183, member C, pseudogene	0.000940258	0.000500103	0.000440155	1.88013
100131193	CCDC183-AS1	CCDC183 antisense RNA 1	1.09962	0.582916	0.516707	1.88642
541471	MIR4435-2HG	MIR4435-2 host gene	21.9616	11.5313	10.4302	1.90451
85495	RPPH1	ribonuclease P RNA component H1	3.57422	1.85844	1.71578	1.92324
150197	LINC00896	long intergenic non-protein coding RNA 896	0.060899	0.0316204	0.0292786	1.92594
26138	LINC00588	long intergenic non-protein coding RNA 588	0.00185172	0.000956346	0.000895375	1.93625
400624	FLJ45079	FLJ45079 protein	0.00589215	0.00303643	0.00285572	1.94049
735301	SNHG9	small nucleolar RNA host gene 9	12.0116	6.18256	5.82901	1.94281
151534	LBX2-AS1	LBX2 antisense RNA 1	2.97906	1.52754	1.45152	1.95023
285593	LOC285593	uncharacterized LOC285593	0.74614	0.382164	0.363975	1.95241
283932	FBXL19-AS1	FBXL19 antisense RNA 1 (head to head)	1.33269	0.675998	0.656688	1.97144
149830	PRNT	prion protein (testis specific)	0.00110969	0.000555317	0.000554376	1.99831
283332	LOC283332	uncharacterized LOC283332	0.00199205	0.000995426	0.000996621	2.0012
200058	FLJ23867	uncharacterized protein FLJ23867	18.5334	9.21026	9.32317	2.01226
150568	LINC01102	long intergenic non-protein coding RNA 1102	0.0250315	0.0120666	0.0129648	2.07444
100192426	LOC100192426	uncharacterized LOC100192426	0.0215202	0.0102882	0.0112319	2.09173
112597	LINC00152	long intergenic non-protein coding RNA 152	20.9718	9.97981	10.992	2.10143
100144603	CHKB-AS1	CHKB antisense RNA 1 (head to head)	0.825973	0.389561	0.436411	2.12026
387644	LINC00202-1	long intergenic non-protein coding RNA 202-1	0.210402	0.0989518	0.11145	2.12631
58483	LINC00474	long intergenic non-protein coding RNA 474	0.00194382	0.000911292	0.00103253	2.13304
440925	LINC01124	long intergenic non-protein coding RNA 1124	0.403768	0.187228	0.21654	2.15655
5820	PVT1	Pvt1 oncogene (non-protein coding)	6.75601	3.0957	3.66032	2.18239
252955	TTTY23	testis-specific transcript, Y-linked 23 (non-protein coding)	0.000338315	0.000154609	0.000183706	2.18819
26222	DGCR10	DiGeorge syndrome critical region gene 10 (non-protein coding)	0.0598725	0.0271534	0.0327191	2.20497
25787	DGCR9	DiGeorge syndrome critical region gene 9 (non-protein coding)	0.174288	0.0783503	0.0959377	2.22447
100130238	LOC100130238	uncharacterized LOC100130238	0.0266249	0.0117519	0.014873	2.26558
100048912	CDKN2B-AS1	CDKN2B antisense RNA 1	0.550736	0.240866	0.30987	2.28648
54072	LINC00158	long intergenic non-protein coding RNA 158	0.0370536	0.0161395	0.020914	2.29583
497634	LINC00293	long intergenic non-protein coding RNA 293	0.0989125	0.0425428	0.0563697	2.32501
677763	SCARNA21	small Cajal body-specific RNA 21	0.140465	0.0581344	0.082331	2.41622
474150	TTTY4C	testis-specific transcript, Y-linked 4C (non-protein coding)	0.0244866	0.00998327	0.0145033	2.45276
146336	SSTR5-AS1	SSTR5 antisense RNA 1	0.530592	0.214001	0.316591	2.47939
145837	DRAIC	downregulated RNA in cancer, inhibitor of cell invasion and migration	4.41663	1.78002	2.6366	2.48122
647946	LINC00669	long intergenic non-protein coding RNA 669	0.54596	0.21959	0.32637	2.48627
100192386	FLJ16779	uncharacterized LOC100192386	0.034606	0.0138774	0.0207286	2.49369
284123	FAM27L	family with sequence similarity 27-like	0.0291912	0.0116513	0.0175399	2.50541
284836	LINC00319	long intergenic non-protein coding RNA 319	0.144223	0.0565125	0.0877108	2.55206
116437	LINC01257	long intergenic non-protein coding RNA 1257	0.0303683	0.0118538	0.0185145	2.5619
100073347	MIMT1	MER1 repeat containing imprinted transcript 1 (non-protein coding)	0.108659	0.0422536	0.0664051	2.57159
90632	LINC00473	long intergenic non-protein coding RNA 473	0.532264	0.202085	0.330179	2.63386
645431	FUT8-AS1	FUT8 antisense RNA 1	0.707357	0.263783	0.443573	2.68158
127841	LINC00628	long intergenic non-protein coding RNA 628	0.054505	0.0202048	0.0343002	2.69762
79100	LINC00626	long intergenic non-protein coding RNA 626	0.0351276	0.0130211	0.0221065	2.69775
339568	LOC339568	uncharacterized LOC339568	0.000349126	0.000128822	0.000220304	2.71014
768096	HAR1A	highly accelerated region 1A (non-protein coding)	0.363067	0.133041	0.230026	2.72898
677770	SCARNA22	small Cajal body-specific RNA 22	0.199979	0.0706254	0.129353	2.83154
283982	LINC00469	long intergenic non-protein coding RNA 469	0.0232588	0.00813819	0.0151206	2.85798
100128191	TMPO-AS1	TMPO antisense RNA 1	1.04081	0.364173	0.676633	2.858
338651	KRTAP5-AS1	KRTAP5-1/KRTAP5-2 antisense RNA 1	0.873013	0.305133	0.567881	2.8611
221883	HOXA11-AS	HOXA11 antisense RNA	0.239293	0.0834177	0.155876	2.86861
441177	LINC00602	long intergenic non-protein coding RNA 602	0.0460059	0.0159984	0.0300075	2.87566
23574	PRG1	p53-responsive gene 1	0.0215991	0.00732624	0.0142729	2.94819
100192379	PP12613	uncharacterized LOC100192379	0.00324622	0.00109493	0.00215129	2.96477
54064	LINC00160	long intergenic non-protein coding RNA 160	1.04372	0.337556	0.706166	3.092
10141	LINC01587	long intergenic non-protein coding RNA 1587	0.156101	0.0502082	0.105892	3.10906
728409	LINC01548	long intergenic non-protein coding RNA 1548	0.00412171	0.00132079	0.00280092	3.12063
78998	RHPN1-AS1	RHPN1 antisense RNA 1 (head to head)	2.32998	0.735883	1.5941	3.16624
100128977	MAPT-AS1	MAPT antisense RNA 1	0.922948	0.288353	0.634595	3.20076
340074	LOC340074	uncharacterized LOC340074	0.00763434	0.00236688	0.00526746	3.22548
92659	MAFG-AS1	MAFG antisense RNA 1 (head to head)	3.40637	1.05539	2.35098	3.22758
285370	LINC00606	long intergenic non-protein coding RNA 606	0.000530989	0.000163425	0.000367564	3.24913
100129066	UNQ6494	uncharacterized LOC100129066	0.0848068	0.0257727	0.0590341	3.29057
85009	MGC16025	uncharacterized LOC85009	0.0249288	0.00750731	0.0174215	3.3206
51198	CDKN2A-AS1	CDKN2A antisense RNA 1 (head to head)	0.0612257	0.0180767	0.043149	3.387
100130386	LINC00552	long intergenic non-protein coding RNA 552	0.0375755	0.0109267	0.0266488	3.43886
100132464	FAM99B	family with sequence similarity 99, member B (non-protein coding)	0.0008103	0.000231467	0.000578832	3.50071
439927	LINC01555	long intergenic non-protein coding RNA 1555	0.0169015	0.0047371	0.0121644	3.56791
283025	LINC01553	long intergenic non-protein coding RNA 1553	0.0018122	0.00049935	0.00131285	3.62912
150147	UMODL1-AS1	UMODL1 antisense RNA 1	0.072464	0.019534	0.05293	3.70963
652995	UCA1	urothelial cancer associated 1 (non-protein coding)	1.29789	0.34039	0.957498	3.81294
340094	LINC01020	long intergenic non-protein coding RNA 1020	0.00234004	0.000607536	0.0017325	3.85169
54088	LINC00113	long intergenic non-protein coding RNA 113	0.0468259	0.0113983	0.0354276	4.10814
93668	HPYR1	Helicobacter pylori responsive 1 (non-protein coding)	0.0219381	0.00524504	0.016693	4.18263
100130148	MAPT-IT1	MAPT intronic transcript 1	0.238705	0.0541937	0.184511	4.40466
284739	LINC00176	long intergenic non-protein coding RNA 176	0.261673	0.0587312	0.202942	4.45544
100130417	LOC100130417	uncharacterized LOC100130417	0.809175	0.181063	0.628112	4.46903
257000	TINCR	tissue differentiation-inducing non-protein coding RNA	4.43699	0.951254	3.48574	4.66436
10408	MYCNOS	MYCN opposite strand	0.0651064	0.0137975	0.0513089	4.7187
140828	LINC00261	long intergenic non-protein coding RNA 261	0.100994	0.0208809	0.0801132	4.83666
727924	LOC727924	uncharacterized LOC727924	0.0472408	0.00955407	0.0376867	4.94457
26077	DKFZP434H168	uncharacterized LOC26077	0.00145499	0.000284394	0.00117059	5.11609
399717	GATA3-AS1	GATA3 antisense RNA 1	7.35468	1.43336	5.92132	5.13107
100131726	FAM83A-AS1	FAM83A antisense RNA 1	0.141899	0.027543	0.114356	5.15192
339674	LINC00634	long intergenic non-protein coding RNA 634	0.179479	0.0347344	0.144745	5.16719
285548	LINC01096	long intergenic non-protein coding RNA 1096	0.13588	0.0261513	0.109729	5.19593
100124700	HOTAIR	HOX transcript antisense RNA	2.38408	0.428692	1.95539	5.56128
414926	LINC00593	long intergenic non-protein coding RNA 593	0.0757379	0.0131434	0.0625945	5.76242
259234	DSCR10	Down syndrome critical region 10 (non-protein coding)	0.00525508	0.000875474	0.00437961	6.00256
440356	CDIPT-AS1	CDIPT antisense RNA 1 (head to head)	0.543677	0.0890821	0.454595	6.1031
768097	HAR1B	highly accelerated region 1B (non-protein coding)	0.461078	0.0683597	0.392718	6.74487
283601	LINC00523	long intergenic non-protein coding RNA 523	0.00168576	0.000243409	0.00144235	6.92564
221718	LINC00518	long intergenic non-protein coding RNA 518	0.122157	0.0168434	0.105314	7.25252
732253	TDRG1	testis development related 1 (non-protein coding)	0.0495201	0.00657998	0.0429401	7.52587
100128811	GPR158-AS1	GPR158 antisense RNA 1	0.0172419	0.00224612	0.0149958	7.67631
255025	LINC00879	long intergenic non-protein coding RNA 879	0.00401485	0.000515749	0.00349911	7.78451
340017	LOC340017	uncharacterized LOC340017	0.20653	0.0263365	0.180194	7.84196
285735	LINC00326	long intergenic non-protein coding RNA 326	0.00426093	0.000517192	0.00374374	8.23857
400940	LOC400940	uncharacterized LOC400940	0.0404523	0.00481232	0.0356399	8.40598
348021	LINC00442	long intergenic non-protein coding RNA 442	0.00733736	0.000774016	0.00656334	9.47959
150538	SATB2-AS1	SATB2 antisense RNA 1	0.00684699	0.000713174	0.00613382	9.60074
645323	LINC00461	long intergenic non-protein coding RNA 461	0.130084	0.013461	0.116623	9.66382
100130449	PP14571	uncharacterized LOC100130449	2.6236	0.270982	2.35262	9.68183
283303	MRGPRG-AS1	MRGPRG antisense RNA 1	0.00336861	0.000344846	0.00302376	9.76844
283422	LINC01559	long intergenic non-protein coding RNA 1559	0.0385586	0.00325007	0.0353086	11.8639
84740	AFAP1-AS1	AFAP1 antisense RNA 1	0.770791	0.0637524	0.707039	12.0904
100132354	LINC01512	long intergenic non-protein coding RNA 1512	0.0658316	0.00511328	0.0607183	12.8746
440184	LINC00238	long intergenic non-protein coding RNA 238	0.422447	0.0299122	0.392535	14.1229
284424	MIR7-3HG	MIR7-3 host gene	0.169878	0.0117857	0.158093	14.414
399706	LINC00200	long intergenic non-protein coding RNA 200	0.0347018	0.00231622	0.0323856	14.9821
152225	LOC152225	uncharacterized LOC152225	0.895527	0.0580727	0.837454	15.4208
389332	LOC389332	uncharacterized LOC389332	0.0711315	0.00412991	0.0670016	17.2235
6315	ATXN8OS	ATXN8 opposite strand (non-protein coding)	0.0687249	0.0033156	0.0654093	20.7278
730811	MYT1L-AS1	MYT1L antisense RNA 1	0.00814161	0.000364021	0.00777759	22.3658
283867	LINC00922	long intergenic non-protein coding RNA 922	0.558343	0.0239276	0.534415	23.3346
51352	WT1-AS	WT1 antisense RNA	0.19081	0.00795736	0.182852	23.979
284749	LINC00494	long intergenic non-protein coding RNA 494	1.4662	0.0538244	1.41238	27.2405
400500	BCAR4	breast cancer anti-estrogen resistance 4 (non-protein coding)	0.396409	0.0126928	0.383716	31.2309
145978	LINC00052	long intergenic non-protein coding RNA 52	2.6273	0.0641697	2.56313	40.9431
100038246	TLX1NB	TLX1 neighbor	0.0840422	0.00144958	0.0825926	57.9768
84677	DSCR8	Down syndrome critical region 8	0.941976	0.0103336	0.931643	91.1569
221241	LINC00305	long intergenic non-protein coding RNA 305	0.113789	0.000406985	0.113382	279.589
