# Supplementary material for: Landscape of tumor suppressor long noncoding RNAs in breast cancer
Source: J Exp Clin Cancer Res. 2019 Feb 14;38:79. doi: 10.1186/s13046-019-1096-0 (PMC6376750; doi:10.1186/s13046-019-1096-0)
Supplement: Supplementary file 1 — Table S1. Differential expression of lncRNAs between breast cancer tissues and normal tissues in HMUCC cohort. Table S2. Differential expression of lncRNAs between breast cancer tissues and normal tissues in TCGA cohort. Table S3. Overlapped differential lncRNAs between HMUCC cohort and TCGA cohort. Table S4. Restricted filter criterial (FC < 0.833, P < 0.001) identified 19 differential downregulated lncRNAs in HMUCC cohort and chromosome position of these lncRNAs. Table S5. Guilt-by-association followed by GO and KEGG analyses of TSLCRs in breast cancer. Table S6. Guilt-by-association followed by GO and KEGG analyses of EPB41L4A-AS2 in breast cancer. Table S7. Guilt-by-association analyses followed by GO and KEGG of EPB41L4A-AS2 in pan-cancer. Table S8. Differential gene expression between EPB41L4A-AS2 overexpression groups and control groups in UACC812 and BT549 breast cancer cell lines. (ZIP 3607 kb) [file 13046_2019_1096_MOESM1_ESM.zip › Table S3.xlsx]

## Sheet: Sheet1
TRHDE-AS1
PGM5-AS1
LINC00341
MIR143HG
CNTFR-AS1
LINC00982
MEG3
LINC01140
GRIK1-AS1
FOXN3-AS2
DIO3OS
LINC00961
CYP1B1-AS1
LINC00314
MIR22HG
MEG8
HAND2-AS1
SLC26A4-AS1
ZBED3-AS1
TPT1-AS1
ZFHX4-AS1
ARHGAP5-AS1
CECR7
LINC00667
WWC2-AS2
CEBPA-AS1
HCG11
EPB41L4A-AS2
LINC00284
SMAD5-AS1
LINC00893
GNAS-AS1
MIR17HG
XIST
RMST
FAM66D
NR2F1-AS1
ACVR2B-AS1
LINC-PINT
SCARNA9
LINC00526
LINC00310
TSIX
HAS2-AS1
LINC00515
LINC00899
SNHG5
LINC00092
LINC00852
LINC00472
LINC00663
FTX
LINC00894
RAMP2-AS1
FAM66C
ZMIZ1-AS1
CECR5-AS1
TP73-AS1
SERTAD4-AS1
LINC00882
SNHG8
LINC00598
BDNF-AS
PSMG3-AS1
GABPB1-AS1
LINC00162
DNMBP-AS1
WEE2-AS1
RASAL2-AS1
LINC00242
LINC00654
NPHP3-AS1
TAPT1-AS1
CASC15
CRHR1-IT1
PAX8-AS1
LINC01106
LINC00167
LINC00883
LINC00938
THAP7-AS1
C1RL-AS1
LINC01018
LINC01128
SNHG7
NEAT1
KTN1-AS1
LINC01139
RMRP
DLGAP1-AS1
LINC00094
PCED1B-AS1
ASH1L-AS1
LINC00482
LINC00426
NCBP2-AS2
SCARNA2
BAIAP2-AS1
CTBP1-AS2
SNHG11
DANCR
A1BG-AS1
SNHG6
LINC00638
TP53TG1
SNHG17
SRRM2-AS1
LINC00925
NDUFB2-AS1
LINC00930
CIRBP-AS1
SNHG3
FLVCR1-AS1
FOXD2-AS1
MIAT
MIR155HG
CCDC183-AS1
RPPH1
SNHG9
LBX2-AS1
FBXL19-AS1
LINC00152
PVT1
CDKN2B-AS1
LINC00669
LINC00473
HAR1A
TMPO-AS1
KRTAP5-AS1
RHPN1-AS1
MAPT-AS1
MAFG-AS1
LINC00176
TINCR
CDIPT-AS1
SATB2-AS1
AFAP1-AS1
