# Supplementary material for: Landscape of tumor suppressor long noncoding RNAs in breast cancer
Source: J Exp Clin Cancer Res. 2019 Feb 14;38:79. doi: 10.1186/s13046-019-1096-0 (PMC6376750; doi:10.1186/s13046-019-1096-0)
Supplement: Supplementary file 1 — Table S1. Differential expression of lncRNAs between breast cancer tissues and normal tissues in HMUCC cohort. Table S2. Differential expression of lncRNAs between breast cancer tissues and normal tissues in TCGA cohort. Table S3. Overlapped differential lncRNAs between HMUCC cohort and TCGA cohort. Table S4. Restricted filter criterial (FC < 0.833, P < 0.001) identified 19 differential downregulated lncRNAs in HMUCC cohort and chromosome position of these lncRNAs. Table S5. Guilt-by-association followed by GO and KEGG analyses of TSLCRs in breast cancer. Table S6. Guilt-by-association followed by GO and KEGG analyses of EPB41L4A-AS2 in breast cancer. Table S7. Guilt-by-association analyses followed by GO and KEGG of EPB41L4A-AS2 in pan-cancer. Table S8. Differential gene expression between EPB41L4A-AS2 overexpression groups and control groups in UACC812 and BT549 breast cancer cell lines. (ZIP 3607 kb) [file 13046_2019_1096_MOESM1_ESM.zip › Table S4.xlsx]

## Sheet: diffrentially downregulated lnc
Genes	P value
NR2F1-AS1	2.92926e-07
ACVR2B-AS1	4.82508e-07
FTX	1.52643e-06
LINC-PINT	1.10307e-05
HAND2-AS1	1.31131e-05
WWC2-AS2	1.55767e-05
MEG3	4.59289e-05
PGM5-AS1	6.9809e-05
CYP1B1-AS1	0.000114253
HCG11	0.000163525
SMAD5-AS1	0.000254957
TRHDE-AS1	0.000270439
EPB41L4A-AS2	0.000350408
SNHG5	0.000398753
WEE2-AS1	0.000404083
FAM66C	0.000484315
GRIK1-AS1	0.000575011
TPT1-AS1	0.000652347
LINC00667	0.000984463
LINC00598	0.0016743
LINC00092	0.00181575
LINC00882	0.00224239
TAPT1-AS1	0.00235978
TSIX	0.00241852
LINC00883	0.00251898
LINC00982	0.00260633
MIR22HG	0.00281444
CECR7	0.00311191
MIR143HG	0.00330659
FAM66D	0.00425964
ARHGAP5-AS1	0.00463182
LINC00894	0.00464169
CNTFR-AS1	0.00541295
LINC00893	0.00678
LINC00938	0.00823712
MEG8	0.00872212
MIR17HG	0.00878137
LINC00472	0.0108947
RMST	0.0126642
NEAT1	0.0137804
CRHR1-IT1	0.0141984
LINC00314	0.0151175
LINC00852	0.0176623
BDNF-AS	0.0183762
LINC00341	0.025386
LINC00899	0.0269991
SLC26A4-AS1	0.0308941
LINC00167	0.0415657
DIO3OS	0.0416321
LINC01140	0.0426009
ZMIZ1-AS1	0.0427928
RASAL2-AS1	0.0458543
XIST	0.0525889
LINC00515	0.0537086
GABPB1-AS1	0.0568974
LINC00654	0.0660535
LINC00663	0.0728604
LINC00162	0.0748524
LINC00242	0.088034
LINC01128	0.089147
LINC00526	0.0980612
CASC15	0.109622
THAP7-AS1	0.126387
ZBED3-AS1	0.135885
RAMP2-AS1	0.172006
SCARNA9	0.177822
CEBPA-AS1	0.178553
ZFHX4-AS1	0.18186
NPHP3-AS1	0.185499
LINC00961	0.186305
TP73-AS1	0.187816
KTN1-AS1	0.192825
LINC01018	0.196179
PAX8-AS1	0.220508
PSMG3-AS1	0.223262
C1RL-AS1	0.241843
LINC01106	0.264212
SNHG7	0.335033
LINC00310	0.358311
DNMBP-AS1	0.403236
GNAS-AS1	0.414668
SNHG8	0.465558
LINC00284	0.468853
HAS2-AS1	0.49003
CECR5-AS1	0.525697
FOXN3-AS2	0.545211
SERTAD4-AS1	0.624697

## Sheet: chromosome position
Gene	chromosome position
WWC2-AS2	4q35.1
WEE2-AS1	7q34
TRHDE-AS1	12q21.1
PGM5-AS1	9q21.11
NR2F1-AS1	5q15
MEG3	14q32.2
LINC00667	18p11.31
LINC-PINT	7q32.3
HCG11	6p22.2
HAND2-AS1	4q34.1
GRIK1-AS1	21q21.3
FTX	Xq13.2
FAM66C	12p13.31
EPB41L4A-AS2	5q22.2
CYP1B1-AS1	2p22.2
ACVR2B-AS1	3p22.2
