# Supplementary material for: Landscape of tumor suppressor long noncoding RNAs in breast cancer
Source: J Exp Clin Cancer Res. 2019 Feb 14;38:79. doi: 10.1186/s13046-019-1096-0 (PMC6376750; doi:10.1186/s13046-019-1096-0)
Supplement: Supplementary file 1 — Table S1. Differential expression of lncRNAs between breast cancer tissues and normal tissues in HMUCC cohort. Table S2. Differential expression of lncRNAs between breast cancer tissues and normal tissues in TCGA cohort. Table S3. Overlapped differential lncRNAs between HMUCC cohort and TCGA cohort. Table S4. Restricted filter criterial (FC < 0.833, P < 0.001) identified 19 differential downregulated lncRNAs in HMUCC cohort and chromosome position of these lncRNAs. Table S5. Guilt-by-association followed by GO and KEGG analyses of TSLCRs in breast cancer. Table S6. Guilt-by-association followed by GO and KEGG analyses of EPB41L4A-AS2 in breast cancer. Table S7. Guilt-by-association analyses followed by GO and KEGG of EPB41L4A-AS2 in pan-cancer. Table S8. Differential gene expression between EPB41L4A-AS2 overexpression groups and control groups in UACC812 and BT549 breast cancer cell lines. (ZIP 3607 kb) [file 13046_2019_1096_MOESM1_ESM.zip › Table S5.xls]

## Sheet: Sheet1
Correlated Gene	Spearman's Correlation	p-Value	q-Value
CIDEA	0.832901	2.17299e-284	4.38639e-280
ADIPOQ	0.832321	1.22387e-283	1.23526e-279
TRARG1	0.827335	2.67374e-277	1.79907e-273
ADH1B	0.825566	4.24545e-275	2.14247e-271
NR2F1	0.820415	7.84849e-269	1.5843e-264
CIDEC	0.819776	4.56138e-268	1.84152e-264
PLIN1	0.81805	5.07353e-266	1.7069e-262
GPD1	0.816095	9.96639e-264	2.87402e-260
HAND2	0.815253	9.48815e-263	1.91528e-258
C14ORF180	0.809675	2.18415e-256	5.51116e-253
TRHDE	0.802524	1.56117e-248	3.50153e-245
AQP7	0.801048	5.94433e-247	1.19992e-243
FABP4	0.799318	4.07356e-245	7.47535e-242
ADH1A	0.794927	1.54985e-240	2.6071e-237
MRAP	0.79318	9.59399e-239	1.48973e-235
SLC19A3	0.781495	3.41663e-227	4.9263e-224
PLIN4	0.781075	8.61964e-227	1.15997e-223
LEP	0.777837	1.00932e-223	1.27339e-220
TMEM132C	0.761734	3.3739e-209	4.00621e-206
KCNIP2	0.760873	1.87137e-208	2.09864e-205
RBP4	0.756948	4.2079e-205	4.47056e-202
C6	0.751841	7.7783e-201	7.85063e-198
PCK1	0.745576	9.64839e-196	9.2744e-193
GLYAT	0.740213	1.68771e-191	1.54855e-188
EPB41L4A	0.736494	1.28345e-188	2.59078e-184
ADAM33	0.734198	7.29264e-187	1.47209e-182
CHRDL1	0.730512	4.3791e-184	3.84333e-181
PTH1R	0.730058	9.57096e-184	9.65997e-180
MIR100HG	0.727145	1.37902e-181	1.39184e-177
RECK	0.726626	3.32281e-181	2.23581e-177
LIPE	0.725252	3.37286e-180	2.83685e-177
CARMN	0.726273	6.03301e-181	4.05941e-177
DCN	0.721413	2.02848e-177	1.02367e-173
HIC1	0.72111	3.34639e-177	1.68876e-173
TNMD	0.719183	7.9486e-176	6.41802e-173
HEPACAM	0.714852	8.9378e-173	6.93917e-170
HEPN1	0.713184	1.29032e-171	9.6468e-169
CNRIP1	0.714087	3.04561e-172	3.07394e-168
PGM5	0.713617	6.46647e-172	1.30532e-167
LRCH2	0.712321	5.09972e-171	2.05886e-167
MSRB3	0.710361	1.13411e-169	3.81551e-166
NDN	0.710777	5.8827e-170	3.95827e-166
AQP7P1	0.708532	1.99982e-168	1.44173e-165
CCDC80	0.708435	2.3297e-168	6.7182e-165
GAS7	0.706249	6.98242e-167	1.76184e-163
NDN	0.706152	8.11217e-167	3.27505e-163
CD36	0.701274	1.4291e-163	9.94755e-161
PODN	0.701377	1.22337e-163	2.74389e-160
MRGPRF	0.699677	1.59662e-162	5.37157e-159
MMP19	0.698844	5.5881e-162	1.61145e-158
CD300LG	0.697736	2.9388e-161	1.97742e-158
G0S2	0.694624	2.98426e-159	1.94324e-156
ITIH5	0.693766	1.05579e-158	6.66008e-156
ECM2	0.693342	1.96983e-158	3.97631e-155
CNRIP1	0.693012	3.19378e-158	5.86087e-155
FLRT2	0.692728	4.84417e-158	8.1487e-155
GLI2	0.690993	6.08638e-157	9.45074e-154
LAMA2	0.690215	1.88107e-156	2.71224e-153
LINC00526	0.691707	2.15256e-157	4.34515e-153
HTRA1	0.690631	1.0291e-156	5.19335e-153
JAM3	0.688852	1.3473e-155	5.43931e-152
CRISPLD2	0.687918	5.16288e-155	6.94786e-152
GLT8D2	0.688306	2.95731e-155	9.94938e-152
PDGFRB	0.687835	5.81885e-155	1.67799e-151
OLFML1	0.686835	2.43497e-154	6.14405e-151
MFAP4	0.686521	3.81135e-154	9.61698e-151
GPX3	0.684549	6.294e-153	3.85002e-150
IFFO1	0.684689	5.16015e-153	1.15737e-149
NAP1L3	0.683084	4.97965e-152	6.28245e-149
MSRB3	0.682301	1.49698e-151	3.35755e-148
JAM3	0.681287	6.18559e-151	7.34484e-148
GLT8D2	0.681226	6.74377e-151	7.56276e-148
NNAT	0.680022	3.60687e-150	2.14142e-147
LRP1	0.679972	3.87172e-150	4.1134e-147
PDLIM7	0.680402	2.12808e-150	4.29574e-147
PDGFRA	0.679726	5.44816e-150	5.49883e-147
PLPP7	0.679014	1.46244e-149	2.56288e-146
PODN	0.678984	1.52356e-149	2.56288e-146
MFAP4	0.677948	6.38177e-149	6.1344e-146
ACVR1C	0.677548	1.10724e-148	6.3859e-146
SLC7A10	0.67744	1.2839e-148	7.19914e-146
OLFML1	0.677733	8.58103e-149	7.87349e-146
TBX18	0.677582	1.05572e-148	9.26555e-146
SFRP2	0.678109	5.10395e-149	1.03028e-145
LRRC32	0.677929	6.54865e-149	1.20174e-145
AOC3	0.676877	2.78306e-148	1.51835e-145
NWD2	0.676716	3.47348e-148	1.84515e-145
LGALS12	0.676412	5.26953e-148	2.72745e-145
PCOLCE	0.677116	2.00429e-148	2.9628e-145
TGFB1I1	0.677098	2.05485e-148	2.9628e-145
VSTM4	0.677003	2.34043e-148	3.93699e-145
LPL	0.673995	1.4246e-146	7.18926e-144
MIR100HG	0.673607	2.41007e-146	3.74229e-143
RFX8	0.673274	3.78656e-146	5.0957e-143
ADGRA2	0.67243	1.18406e-145	1.70724e-142
ADGRA2	0.671993	2.13432e-145	1.79514e-142
CXCL12	0.671481	4.25044e-145	3.35366e-142
ABCA6	0.671469	4.31958e-145	3.35366e-142
PRKD1	0.67141	4.67527e-145	3.49537e-142
TCF4	0.67088	9.52943e-145	6.87004e-142
ABCA8	0.669854	3.75994e-144	1.85117e-141
ALDH1L1	0.668344	2.80897e-143	1.35005e-140
SLC1A7	0.667924	4.90488e-143	6.18812e-140
PODN	0.667951	4.73327e-143	6.36972e-140
BNC2	0.666637	2.68776e-142	1.87087e-139
DCN	0.666975	1.72128e-142	2.17161e-139
CPXM1	0.666908	1.88146e-142	2.23407e-139
LHFPL6	0.665731	8.85955e-142	1.05199e-138
SPARC	0.665143	1.91842e-141	2.1514e-138
HSPB6	0.663677	1.30331e-140	6.11829e-138
GALNT15	0.663934	9.32161e-141	6.2722e-138
FAT4	0.663884	9.96095e-141	6.48618e-138
GAS1	0.662963	3.3056e-140	2.08522e-137
COL16A1	0.662851	3.82114e-140	4.28519e-137
MMP2	0.662361	7.21829e-140	4.41541e-137
ZEB1	0.661801	1.49122e-139	8.85348e-137
LVRN	0.66107	3.83735e-139	1.76047e-136
DACT3	0.661696	1.70884e-139	1.81551e-136
FAP	0.661506	2.18468e-139	2.205e-136
AKAP12	0.660315	1.01581e-138	5.80603e-136
NDN	0.6603	1.03546e-138	5.80603e-136
LHFPL6	0.660212	1.16003e-138	6.32873e-136
TGFBR2	0.658354	1.25471e-137	6.66516e-135
CCDC36	0.65827	1.39789e-137	7.23536e-135
FEZ1	0.658352	1.25892e-137	1.21012e-134
MMP23B	0.658421	1.15212e-137	1.22404e-134
SCARF2	0.658003	1.96466e-137	1.98293e-134
MAGEL2	0.656981	7.22078e-137	6.62539e-134
FGF7	0.656226	1.88096e-136	9.49226e-134
NAP1L3	0.656178	1.99892e-136	1.75435e-133
PROS1	0.655276	6.25874e-136	3.08143e-133
NPR2	0.655201	6.87705e-136	3.30524e-133
MFRP	0.65528	6.22669e-136	5.98533e-133
HMCN1	0.654392	1.90545e-135	8.945e-133
SPARCL1	0.654088	2.79546e-135	1.28248e-132
FSTL1	0.654013	3.06978e-135	1.37703e-132
JAM2	0.65317	8.84235e-135	3.88025e-132
ADAM33	0.652845	1.32822e-134	5.70456e-132
TMEM119	0.652496	2.05431e-134	8.63924e-132
CORO2B	0.652538	1.94937e-134	1.63958e-131
TSHZ3	0.651665	5.78667e-134	2.38387e-131
P4HA3	0.652137	3.21243e-134	2.59385e-131
SVEP1	0.65152	6.92939e-134	2.79753e-131
COL14A1	0.650109	3.99423e-133	1.58093e-130
FSTL1	0.650181	3.65226e-133	2.83556e-130
RECK	0.649718	6.47689e-133	4.84231e-130
RDH5	0.648674	2.34861e-132	1.05353e-129
ZFHX4-AS1	0.648271	3.85514e-132	1.49654e-129
SLC1A7	0.64817	4.36689e-132	1.66321e-129
EFEMP2	0.648581	2.63405e-132	2.41686e-129
VSTM4	0.647653	8.23366e-132	3.07787e-129
FHL1	0.647758	7.24106e-132	3.17756e-129
COL6A3	0.648068	4.9498e-132	3.56845e-129
MMP2	0.647848	6.48666e-132	4.51517e-129
PCSK5	0.647291	1.28302e-131	4.70891e-129
LRRN4CL	0.647659	8.17277e-132	7.17285e-129
CYP1B1	0.650056	4.26721e-133	8.6138e-129
ZEB1	0.647221	1.39895e-131	9.41309e-129
ZCCHC24	0.646682	2.70408e-131	9.74723e-129
EMILIN1	0.646722	2.57501e-131	2.1658e-128
ZFHX4-AS1	0.646477	3.47184e-131	2.26073e-128
NAALADL1	0.646536	3.23373e-131	2.61104e-128
RHOJ	0.645644	9.59431e-131	6.05221e-128
IGFBP7	0.645617	9.91246e-131	6.06342e-128
PCOLCE2	0.645014	2.06232e-130	8.85743e-128
TSHZ3	0.644567	3.54729e-130	2.10605e-127
CCDC80	0.644491	3.89157e-130	2.24443e-127
RUNX1T1	0.643601	1.14157e-129	4.04276e-127
ZFPM2	0.642932	2.56109e-129	8.91349e-127
LTBP2	0.6431	2.08991e-129	1.17186e-126
ITGA7	0.642728	3.27103e-129	1.37561e-126
LAMB1	0.642853	2.81416e-129	1.53531e-126
LRRN4CL	0.641284	1.85405e-128	6.34336e-126
KCTD12	0.641235	1.96544e-128	6.6124e-126
TCEAL7	0.641175	2.11203e-128	6.9891e-126
ANGPTL2	0.641557	1.33605e-128	7.09726e-126
TWIST2	0.641317	1.78243e-128	1.38385e-125
PHLDB1	0.64067	3.86225e-128	2.88753e-125
TCEAL7	0.640284	6.12201e-128	3.16869e-125
LOXL1	0.640537	4.5298e-128	3.26566e-125
COL3A1	0.639642	1.31692e-127	6.64583e-125
CRISPLD2	0.639551	1.4666e-127	7.22069e-125
TMEM240	0.639679	1.25875e-127	8.76174e-125
ARHGAP20	0.63826	6.78853e-127	2.21021e-124
MMP2	0.638816	3.51087e-127	2.36235e-124
RBMS3	0.63808	8.40339e-127	2.69255e-124
PDGFRL	0.637795	1.17636e-126	3.7103e-124
LINC01140	0.637964	9.64313e-127	3.97258e-124
C7	0.637437	1.79546e-126	7.24865e-124
TIMP2	0.636622	4.69712e-126	1.45871e-123
CLEC11A	0.636235	7.39798e-126	4.81728e-123
ZCCHC24	0.635883	1.11964e-125	5.38121e-123
ARHGAP28	0.635485	1.78551e-125	5.46095e-123
SRPX	0.635129	2.70681e-125	8.15517e-123
PRG4	0.635109	2.77103e-125	1.09678e-122
MXRA8	0.635222	2.4287e-125	1.53206e-122
SFRP2	0.634186	8.14743e-125	2.41859e-122
MRGPRF	0.634057	9.47641e-125	2.77233e-122
LTBP2	0.633513	1.78503e-124	5.14752e-122
CSDC2	0.633939	1.08708e-124	6.64964e-122
RFTN2	0.632814	4.02293e-124	1.14376e-121
BNC2	0.632916	3.5731e-124	1.67736e-121
TMEM119	0.632458	6.07387e-124	3.60609e-121
LIMS2	0.632384	6.62415e-124	3.82043e-121
PRELP	0.631455	1.93928e-123	5.43699e-121
ABCA9	0.631343	2.20708e-123	6.10303e-121
MAGEL2	0.631161	2.72278e-123	7.42731e-121
IGF1	0.63109	2.95393e-123	7.9504e-121
LCAT	0.631463	1.92102e-123	1.07716e-120
MAB21L1	0.630241	7.84936e-123	2.08483e-120
IGF2-AS	0.630473	6.01254e-123	3.28025e-120
BACH2	0.629704	1.4549e-122	3.81412e-120
RARRES2	0.630278	7.52564e-123	3.9977e-120
FBLN2	0.629518	1.80216e-122	4.6639e-120
LAYN	0.62967	1.51282e-122	6.94039e-120
COL1A2	0.629584	1.67052e-122	7.49358e-120
HTRA1	0.629614	1.6127e-122	8.34716e-120
SERPINF1	0.628785	4.16726e-122	1.06481e-119
PODNL1	0.628907	3.62729e-122	1.83051e-119
GRID1	0.628761	4.28758e-122	1.86754e-119
CYS1	0.628748	4.34829e-122	1.86754e-119
ZCCHC24	0.628409	6.41037e-122	3.15609e-119
CPA1	0.628168	8.43673e-122	3.27507e-119
LRCH2	0.628012	1.00746e-121	4.23679e-119
CPZ	0.627782	1.31045e-121	6.29828e-119
AKAP12	0.62718	2.59847e-121	1.07046e-118
PTH1R	0.626696	4.50444e-121	1.13658e-118
PRRX1	0.626883	3.64194e-121	1.47032e-118
PRKD1	0.626824	3.8953e-121	1.54177e-118
JCAD	0.626737	4.3001e-121	1.66927e-118
LUM	0.626709	4.43863e-121	1.69053e-118
ZFHX4	0.626145	8.40765e-121	2.09527e-118
MEGF6	0.626703	4.46643e-121	2.09673e-118
PCDH18	0.625846	1.17919e-120	2.90281e-118
COL6A2	0.626347	6.68868e-121	3.06858e-118
ECM2	0.626166	8.21192e-121	3.06974e-118
SRPX	0.626145	8.40997e-121	3.08661e-118
LDB2	0.625446	1.85367e-120	6.68181e-118
CMTM3	0.625323	2.12923e-120	7.54046e-118
LMOD1	0.624782	3.92296e-120	9.54082e-118
TBX5	0.624708	4.26008e-120	1.48265e-117
C1S	0.624259	7.06784e-120	1.69847e-117
TBX5	0.624134	8.13258e-120	1.93135e-117
JCAD	0.623964	9.84885e-120	2.31173e-117
CAVIN1	0.624276	6.93125e-120	2.37143e-117
TMEM100	0.623763	1.23353e-119	4.69812e-117
TBX15	0.623279	2.12195e-119	4.92342e-117
RASGRF2	0.623039	2.77832e-119	6.37309e-117
FOXF2	0.623237	2.22466e-119	7.48451e-117
ANTXR2	0.622767	3.76512e-119	8.53964e-117
GREM2	0.622645	4.31532e-119	9.67879e-117
BGN	0.622978	2.97553e-119	9.84655e-117
DACT3	0.622473	5.23262e-119	1.16072e-116
EPB42	0.622753	3.82566e-119	1.43009e-116
SERPINF1	0.622273	6.54184e-119	2.10853e-116
TCF4	0.622268	6.58068e-119	2.10853e-116
FXYD1	0.625334	2.10287e-120	2.12242e-116
LRP1	0.622185	7.21888e-119	2.27688e-116
PDGFRB	0.621392	1.74681e-118	3.83274e-116
JAM2	0.621659	1.29693e-118	4.02767e-116
ZNF300P1	0.621213	2.1328e-118	4.62933e-116
SSPN	0.621201	2.15959e-118	4.6376e-116
ANGPTL2	0.621055	2.5417e-118	5.40071e-116
F2R	0.621254	2.0366e-118	6.22892e-116
GLI2	0.621116	2.37366e-118	7.15145e-116
SLIT3	0.620792	3.403e-118	7.15551e-116
HSPA12B	0.621428	1.67836e-118	7.52877e-116
CTSK	0.620981	2.75948e-118	8.1916e-116
CAVIN1	0.620145	6.97958e-118	1.45247e-115
PLPP7	0.62045	4.97526e-118	1.45552e-115
TMEM204	0.620675	3.8774e-118	1.7015e-115
PLSCR4	0.619851	9.66261e-118	1.9903e-115
SPON1	0.619836	9.81984e-118	2.00226e-115
KCNT2	0.619692	1.15207e-117	2.32557e-115
CHSY3	0.619884	9.31652e-118	2.68662e-115
HP	0.62004	7.84208e-118	2.87818e-115
COL5A2	0.619548	1.35104e-117	3.84115e-115
LMOD1	0.619828	9.90718e-118	4.25503e-115
OGN	0.618705	3.42732e-117	6.84989e-115
CNRIP1	0.619347	1.68687e-117	7.09398e-115
SGCD	0.618663	3.58938e-117	7.10345e-115
COL1A1	0.618921	2.701e-117	7.57255e-115
SRPX2	0.61878	3.15589e-117	8.72669e-115
FHL1	0.61838	4.90062e-117	9.60426e-115
HMCN1	0.618638	3.6897e-117	1.00649e-114
PRDM8	0.618257	5.6133e-117	1.08952e-114
NID1	0.61854	4.10769e-117	1.10557e-114
TNXB	0.618309	5.3007e-117	1.91071e-114
SOBP	0.617679	1.06001e-116	2.03785e-114
RFTN2	0.617617	1.13415e-116	3.01235e-114
LAMA2	0.617586	1.17383e-116	3.07727e-114
CAV1	0.617058	2.09441e-116	3.98846e-114
GRASP	0.617536	1.23916e-116	5.10483e-114
PLAC9	0.617257	1.68413e-116	6.79916e-114
GNG2	0.616202	5.33925e-116	1.00727e-113
EBF1	0.616177	5.48685e-116	1.41997e-113
COL6A1	0.616499	3.8621e-116	1.52864e-113
DACT3	0.616457	4.04353e-116	1.56967e-113
PCOLCE	0.615883	7.5677e-116	1.93369e-113
SCN2B	0.615582	1.05125e-115	1.96486e-113
DACT1	0.615835	7.96971e-116	2.01096e-113
GAS7	0.615747	8.77894e-116	2.1878e-113
CFH	0.615408	1.27062e-115	2.35309e-113
IGDCC4	0.614728	2.66102e-115	4.88322e-113
SGCD	0.614983	2.01641e-115	4.9638e-113
DPYSL3	0.614688	2.77968e-115	5.05501e-113
SYDE1	0.615097	1.78163e-115	6.78566e-113
LUM	0.614304	4.21737e-115	7.60106e-113
CORO2B	0.614264	4.40199e-115	7.8636e-113
LAMA4	0.614344	4.03905e-115	9.82317e-113
MYL3	0.614728	2.6627e-115	9.95358e-113
GXYLT2	0.613771	7.51524e-115	1.33072e-112
SPARCL1	0.613768	7.53859e-115	1.8116e-112
HTRA1	0.613444	1.07074e-114	1.87947e-112
CNN1	0.614094	5.29725e-115	1.94419e-112
RHOJ	0.612631	2.57498e-114	4.48091e-112
CCL14	0.615875	7.63103e-116	5.13466e-112
EDNRA	0.612761	2.23895e-114	5.31712e-112
CDH11	0.612736	2.30027e-114	5.39921e-112
PROS1	0.612659	2.49864e-114	5.79741e-112
MRVI1	0.612608	2.63935e-114	6.05432e-112
FLRT2	0.612519	2.90589e-114	6.59082e-112
COL5A1	0.612392	3.33339e-114	7.47643e-112
BICC1	0.612092	4.60511e-114	7.9452e-112
GNG11	0.612277	3.77097e-114	8.36492e-112
LAYN	0.611818	6.18554e-114	1.05815e-111
LRRC32	0.611666	7.27936e-114	1.2348e-111
FLNC	0.612361	3.44671e-114	1.24242e-111
HEG1	0.611542	8.31958e-114	1.39949e-111
YPEL4	0.611237	1.15347e-113	1.9243e-111
ADGRA2	0.611544	8.29743e-114	2.93845e-111
SERPINF1	0.61129	1.08991e-113	3.79325e-111
MIR100HG	0.611169	1.24161e-113	4.24799e-111
VCAN	0.610708	2.03411e-113	4.46311e-111
BHLHE22	0.610423	2.76126e-113	4.56876e-111
F10	0.61081	1.82409e-113	6.13684e-111
RBMS3	0.610235	3.37599e-113	7.32772e-111
MAGEL2	0.610485	2.58326e-113	8.54848e-111
PURG	0.609771	5.54294e-113	9.09673e-111
AEBP1	0.609712	5.89923e-113	1.26683e-110
KERA	0.609335	8.82372e-113	1.43642e-110
GRID1	0.609103	1.13019e-112	1.82512e-110
COL3A1	0.608324	2.58745e-112	4.14526e-110
CELF2	0.60829	2.68112e-112	4.26151e-110
GLIS1	0.60895	1.32882e-112	4.32637e-110
DPT	0.608146	3.12546e-112	4.92895e-110
ACKR1	0.611333	1.04138e-113	5.25531e-110
SPOCK1	0.608055	3.44174e-112	7.31315e-110
ETV1	0.607815	4.43818e-112	9.3322e-110
PTH1R	0.607801	4.50467e-112	9.37435e-110
ADAM12	0.607638	5.35284e-112	1.10258e-109
COL14A1	0.607038	1.01033e-111	2.06005e-109
LAMB1	0.606751	1.3675e-111	2.13987e-109
EBF1	0.606676	1.48034e-111	2.29862e-109
COL1A1	0.607252	8.06073e-112	2.58276e-109
YPEL4	0.607206	8.45729e-112	2.66748e-109
PDGFRA	0.606771	1.3391e-111	2.70311e-109
ZFPM2	0.606747	1.37344e-111	2.74497e-109
RCBTB2	0.605993	3.04174e-111	4.68706e-109
KLB	0.606712	1.42508e-111	5.04677e-109
MICU3	0.605711	4.09692e-111	6.26519e-109
TBX15	0.605934	3.23936e-111	6.41075e-109
NAALADL1	0.605653	4.35304e-111	6.6068e-109
BHMT2	0.605313	6.22209e-111	9.37306e-109
COL6A3	0.605074	7.99482e-111	1.19543e-108
SCN4A	0.605657	4.33384e-111	1.50832e-108
FBN1	0.605098	7.79742e-111	1.52814e-108
ZNF521	0.604741	1.13417e-110	1.68341e-108
FOXO1	0.604605	1.30857e-110	1.92809e-108
OMD	0.604537	1.4039e-110	2.05356e-108
PCDHB12	0.604699	1.18529e-110	2.3006e-108
PHYHIP	0.605009	8.56061e-111	2.65853e-108
AKT3	0.603859	2.85558e-110	4.14696e-108
IGSF10	0.603388	4.67036e-110	6.73399e-108
CTSK	0.603054	6.61689e-110	9.47295e-108
CAVIN2	0.603831	2.93982e-110	1.00582e-107
TNS1	0.602734	9.23471e-110	1.31276e-107
DAB2	0.602548	1.12012e-109	1.58117e-107
CAVIN1	0.603266	5.30115e-110	1.62135e-107
POSTN	0.602556	1.11109e-109	2.13604e-107
MRVI1	0.602104	1.77784e-109	2.49219e-107
SCARA5	0.602758	9.00991e-110	3.03124e-107
SHOX2	0.601785	2.47559e-109	3.44636e-107
MEOX2	0.602523	1.14957e-109	3.80412e-107
ANK2	0.601277	4.19045e-109	5.79372e-107
FIBIN	0.601222	4.43975e-109	6.09665e-107
CALHM5	0.601534	3.21188e-109	6.11651e-107
KANK2	0.601281	4.17464e-109	7.87564e-107
MIR99AHG	0.600877	6.3425e-109	8.65065e-107
FKBP7	0.600989	5.64828e-109	1.05571e-106
PI16	0.601501	3.32275e-109	1.08182e-106
GXYLT2	0.600756	7.18654e-109	1.3309e-106
CCDC8	0.601077	5.1587e-109	1.55423e-106
PCDH18	0.600498	9.38573e-109	1.72237e-106
CNIH3	0.600403	1.03507e-108	1.88233e-106
SLIT2	0.599714	2.1069e-108	2.85435e-106
TIMP2	0.59993	1.68621e-108	3.03909e-106
MRGPRF	0.599885	1.76576e-108	3.15431e-106
FBN1	0.599373	2.99327e-108	4.02815e-106
TDRD10	0.599881	1.77302e-108	5.26327e-106
ERG	0.598898	4.87394e-108	8.6303e-106
FEZ1	0.598541	7.03197e-108	9.40048e-106
SH3RF3	0.598136	1.06471e-107	1.41396e-105
SNAI2	0.597838	1.44466e-107	2.53582e-105
ZEB2	0.597197	2.78204e-107	3.67047e-105
CCDC80	0.597823	1.46731e-107	4.29263e-105
SFRP4	0.596651	4.85619e-107	6.36539e-105
ZC3H12B	0.596543	5.42108e-107	7.05999e-105
MEG3	0.596046	8.99015e-107	1.1633e-104
AXL	0.595919	1.023e-106	1.3153e-104
MEIS2	0.595807	1.14581e-106	1.46388e-104
PID1	0.59569	1.28997e-106	1.63769e-104
FLNC	0.59561	1.40047e-106	1.76686e-104
ROBO3	0.596373	6.44616e-107	1.85889e-104
HAND2-AS1	0.596046	8.99015e-107	2.55599e-104
CPXM1	0.59511	2.32408e-106	2.9139e-104
LOXL1	0.595396	1.7398e-106	3.02756e-104
SPON1	0.595326	1.86715e-106	3.2214e-104
PCSK5	0.595305	1.90657e-106	3.26153e-104
CD248	0.595703	1.2736e-106	3.57067e-104
SNAI2	0.594893	2.8972e-106	3.61006e-104
LRRC17	0.595093	2.36577e-106	4.01306e-104
LRP1	0.595539	1.50404e-106	4.15897e-104
ACTA2	0.594824	3.10432e-106	5.22199e-104
MRC2	0.595213	2.09302e-106	5.70943e-104
PLPP7	0.594022	6.9878e-106	8.62598e-104
TLL1	0.594019	7.00813e-106	8.62598e-104
VEGFC	0.594299	5.28273e-106	8.81299e-104
PLXDC1	0.594279	5.38758e-106	8.91423e-104
PRRX1	0.593923	7.72113e-106	9.44599e-104
STARD8	0.59371	9.56899e-106	1.16361e-103
TAGLN	0.594235	5.63547e-106	1.51677e-103
TGFB1I1	0.593648	1.01903e-105	1.67237e-103
WDR86	0.594007	7.09129e-106	1.88348e-103
GLI2	0.593949	7.52361e-106	1.97236e-103
VCAN	0.592888	2.19053e-105	2.64779e-103
COL8A2	0.592878	2.21155e-105	2.65729e-103
NEXN	0.592826	2.33119e-105	2.78446e-103
FOXF2	0.592748	2.51992e-105	2.99218e-103
CARF	0.597187	2.81e-107	5.67227e-103
PKD2	0.591916	5.80837e-105	6.8566e-103
NPR1	0.592658	2.75907e-105	8.84042e-103
FGF14	0.591606	7.92889e-105	9.30538e-103
ANGPTL1	0.591565	8.26022e-105	9.63819e-103
CTGF	0.591542	8.45045e-105	9.80349e-103
GPRASP1	0.591479	9.00301e-105	1.03848e-102
CRISPLD2	0.59227	4.07462e-105	1.05449e-102
CCND2	0.591293	1.08462e-104	1.24398e-102
LAMP5	0.591594	8.02481e-105	1.30636e-102
FEZ1	0.591758	6.80688e-105	1.73929e-102
CALD1	0.591216	1.17034e-104	1.88995e-102
JAM3	0.591575	8.17894e-105	2.06375e-102
NR2F1-AS1	0.590587	2.19329e-104	2.50134e-102
SERPING1	0.590395	2.65844e-104	3.01479e-102
HAND2-AS1	0.590587	2.19329e-104	3.51379e-102
DPYSL3	0.590575	2.22095e-104	3.53008e-102
ARMH4	0.590397	2.65127e-104	4.18114e-102
EMX2OS	0.589815	4.73651e-104	5.3414e-102
HAND2	0.59001	3.89874e-104	6.10077e-102
INMT	0.593229	1.55406e-105	6.27405e-102
GLT8D2	0.590433	2.55875e-104	6.37666e-102
FAM180A	0.58947	6.67092e-104	7.48107e-102
TNNT3	0.590421	2.58924e-104	8.16661e-102
TRPC1	0.589376	7.32288e-104	8.16683e-102
SVEP1	0.589624	5.72728e-104	8.89315e-102
CCL14	0.590121	3.49191e-104	1.08443e-101
CYS1	0.589842	4.60791e-104	1.13433e-101
TSPAN11	0.589015	1.04837e-103	1.16277e-101
MAB21L1	0.589146	9.20629e-104	1.41861e-101
ALDH1A2	0.588808	1.28741e-103	1.42009e-101
ACKR1	0.589659	5.52861e-104	1.69092e-101
CLMP	0.588609	1.56801e-103	1.72021e-101
FBLN5	0.588368	1.98934e-103	2.17064e-101
CCDC36	0.588861	1.22047e-103	2.96824e-101
PDK4	0.589075	9.8709e-104	2.97394e-101
EVC2	0.587971	2.94733e-103	3.19864e-101
CAVIN2	0.591353	1.02123e-104	3.43574e-101
ISM1	0.587813	3.44483e-103	3.71857e-101
THBS2	0.587662	3.99708e-103	6.11251e-101
TNXB	0.590565	2.24261e-104	6.46705e-101
CMTM3	0.587957	2.987e-103	7.17804e-101
HIC1	0.586521	1.23073e-102	1.32146e-100
GEM	0.586461	1.30513e-102	1.39393e-100
MFAP4	0.586427	1.35065e-102	2.04994e-100
CSDC2	0.585657	2.87519e-102	3.05467e-100
CALD1	0.585471	3.45034e-102	3.64652e-100
ZNF300P1	0.586242	1.61892e-102	3.84465e-100
CAV1	0.585686	2.79359e-102	4.20831e-100
FHL1	0.585595	3.05414e-102	4.56672e-100
PDE1A	0.584943	5.78403e-102	8.58503e-100
FGF1	0.584582	8.23126e-102	8.65397e-100
ADAMTS5	0.584542	8.56056e-102	8.95355e-100
FLNC	0.584728	7.13936e-102	1.05194e-99
MYLK	0.584288	1.097e-101	1.14144e-99
LOC728392	0.584873	6.19761e-102	1.45471e-99
PDE1B	0.585021	5.35839e-102	1.59065e-99
APOB	0.584995	5.49769e-102	1.60835e-99
PDE2A	0.584968	5.64354e-102	1.62744e-99
PHLDB1	0.584235	1.1548e-101	1.68919e-99
C1R	0.583876	1.63874e-101	1.69639e-99
CFH	0.584187	1.21098e-101	1.75863e-99
AVPR2	0.587092	7.01629e-103	1.77038e-99
FAP	0.583826	1.72082e-101	1.77227e-99
EFEMP2	0.58343	2.53124e-101	3.64969e-99
HSPG2	0.583074	3.57831e-101	3.66658e-99
ITGBL1	0.583272	2.9511e-101	4.22488e-99
SHOX2	0.583196	3.17902e-101	4.51913e-99
VEGFD	0.583869	1.65107e-101	4.69416e-99
CCDC36	0.583013	3.79755e-101	5.36065e-99
DACT1	0.582415	6.78515e-101	6.91743e-99
FIBIN	0.582651	5.39581e-101	7.56388e-99
CPZ	0.582303	7.56318e-101	7.67187e-99
BTNL9	0.583035	3.71689e-101	1.04207e-98
SYT11	0.581926	1.08969e-100	1.09982e-98
SCARF2	0.582161	8.67679e-101	1.20793e-98
ZNF300P1	0.582097	9.22715e-101	1.27575e-98
GPAM	0.582802	4.65723e-101	1.28782e-98
ITGBL1	0.581673	1.39057e-100	1.39652e-98
ZFHX4	0.581934	1.08128e-100	1.48481e-98
LRRC32	0.582415	6.78565e-101	1.57443e-98
KIAA1614	0.581407	1.79876e-100	1.79752e-98
LDLRAD2	0.582082	9.36443e-101	2.14807e-98
FMNL3	0.581191	2.21628e-100	2.20383e-98
LDB2	0.58117	2.26117e-100	2.23745e-98
ZNF423	0.581443	1.73735e-100	2.36961e-98
GAS6	0.581782	1.25142e-100	2.83834e-98
TMEM204	0.580928	2.85772e-100	3.87155e-98
FREM1	0.580502	4.30518e-100	4.23924e-98
CORO2B	0.580553	4.101e-100	9.19809e-98
HIC1	0.579881	7.82925e-100	1.05361e-97
OGN	0.579715	9.18207e-100	1.22748e-97
TSPAN7	0.582605	5.64015e-101	1.26502e-97
CALHM5	0.579302	1.36467e-99	1.33724e-97
GRID1	0.580103	6.32313e-100	1.40262e-97
SPARC	0.578894	2.01687e-99	1.96679e-97
LMOD1	0.578897	2.01225e-99	2.67233e-97
ADAM12	0.578374	3.31851e-99	3.22055e-97
KLK4	0.578513	2.90654e-99	3.83473e-97
MEOX1	0.579213	1.4868e-99	4.05576e-97
MYL3	0.578089	4.35652e-99	4.20769e-97
COPZ2	0.578933	1.94305e-99	4.21933e-97
SFRP2	0.578933	1.94391e-99	4.21933e-97
ARHGAP6	0.57829	3.59488e-99	4.71209e-97
MXRA8	0.578161	4.06622e-99	5.29553e-97
ZNF423	0.577793	5.77842e-99	5.55444e-97
CCDC8	0.577725	6.16528e-99	5.89822e-97
PLAGL1	0.577683	6.42083e-99	6.11372e-97
TMEM200A	0.577676	6.46065e-99	6.12275e-97
COL1A2	0.577457	7.96094e-99	7.50932e-97
CPXM1	0.577715	6.22711e-99	8.05773e-97
CDH11	0.577353	8.79236e-99	8.25501e-97
MMP19	0.577162	1.05449e-98	9.85461e-97
GDF10	0.578229	3.81125e-99	1.02578e-96
TIMP4	0.578142	4.14201e-99	1.10014e-96
SLC1A7	0.577356	8.76642e-99	1.12713e-96
CA4	0.577546	7.31753e-99	1.91833e-96
BOC	0.576416	2.14317e-98	1.99364e-96
CYS1	0.57632	2.34857e-98	2.17469e-96
SORCS2	0.577051	1.17157e-98	2.51589e-96
TBX18	0.576368	2.24263e-98	2.86517e-96
ERG	0.575932	3.39331e-98	3.12773e-96
THY1	0.576027	3.1002e-98	3.93589e-96
ARMH4	0.575545	4.89722e-98	4.49342e-96
WISP1	0.575536	4.93767e-98	4.51004e-96
PLAC9	0.578735	2.34965e-99	4.74301e-96
ABCA6	0.575745	4.05221e-98	5.11237e-96
PDGFRL	0.575691	4.26303e-98	5.34494e-96
FERMT2	0.575072	7.65949e-98	6.96461e-96
TMEM132C	0.578141	4.14537e-99	7.60713e-96
MFRP	0.57514	7.18186e-98	8.94895e-96
RGMA	0.58012	6.21776e-100	1.25512e-95
PRDM6	0.574623	1.16988e-97	1.44879e-95
HGF	0.57409	1.93381e-97	1.75049e-95
TMEM119	0.574312	1.56913e-97	1.93137e-95
FAT4	0.574149	1.8287e-97	2.23722e-95
HSPG2	0.574033	2.04119e-97	2.48214e-95
CILP	0.573448	3.53717e-97	3.18756e-95
BHMT2	0.573675	2.85879e-97	3.45554e-95
CCDC178	0.576408	2.16053e-98	3.63438e-95
EBF3	0.574423	1.41315e-97	3.65715e-95
TAGLN	0.573458	3.50603e-97	4.21267e-95
F2R	0.572946	5.66956e-97	5.08647e-95
PDPN	0.572843	6.24311e-97	5.57626e-95
NKD2	0.573396	3.71405e-97	7.89176e-95
LRFN5	0.572602	7.82781e-97	9.34984e-95
PDE1A	0.571811	1.64061e-96	1.45892e-94
TGFBR2	0.571865	1.56068e-96	1.85317e-94
LHFPL6	0.572341	9.99784e-97	2.10225e-94
ABCA8	0.574046	2.01526e-97	3.12923e-94
FBLN1	0.570717	4.55509e-96	4.03285e-94
DCN	0.571384	2.44424e-96	5.08654e-94
IGF2	0.570639	4.8947e-96	5.77804e-94
RUNX1T1	0.570597	5.0922e-96	5.97623e-94
IGFBP6	0.57108	3.24667e-96	6.68748e-94
CACNA1G	0.570622	4.97374e-96	1.01414e-93
FBLN1	0.570609	5.03531e-96	1.01643e-93
ADAMTS10	0.569948	9.30989e-96	1.86069e-93
AEBP1	0.56989	9.82555e-96	1.9445e-93
SELP	0.572002	1.37233e-96	1.9787e-93
LATS2	0.568993	2.2569e-95	1.98942e-93
VENTX	0.569742	1.12696e-95	2.20863e-93
GREM2	0.569168	1.91875e-95	2.23883e-93
DKK3	0.56891	2.4373e-95	2.82755e-93
HSPB7	0.569704	1.16737e-95	2.98286e-93
DZIP1	0.568518	3.50188e-95	3.07343e-93
HOXA7	0.568148	4.92871e-95	4.30697e-93
LOC401463	0.568053	5.37657e-95	4.67808e-93
DAB2	0.56818	4.78304e-95	5.51717e-93
PCDH7	0.567949	5.92159e-95	6.79166e-93
KLK2	0.568475	3.64409e-95	7.07303e-93
COPZ2	0.567868	6.38258e-95	7.27903e-93
BTBD19	0.568412	3.86062e-95	7.42195e-93
ANTXR2	0.567799	6.79692e-95	7.70801e-93
ARHGAP20	0.567783	6.897e-95	7.77782e-93
ARHGEF40	0.568319	4.20975e-95	8.01679e-93
PTGIR	0.568199	4.69972e-95	8.86623e-93
NEXN	0.567473	9.18065e-95	1.02956e-92
PDE2A	0.570088	8.17665e-96	1.10036e-92
PTPRM	0.567038	1.37022e-94	1.18709e-92
SLC38A4	0.567024	1.38731e-94	1.19676e-92
NPR2	0.566942	1.49569e-94	1.66807e-92
LOX	0.566867	1.60352e-94	1.77849e-92
ABCA9	0.567728	7.25637e-95	1.83096e-92
MAF	0.566554	2.13655e-94	1.83525e-92
PRICKLE1	0.566324	2.63858e-94	2.25688e-92
CDO1	0.565931	3.78318e-94	3.22225e-92
ZNF532	0.571785	1.68074e-96	3.39274e-92
NID1	0.565864	4.02439e-94	3.41329e-92
FAT3	0.566083	3.29034e-94	3.62944e-92
CD200	0.565785	4.32585e-94	3.65362e-92
LIX1L	0.565658	4.85592e-94	4.08424e-92
MIR503HG	0.566353	2.56959e-94	4.80276e-92
SEMA3D	0.565434	5.96037e-94	4.99237e-92
FERMT2	0.565637	4.95382e-94	5.43467e-92
PPARG	0.566469	2.30938e-94	5.7552e-92
SORCS2	0.565214	7.29305e-94	6.08337e-92
LIMS2	0.565208	7.33244e-94	6.09105e-92
HSPB6	0.568115	5.08092e-95	6.2458e-92
ATOH8	0.568077	5.26001e-95	6.2458e-92
NALCN	0.565148	7.74109e-94	6.40416e-92
SOBP	0.565443	5.91484e-94	6.45389e-92
MEOX2	0.567796	6.81697e-95	7.64485e-92
SSC5D	0.565698	4.68444e-94	8.67524e-92
CERCAM	0.565517	5.52556e-94	1.01399e-91
ABCA8	0.564622	1.25183e-93	1.03141e-91
MEOX1	0.567181	1.20087e-94	1.27583e-91
CARMN	0.564273	1.7202e-93	1.41155e-91
CREBRF	0.569216	1.83619e-95	1.42807e-91
LRRN4CL	0.564556	1.32959e-93	1.44297e-91
MSC	0.565052	8.45504e-94	1.5376e-91
CDC42EP5	0.565001	8.85671e-94	1.59626e-91
VIM	0.564123	1.97252e-93	1.61203e-91
EBF1	0.565325	6.58616e-94	1.62132e-91
GDF10	0.566861	1.61125e-94	1.62624e-91
ALDH1A1	0.564008	2.18978e-93	1.78237e-91
VGLL3	0.563996	2.21275e-93	1.79384e-91
IGF2	0.56399	2.2258e-93	1.7972e-91
CAV2	0.563959	2.28874e-93	1.84066e-91
CAMK2A	0.56476	1.10305e-93	1.97046e-91
MIA	0.569049	2.14159e-95	2.1615e-91
LRRC70	0.566468	2.31291e-94	2.22326e-91
NNMT	0.564556	1.32879e-93	2.33499e-91
IGF2	0.564555	1.33025e-93	2.33499e-91
GLIS1	0.563459	3.60617e-93	2.88866e-91
BTBD19	0.56344	3.66753e-93	2.9262e-91
DSE	0.563371	3.90567e-93	3.10393e-91
LRFN5	0.563299	4.16865e-93	3.29994e-91
AZIN2	0.56414	1.94105e-93	3.37777e-91
PLCXD3	0.564334	1.62744e-93	3.95802e-91
COL1A1	0.562971	5.61594e-93	4.42826e-91
COL5A2	0.562921	5.87603e-93	4.61531e-91
CUBN	0.562892	6.03222e-93	4.71963e-91
SFRP4	0.563148	4.78306e-93	5.16314e-91
CXCL12	0.563022	5.3601e-93	5.75527e-91
NOX4	0.563016	5.3891e-93	5.75579e-91
CD248	0.562999	5.47441e-93	5.81613e-91
ASPN	0.562557	8.17002e-93	6.36757e-91
C7	0.565052	8.4501e-94	7.75335e-91
LAMA4	0.562278	1.05189e-92	8.16673e-91
EHD2	0.563021	5.3687e-93	9.26261e-91
MRC2	0.562354	9.82184e-93	1.03803e-90
F13A1	0.561828	1.57989e-92	1.22191e-90
GNG11	0.562671	7.36803e-93	1.26043e-90
IGF1	0.563	5.46957e-93	1.31439e-90
ARHGAP31	0.561523	2.07971e-92	1.60233e-90
SYNE1	0.561339	2.45671e-92	1.8856e-90
CPED1	0.56128	2.59001e-92	1.98038e-90
COL15A1	0.561258	2.64306e-92	2.01332e-90
ADAMTS16	0.561004	3.3209e-92	2.52014e-90
NKAPL	0.560967	3.43453e-92	2.59661e-90
LIMS3-LOC440895	0.56182	1.59122e-92	2.69919e-90
ADAM33	0.56116	2.88701e-92	3.03527e-90
TNN	0.560689	4.41007e-92	3.3217e-90
PDGFRL	0.561418	2.28729e-92	3.8476e-90
HEG1	0.560827	3.89519e-92	4.07401e-90
AQP1	0.562747	6.8824e-93	6.04035e-90
PRDM8	0.560891	3.67784e-92	6.13561e-90
SRL	0.562566	8.10583e-93	6.81768e-90
ABI3BP	0.559768	1.00917e-91	7.5729e-90
ELN	0.560498	5.23635e-92	8.66401e-90
CILP2	0.560417	5.63462e-92	9.24719e-90
SYNPO	0.559475	1.31167e-91	9.80645e-90
CTGF	0.559733	1.04078e-91	1.08295e-89
CD300LG	0.561968	1.39176e-92	1.12376e-89
ENTPD1	0.559288	1.55173e-91	1.15584e-89
GAS7	0.559867	9.23483e-92	1.50334e-89
AOC3	0.559275	1.56857e-91	1.62375e-89
BMX	0.561468	2.18713e-92	1.69792e-89
ABCA10	0.561426	2.27107e-92	1.69792e-89
DLC1	0.55873	2.5554e-91	1.89645e-89
COL6A2	0.558687	2.65484e-91	2.73421e-89
COL8A2	0.558537	3.03647e-91	3.11138e-89
ISLR	0.5585	3.1382e-91	3.19938e-89
COL16A1	0.558036	4.74868e-91	3.51124e-89
TSHZ2	0.55801	4.85991e-91	3.58037e-89
SPON2	0.5588	2.4003e-91	3.8762e-89
ITIH5	0.560238	6.61868e-92	4.7716e-89
FKBP7	0.557616	6.90167e-91	5.06608e-89
RSPO1	0.55761	6.93792e-91	5.07424e-89
C1QTNF7	0.557582	7.11661e-91	5.18613e-89
TSPAN2	0.557691	6.45334e-91	6.52654e-89
LPAR4	0.557689	6.46641e-91	6.52654e-89
CPZ	0.557666	6.60003e-91	6.62827e-89
TGFB1I1	0.557184	1.01352e-90	7.35935e-89
FGF18	0.557983	4.9751e-91	7.97043e-89
TNNT3	0.559589	1.18462e-91	8.24578e-89
PEAK1	0.556865	1.34546e-90	9.73456e-89
LZTS1	0.557225	9.77749e-91	9.77071e-89
THBS2	0.55679	1.43911e-90	1.0375e-88
HAND2	0.55748	7.79095e-91	1.23833e-88
GSTM5	0.557434	8.11376e-91	1.26983e-88
TCEAL7	0.557434	8.11491e-91	1.26983e-88
C1QTNF6	0.557419	8.22625e-91	1.27735e-88
ATP1A2	0.557655	6.66913e-91	1.5838e-88
MFAP4	0.55876	2.48689e-91	1.67335e-88
SMIM3	0.556567	1.75351e-90	1.74366e-88
CHSY3	0.556189	2.45188e-90	1.76134e-88
COL6A1	0.556061	2.7463e-90	1.96584e-88
RNF144A	0.555923	3.10166e-90	2.21237e-88
COL6A1	0.556178	2.47605e-90	2.45007e-88
PCOLCE	0.555672	3.87545e-90	2.75457e-88
OLFML2B	0.555588	4.17428e-90	2.95656e-88
PRDM6	0.556401	2.03217e-90	3.1314e-88
FAM126A	0.560623	4.68139e-92	4.72492e-88
WIPF1	0.554897	7.68284e-90	5.42258e-88
FAT3	0.554873	7.84953e-90	5.52093e-88
DPT	0.555619	4.05958e-90	6.20808e-88
P4HA3	0.555567	4.25067e-90	6.45144e-88
IGFBP7	0.554684	9.26864e-90	6.49641e-88
KANK2	0.55445	1.13955e-89	7.95947e-88
ACSM5	0.555727	3.69133e-90	8.66432e-88
IL16	0.554334	1.26172e-89	8.78245e-88
DRD4	0.555208	5.83862e-90	8.79541e-88
FGF1	0.55466	9.46682e-90	9.32182e-88
MMP28	0.554488	1.10211e-89	1.07996e-87
ISM1	0.554425	1.16498e-89	1.13605e-87
OLFML2B	0.554359	1.23468e-89	1.19823e-87
FGF14	0.554112	1.53421e-89	1.4818e-87
SPRY1	0.5541	1.55055e-89	1.49045e-87
PLAC9P1	0.560069	7.70206e-92	1.55474e-87
ABCA10	0.554975	7.17187e-90	1.66404e-87
GIPC2	0.55609	2.67544e-90	1.69383e-87
GPIHBP1	0.556086	2.68515e-90	1.69383e-87
IFFO1	0.553219	3.35996e-89	2.33072e-87
EMCN	0.555644	3.97279e-90	2.43014e-87
HOXA9	0.553091	3.76167e-89	2.60045e-87
FAM13C	0.553077	3.80837e-89	2.62375e-87
SCN2B	0.553945	1.7773e-89	2.65753e-87
EMILIN1	0.553391	2.88981e-89	2.76463e-87
SHE	0.552844	4.66767e-89	3.20482e-87
SYDE1	0.553155	3.5538e-89	3.38382e-87
GREM2	0.553579	2.45143e-89	3.63856e-87
HSD17B13	0.553983	1.71797e-89	3.9408e-87
RCAN2	0.552932	4.32353e-89	4.0974e-87
FOXO1	0.552915	4.38818e-89	4.13925e-87
PURG	0.552884	4.50949e-89	4.23389e-87
ABCA6	0.553785	2.04519e-89	4.63867e-87
SSC5D	0.55256	5.98589e-89	5.59404e-87
A2M	0.552137	8.66838e-89	5.93152e-87
ADCY4	0.552992	4.10053e-89	6.04185e-87
ARHGAP6	0.552081	9.10128e-89	6.2067e-87
KLK4	0.552876	4.54009e-89	6.64104e-87
ZDHHC17	0.55686	1.35227e-90	6.82423e-87
RASGRF2	0.552147	8.59111e-89	7.99171e-87
DKK3	0.551697	1.27333e-88	8.65435e-87
ACADL	0.553004	4.05743e-89	9.10037e-87
MIR99AHG	0.551919	1.04866e-88	9.71018e-87
SYDE1	0.551487	1.52838e-88	1.03529e-86
MXRA8	0.551428	1.60875e-88	1.0861e-86
ASPA	0.55278	4.93942e-89	1.09568e-86
MEF2C	0.551313	1.77884e-88	1.19693e-86
EBF3	0.553681	2.24066e-89	1.33029e-86
PHLDB1	0.551155	2.04181e-88	1.3693e-86
THSD1	0.551456	1.57008e-88	1.4472e-86
TWIST2	0.551036	2.26394e-88	1.51324e-86
ACACB	0.55226	7.78444e-89	1.70801e-86
LINC00982	0.551623	1.35758e-88	1.97151e-86
TMPRSS5	0.555911	3.13505e-90	2.10947e-86
KERA	0.551008	2.32091e-88	2.12954e-86
ELN	0.550335	4.1673e-88	2.77628e-86
COL14A1	0.551185	1.98861e-88	2.8673e-86
SELP	0.551613	1.36986e-88	2.97333e-86
ST6GAL2	0.550521	3.54439e-88	3.23742e-86
GEM	0.550129	4.98037e-88	4.52854e-86
FXYD1	0.550627	3.23335e-88	4.62896e-86
MME	0.549741	6.97646e-88	4.63246e-86
NEFM	0.549409	9.30085e-88	6.15563e-86
PRR5L	0.549332	9.93767e-88	6.55561e-86
BAZ2B	0.554029	1.64946e-89	6.65921e-86
FXYD1	0.550594	3.32797e-88	7.14663e-86
USHBP1	0.550058	5.30044e-88	7.53484e-86
GNG2	0.549474	8.79223e-88	7.95874e-86
FLI1	0.54908	1.23655e-87	8.13059e-86
AVPR2	0.55043	3.8357e-88	8.15026e-86
JAM2	0.551561	1.43295e-88	8.26441e-86
OGN	0.549903	6.06039e-88	8.55489e-86
XPNPEP2	0.550271	4.40477e-88	9.26196e-86
FAM126A	0.548914	1.42713e-87	9.35328e-86
ACVRL1	0.549177	1.1369e-87	1.02453e-85
GNG11	0.548644	1.80156e-87	1.17691e-85
LOX	0.548564	1.93071e-87	1.2572e-85
FAM171A1	0.553493	2.64248e-89	1.33353e-85
LEPR	0.548431	2.16592e-87	1.40583e-85
FGF18	0.54807	2.95736e-87	1.91337e-85
CNN1	0.548294	2.43746e-87	2.18678e-85
CSDC2	0.548255	2.52171e-87	2.25235e-85
ASPN	0.547723	3.98779e-87	3.54615e-85
MYL9	0.548162	2.73275e-87	3.83079e-85
F10	0.547221	6.14265e-87	3.96152e-85
KLKP1	0.547984	3.18404e-87	4.43262e-85
TMEM37	0.548398	2.22842e-87	4.63741e-85
RCVRN	0.547816	3.68059e-87	5.0888e-85
LINC00341	0.548253	2.52583e-87	5.20269e-85
CMTM3	0.546805	8.77625e-87	5.64196e-85
TNFAIP6	0.546995	7.45432e-87	6.59968e-85
EBF3	0.546353	1.29375e-86	8.29067e-85
THY1	0.54702	7.29853e-87	1.00223e-84
ANGPTL2	0.54701	7.36029e-87	1.00388e-84
IL33	0.548634	1.81847e-87	1.01966e-84
CILP	0.546978	7.56834e-87	1.02533e-84
VWCE	0.546888	8.1733e-87	1.09991e-84
NRIP2	0.548256	2.5191e-87	1.37434e-84
IL33	0.547107	6.7763e-87	1.38168e-84
NECAB1	0.545713	2.23764e-86	1.4294e-84
LHFPL6	0.548152	2.75566e-87	1.46384e-84
COL6A2	0.545563	2.54259e-86	1.61908e-84
GTF2IRD2P1	0.5514	1.6499e-88	1.66524e-84
SLIT2	0.545843	2.00137e-86	1.76418e-84
PLPP3	0.545414	2.8882e-86	1.83337e-84
EVC	0.545339	3.08039e-86	1.94924e-84
SLIT3	0.545694	2.27344e-86	1.99529e-84
GFPT2	0.545252	3.31849e-86	2.09335e-84
AEBP1	0.54521	3.4398e-86	2.16311e-84
FBLN5	0.545542	2.58875e-86	2.26219e-84
CNTN1	0.544939	4.33491e-86	2.71753e-84
SCARF2	0.544816	4.81215e-86	3.00737e-84
TENM4	0.544769	5.0099e-86	3.12129e-84
MRC2	0.544673	5.43614e-86	3.37643e-84
CMTM7	0.549405	9.33459e-88	3.76856e-84
LIMS3	0.544924	4.38753e-86	3.81753e-84
MXRA5	0.54446	6.51498e-86	4.03409e-84
PGM5	0.544444	6.60558e-86	4.07768e-84
KLHL29	0.544176	8.29808e-86	5.10686e-84
STARD8	0.544384	6.95056e-86	6.02163e-84
PLPP4	0.544373	7.01799e-86	6.05407e-84
DBX2	0.543951	1.00466e-85	6.16417e-84
SNCA	0.543569	1.38969e-85	8.50068e-84
ACVRL1	0.54438	6.97945e-86	9.33028e-84
ARHGAP24	0.543404	1.59871e-85	9.74974e-84
CDO1	0.544782	4.9546e-86	1.00014e-83
RUNX2	0.543131	2.01561e-85	1.22551e-83
TMEM200A	0.543514	1.45686e-85	1.25141e-83
NRG1	0.5431	2.06936e-85	1.25441e-83
CEP112	0.54294	2.36949e-85	1.43205e-83
FOXP2	0.542793	2.68491e-85	1.61784e-83
GPR146	0.545262	3.29e-86	1.70287e-83
FAM180A	0.543089	2.08956e-85	1.78728e-83
CCDC8	0.543073	2.11777e-85	1.80377e-83
LRRN3	0.54251	3.41041e-85	2.04889e-83
AKR1C1	0.543921	1.031e-85	2.06058e-83
ARHGAP24	0.542866	2.52307e-85	2.13995e-83
EHD2	0.542634	3.07108e-85	2.59384e-83
VSTM4	0.543148	1.98695e-85	2.63872e-83
MMP28	0.543071	2.12102e-85	2.79836e-83
NAALAD2	0.542087	4.87546e-85	2.92036e-83
ISLR	0.543009	2.23525e-85	2.92992e-83
CHL1	0.54206	4.9902e-85	2.98024e-83
ADGRD1	0.541965	5.40549e-85	3.21874e-83
SLC38A4	0.542324	3.99026e-85	3.35615e-83
RASSF2	0.541846	5.9775e-85	3.54888e-83
SLC25A34	0.542733	2.82438e-85	3.65556e-83
IL11RA	0.542733	2.82506e-85	3.65556e-83
FOXC1	0.546508	1.13308e-86	3.81206e-83
ADGRL4	0.54215	4.62333e-85	3.87247e-83
KCNA6	0.541737	6.55633e-85	3.88112e-83
DPP4	0.541646	7.07619e-85	4.17661e-83
SH3PXD2A	0.541536	7.76367e-85	4.56902e-83
TLL1	0.541602	7.34169e-85	6.12394e-83
MXRA5	0.541406	8.66329e-85	7.19659e-83
EHD2	0.540953	1.26904e-84	7.44676e-83
CLDN5	0.543462	1.52255e-85	7.68356e-83
ZFHX4-AS1	0.541821	6.10372e-85	7.84775e-83
ARHGEF15	0.543296	1.75343e-85	8.63286e-83
HTRA3	0.541674	6.91342e-85	8.83255e-83
ITM2A	0.543209	1.88754e-85	9.07187e-83
PDE1B	0.541537	7.76015e-85	9.85197e-83
FAM110D	0.54308	2.10431e-85	9.87852e-83
CHIC1	0.545308	3.16186e-86	1.06376e-82
KCNS2	0.540438	1.95632e-84	1.14464e-82
LTBP4	0.541081	1.13935e-84	1.43743e-82
HSD17B11	0.54012	2.55451e-84	1.49032e-82
DIPK2B	0.540516	1.83257e-84	1.51608e-82
MEIS2	0.540461	1.91931e-84	1.58135e-82
PALLD	0.540319	2.16268e-84	1.77463e-82
DNM3	0.53988	3.12521e-84	1.81802e-82
PODNL1	0.539869	3.15395e-84	1.82947e-82
LPAR4	0.539684	3.68249e-84	2.12994e-82
SEMA5A	0.540053	2.70389e-84	2.20975e-82
CCDC178	0.541029	1.1899e-84	2.35483e-82
ACTA2	0.539502	4.29067e-84	2.47461e-82
GSTM5	0.539463	4.43353e-84	2.54972e-82
SMIM3	0.540388	2.03942e-84	2.557e-82
KLKP1	0.539839	3.2328e-84	2.63135e-82
CLDN5	0.540288	2.21856e-84	2.76444e-82
OSR1	0.543823	1.12056e-85	3.23138e-82
PDPN	0.539588	3.99063e-84	3.23513e-82
PODNL1	0.539545	4.13682e-84	3.34024e-82
ZBTB47	0.539916	3.03302e-84	3.75611e-82
NRN1	0.538945	6.8327e-84	3.91832e-82
SSC5D	0.53873	8.17944e-84	4.67734e-82
AFF1	0.543138	2.00378e-85	5.05605e-82
EFEMP2	0.538466	1.01965e-83	5.81429e-82
DBX2	0.538813	7.63504e-84	6.14028e-82
FILIP1L	0.538339	1.13417e-83	6.44909e-82
TMEM130	0.538061	1.42916e-83	8.10364e-82
DOK6	0.537792	1.7884e-83	1.01122e-81
ADCY4	0.540185	2.41913e-84	1.10983e-81
TMEM246	0.537413	2.45078e-83	1.38188e-81
TNS1	0.537828	1.7356e-83	1.39027e-81
TPM2	0.538322	1.1498e-83	1.41524e-81
KCNMB4	0.537767	1.8263e-83	1.45714e-81
F10	0.539778	3.40421e-84	1.52705e-81
TFPI	0.537486	2.30674e-83	1.83323e-81
LRRC17	0.537975	1.53538e-83	1.87838e-81
GAS1	0.537432	2.41285e-83	1.91003e-81
HSD17B11	0.537361	2.56032e-83	2.01885e-81
ID3	0.537828	1.73632e-83	2.1114e-81
ARHGEF15	0.538321	1.15128e-83	2.25628e-81
DGKI	0.5372	2.92579e-83	2.29806e-81
CCDC3	0.536794	4.10098e-83	2.30592e-81
RCN3	0.537667	1.98497e-83	2.39932e-81
LZTS1	0.536691	4.46695e-83	2.50472e-81
SENP7	0.541075	1.1449e-84	2.56789e-81
FBLN2	0.537463	2.35086e-83	2.82467e-81
ADAMTS6	0.536928	3.66959e-83	2.8711e-81
ANTXR1	0.536898	3.76115e-83	2.93137e-81
SRPX	0.537404	2.47088e-83	2.95131e-81
ADAM23	0.536392	5.72217e-83	3.19966e-81
COL7A1	0.537221	2.87597e-83	3.41495e-81
TNNT3	0.537108	3.16024e-83	3.73056e-81
NR2F1	0.536203	6.69046e-83	3.73077e-81
DIPK2B	0.538633	8.8721e-84	3.89331e-81
DGKI	0.536132	7.09827e-83	3.94726e-81
WISP1	0.536438	5.50806e-83	4.27637e-81
CPXM2	0.535927	8.40828e-83	4.6629e-81
NEGR1	0.535858	8.90607e-83	4.92542e-81
SOGA3	0.535785	9.45477e-83	5.21459e-81
SFRP1	0.540351	2.10383e-84	5.30848e-81
MYL3	0.535921	8.44894e-83	6.5345e-81
TSPAN18	0.535419	1.2798e-82	7.03922e-81
TWIST1	0.535785	9.45703e-83	7.28625e-81
ISLR	0.535269	1.44813e-82	7.94347e-81
HOXA3	0.535242	1.48095e-82	8.10147e-81
PLXDC1	0.535016	1.78489e-82	9.7378e-81
ST6GAL2	0.534964	1.86365e-82	1.01401e-80
NKAPL	0.53536	1.34385e-82	1.03144e-80
NTNG2	0.535859	8.89941e-83	1.04444e-80
C1QTNF6	0.535223	1.5043e-82	1.15022e-80
MEDAG	0.534732	2.25652e-82	1.22447e-80
NXNL2	0.540062	2.68195e-84	1.35345e-80
LOC100190986	0.538609	9.04759e-84	1.52195e-80
HOXA4	0.534463	2.81521e-82	1.52354e-80
VIM	0.534848	2.05103e-82	1.56234e-80
TMEM246	0.53465	2.41412e-82	1.83201e-80
ELFN1	0.535132	1.62246e-82	1.89313e-80
MAP1LC3C	0.535582	1.1182e-82	2.17038e-80
DMGDH	0.534017	4.06364e-82	2.19328e-80
C11ORF96	0.534776	2.17495e-82	2.52319e-80
RCAN2	0.533792	4.88882e-82	2.63162e-80
FRZB	0.53375	5.05946e-82	2.71623e-80
TAL1	0.536237	6.50561e-83	2.79409e-80
C20ORF194	0.537773	1.81634e-83	2.82035e-80
RFX8	0.533677	5.37253e-82	2.87666e-80
ETV1	0.533602	5.71587e-82	3.05239e-80
DOCK11	0.533518	6.12193e-82	3.26062e-80
KLHL4	0.533837	4.71035e-82	3.56117e-80
OMD	0.533785	4.9184e-82	3.70458e-80
SFRP4	0.534265	3.31287e-82	3.82135e-80
P4HA3	0.533265	7.53706e-82	4.00377e-80
NPFF	0.53418	3.5546e-82	4.07689e-80
CCNL1	0.540367	2.07649e-84	4.19161e-80
ZNF767P	0.539459	4.44747e-84	4.48883e-80
CCDC82	0.538931	6.91406e-84	4.65224e-80
INMT	0.534584	2.54931e-82	4.901e-80
CPNE8	0.532962	9.65843e-82	5.1172e-80
TMEM204	0.532949	9.75911e-82	5.157e-80
PCDHB15	0.533344	7.06351e-82	5.30052e-80
BOC	0.537435	2.40803e-83	5.40095e-80
ACTA2	0.533736	5.11972e-82	5.8388e-80
KCTD12	0.533173	8.1287e-82	6.07726e-80
ROPN1	0.537093	3.19787e-83	6.45523e-80
HOXA5	0.53267	1.22658e-81	6.46466e-80
FOXF2	0.533597	5.74043e-82	6.50991e-80
CYP11A1	0.533579	5.82549e-82	6.56946e-80
PDE1B	0.53302	9.20916e-82	6.85964e-80
PALLD	0.532583	1.31764e-81	6.92652e-80
ZMAT1	0.536461	5.40223e-83	7.26997e-80
SERPING1	0.533428	6.59292e-82	7.3936e-80
HTR2B	0.532354	1.5882e-81	8.32712e-80
CFAP69	0.537578	2.13759e-83	8.62987e-80
NRP1	0.53266	1.23674e-81	9.17828e-80
PDLIM2	0.53313	8.41779e-82	9.38793e-80
LIMS2	0.532611	1.28766e-81	9.52114e-80
DMD	0.537627	2.05187e-83	1.03547e-79
JAM2	0.532912	1.00649e-81	1.11632e-79
ADAM33	0.534477	2.78285e-82	1.1703e-79
F2RL2	0.532295	1.66774e-81	1.22865e-79
ADH1B	0.534306	3.20361e-82	1.31976e-79
FBLN2	0.532186	1.82235e-81	1.33767e-79
GNG11	0.534215	3.4525e-82	1.39384e-79
TENM4	0.532012	2.10012e-81	1.53598e-79
COL15A1	0.531988	2.14306e-81	1.56172e-79
KIRREL1	0.531525	3.1253e-81	1.63439e-79
SEMA3G	0.532999	9.36751e-82	1.78389e-79
DNASE1L3	0.533806	4.83188e-82	1.91248e-79
SCN2B	0.531726	2.65242e-81	1.92597e-79
CILP	0.531651	2.82141e-81	2.04132e-79
FILIP1L	0.531625	2.88029e-81	2.07648e-79
CLEC1A	0.53115	4.24228e-81	2.21278e-79
PLAC9	0.532535	1.36979e-81	2.58416e-79
MAB21L1	0.531779	2.54209e-81	2.80408e-79
PLXDC1	0.531708	2.69262e-81	2.95398e-79
BMX	0.532283	1.68429e-81	3.14807e-79
ADAMTS2	0.531096	4.43505e-81	3.18597e-79
AMOTL1	0.530665	6.29744e-81	3.27629e-79
ADAMTS2	0.530555	6.88312e-81	3.57179e-79
AQP7P3	0.532066	2.01006e-81	3.72249e-79
AOC3	0.530499	7.20798e-81	3.73078e-79
CLEC11A	0.530828	5.51385e-81	3.9469e-79
SORCS2	0.530662	6.31373e-81	4.5035e-79
CLDN11	0.530245	8.85815e-81	4.57316e-79
LRRN4CL	0.532651	1.24645e-81	4.82071e-79
PI16	0.532632	1.26572e-81	4.82071e-79
TPST1	0.530167	9.43718e-81	4.85967e-79
IGF2-AS	0.530107	9.90894e-81	5.08961e-79
ADAMTS6	0.530096	9.99808e-81	5.12237e-79
NRP2	0.530074	1.01766e-80	5.20064e-79
TSPAN2	0.530055	1.03283e-80	5.26484e-79
COL8A2	0.530943	5.02171e-81	5.47937e-79
LCN10	0.532433	1.48904e-81	5.56625e-79
GRASP	0.532374	1.56297e-81	5.73638e-79
FNDC1	0.52985	1.22018e-80	6.20419e-79
LOXL1	0.529786	1.28548e-80	6.51979e-79
SSPN	0.530117	9.8273e-81	6.985e-79
COL1A2	0.530473	7.36158e-81	7.98929e-79
CYR61	0.529458	1.67559e-80	8.47705e-79
COL5A1	0.530097	9.98419e-81	1.07776e-78
PRKD3	0.534515	2.69664e-82	1.08869e-78
MAP1LC3C	0.529095	2.24802e-80	1.13446e-78
EMX2	0.529092	2.25426e-80	1.13478e-78
CAV1	0.530415	7.71276e-81	1.41536e-78
S1PR1	0.531053	4.5931e-81	1.65565e-78
FCER1A	0.531019	4.71893e-81	1.67116e-78
SLC24A2	0.52856	3.46391e-80	1.73937e-78
PCDHB12	0.528537	3.52898e-80	1.76764e-78
GULP1	0.528338	4.14488e-80	2.071e-78
GSTM5	0.528606	3.33903e-80	2.36497e-78
ECSCR	0.530555	6.88623e-81	2.39197e-78
MMRN1	0.530536	6.9913e-81	2.39197e-78
SCARA5	0.530431	7.61141e-81	2.56073e-78
CLEC2B	0.528058	5.19543e-80	2.58481e-78
PCDHB18P	0.528057	5.19881e-80	2.58481e-78
COL18A1	0.52882	2.80816e-80	3.01518e-78
PLCXD3	0.530066	1.02402e-80	3.38867e-78
SH3RF3	0.528124	4.92262e-80	3.47441e-78
RERGL	0.529961	1.11553e-80	3.63196e-78
TAGLN	0.527569	7.69871e-80	3.81833e-78
EMX2OS	0.527989	5.4917e-80	3.86256e-78
RSPO3	0.527542	7.86718e-80	3.89232e-78
LRRN4CL	0.529076	2.28301e-80	4.15178e-78
OGT	0.531458	3.30159e-81	4.16537e-78
HOXD9	0.528382	4.00085e-80	4.27307e-78
HSPA12B	0.527747	6.67319e-80	4.67725e-78
CNN1	0.527309	9.49092e-80	4.6842e-78
CACNA1G	0.527225	1.0154e-79	4.99925e-78
LAYN	0.528034	5.29384e-80	5.62429e-78
ARHGEF40	0.526904	1.31391e-79	6.45316e-78
S1PR1	0.528503	3.62814e-80	6.48495e-78
VWF	0.528502	3.63023e-80	6.48495e-78
LOC148696	0.530835	5.48463e-81	6.51251e-78
DMRT2	0.528392	3.96894e-80	7.0278e-78
TBC1D2B	0.526754	1.48207e-79	7.26141e-78
WWC2	0.534159	3.61558e-82	7.29841e-78
SCN7A	0.526589	1.6924e-79	8.27185e-78
NID2	0.526921	1.29623e-79	9.05386e-78
CXCL12	0.527186	1.04792e-79	1.10751e-77
MAML2	0.531435	3.36342e-81	1.13157e-77
ACVRL1	0.526013	2.68399e-79	1.30867e-77
STON1	0.5258	3.18255e-79	1.54802e-77
LRRC17	0.525791	3.20627e-79	1.55581e-77
THSD7B	0.525764	3.27639e-79	1.58602e-77
NRXN2	0.526645	1.61695e-79	1.69619e-77
CYGB	0.526642	1.62174e-79	1.69619e-77
ITGA7	0.527883	5.98173e-80	1.91662e-77
NPHP3	0.529418	1.73081e-80	1.94101e-77
ENPP2	0.527102	1.12061e-79	1.96702e-77
CAV1	0.527802	6.38214e-80	2.01297e-77
SRSF12	0.529895	1.17612e-80	2.15828e-77
FREM1	0.526944	1.27251e-79	2.21439e-77
WISP2	0.526172	2.36232e-79	2.45803e-77
PCDHB18P	0.525667	3.53892e-79	2.46333e-77
ARHGAP28	0.52554	3.9172e-79	2.71727e-77
COL5A1	0.525037	5.85211e-79	2.82609e-77
HSPA12B	0.524748	7.3685e-79	3.54989e-77
MN1	0.525198	5.14719e-79	3.55826e-77
ABCA9	0.527064	1.15561e-79	3.58879e-77
HTR7	0.52471	7.59636e-79	3.65095e-77
MMRN2	0.526987	1.22926e-79	3.75966e-77
DPT	0.525119	5.48143e-79	3.77639e-77
EMILIN1	0.524653	7.94851e-79	3.81113e-77
BHMT2	0.526135	2.43368e-79	4.19882e-77
IGFBP7	0.525432	4.27153e-79	4.4218e-77
AOC3	0.526684	1.56814e-79	4.72456e-77
MYCT1	0.524793	7.10998e-79	4.8817e-77
FGF7	0.52464	8.03536e-79	5.49836e-77
HSPB2	0.525096	5.58636e-79	5.75339e-77
ZNF423	0.525089	5.61722e-79	5.7558e-77
GPR146	0.52565	3.58736e-79	6.13682e-77
RAB3IL1	0.525002	6.02073e-79	6.1381e-77
SCN4B	0.526313	2.11153e-79	6.26813e-77
PABPC4L	0.529081	2.27382e-80	6.55706e-77
PEAR1	0.525552	3.88e-79	6.58165e-77
CTSK	0.524856	6.76279e-79	6.85998e-77
SEMA5A	0.523847	1.50979e-78	7.22195e-77
LINC00922	0.524671	7.83819e-79	7.91108e-77
FST	0.523706	1.68904e-78	8.06028e-77
KCNA1	0.523662	1.7487e-78	8.32531e-77
NKTR	0.527398	8.83747e-80	8.58832e-77
FAM13B	0.527384	8.93465e-80	8.58832e-77
CDH23	0.524375	9.92462e-79	9.96708e-77
GLI1	0.524323	1.03429e-78	1.03357e-76
GLIS2	0.524315	1.04106e-78	1.03522e-76
COX7A1	0.524305	1.04927e-78	1.03826e-76
UACA	0.523365	2.21356e-78	1.05136e-76
ALDH1A2	0.52375	1.63142e-78	1.11256e-76
NOV	0.523197	2.53036e-78	1.19901e-76
CD93	0.523503	1.98374e-78	1.34828e-76
ADAMTS14	0.523884	1.4663e-78	1.44384e-76
CADM3	0.524447	9.36842e-79	1.57593e-76
MAMDC2	0.522792	3.48564e-78	1.6478e-76
CCND2	0.523162	2.60029e-78	1.76139e-76
COL11A2	0.527054	1.165e-79	1.95972e-76
PTX3	0.526919	1.29867e-79	2.01654e-76
BGN	0.52245	4.57072e-78	2.15571e-76
TMEM100	0.524668	7.85886e-79	2.29912e-76
GGT5	0.523275	2.37797e-78	2.33018e-76
HSPB6	0.523075	2.78558e-78	2.71641e-76
SOX10	0.526207	2.29838e-79	3.31393e-76
MEDAG	0.522285	5.20533e-78	3.51421e-76
IGF1	0.524106	1.22891e-78	3.54382e-76
BGN	0.522656	3.88205e-78	3.76745e-76
CHRDL1	0.523857	1.49798e-78	4.25891e-76
GTF2IRD2	0.526941	1.27585e-79	4.29237e-76
C1R	0.528279	4.34454e-80	4.38495e-76
NOD1	0.522362	4.89872e-78	4.73137e-76
PDGFD	0.521229	1.19822e-77	5.63806e-76
TMEM200C	0.521128	1.29715e-77	6.08937e-76
GPIHBP1	0.522717	3.70114e-78	6.17448e-76
SMIM3	0.520993	1.44245e-77	6.75574e-76
GLI1	0.52088	1.57725e-77	7.36999e-76
PGM5	0.522424	4.66407e-78	7.71713e-76
PTGER4	0.520808	1.6683e-77	7.77745e-76
PLK3	0.521672	8.44881e-78	8.12132e-76
CD93	0.520571	2.0103e-77	9.35023e-76
AXL	0.520907	1.54341e-77	1.03851e-75
DNASE1L3	0.522023	6.40616e-78	1.05134e-75
GALNT15	0.521321	1.11391e-77	1.06566e-75
ABI3BP	0.5218	7.64019e-78	1.24375e-75
LCN6	0.522477	4.47414e-78	1.25438e-75
TTLL3	0.52096	1.48065e-77	1.40983e-75
ZC3H6	0.523764	1.61293e-78	1.41559e-75
ALDH1A2	0.521622	8.79171e-78	1.41976e-75
ST3GAL2	0.52088	1.57631e-77	1.49387e-75
MAP1LC3C	0.522215	5.50148e-78	1.52127e-75
SALL1	0.52031	2.46906e-77	1.65583e-75
PTGIS	0.519837	3.57627e-77	1.65956e-75
PKD2	0.520221	2.64676e-77	1.76913e-75
GNAL	0.519707	3.96264e-77	1.83463e-75
HCAR2	0.521183	1.24232e-77	1.99027e-75
CRHBP	0.521029	1.40248e-77	2.22917e-75
TIE1	0.519844	3.55906e-77	2.37106e-75
TENM3	0.519356	5.21419e-77	2.40855e-75
KANK3	0.521556	9.25887e-78	2.52567e-75
GSN	0.519291	5.48841e-77	2.52943e-75
ECSCR	0.519736	3.87241e-77	2.57133e-75
ITGA5	0.519604	4.29459e-77	2.84231e-75
TNS1	0.520707	1.80686e-77	2.84947e-75
SORBS1	0.520612	1.94638e-77	3.04571e-75
DMXL1	0.522703	3.74126e-78	3.14671e-75
CYP11A1	0.518913	7.37213e-77	3.38984e-75
METTL24	0.518685	8.81124e-77	4.04236e-75
BMP1	0.51958	4.37612e-77	4.12787e-75
NOTCH4	0.519505	4.64182e-77	4.35813e-75
ARHGEF25	0.519447	4.85534e-77	4.53749e-75
ADAMTS16	0.518934	7.25481e-77	4.78581e-75
ANTXR1	0.51845	1.05887e-76	4.84679e-75
LHCGR	0.519878	3.46512e-77	5.38054e-75
FNDC4	0.518266	1.22166e-76	5.57927e-75
CAV2	0.518656	9.01597e-77	5.92822e-75
ADAMTS6	0.519074	6.50387e-77	6.0501e-75
SHE	0.51966	4.11053e-77	6.33399e-75
KLHDC1	0.52169	8.33155e-78	6.72723e-75
FST	0.518923	7.31523e-77	6.77363e-75
IGDCC4	0.518453	1.05615e-76	6.92191e-75
LAMP5	0.517885	1.645e-76	7.48716e-75
HSPB2	0.517883	1.64683e-76	7.48716e-75
TMEM255B	0.518754	8.35218e-77	7.69849e-75
ABCA9	0.518725	8.53769e-77	7.83372e-75
CTHRC1	0.518205	1.28152e-76	8.37175e-75
LRCH1	0.517718	1.8732e-76	8.49719e-75
ANGPTL1	0.519231	5.75124e-77	8.79504e-75
MFGE8	0.521935	6.86768e-78	9.24206e-75
GLIPR1	0.51757	2.10159e-76	9.51183e-75
KIAA1755	0.517551	2.13318e-76	9.6332e-75
BHMT2	0.518395	1.10471e-76	1.00903e-74
TSPAN11	0.517946	1.5683e-76	1.0209e-74
MMP19	0.517942	1.57287e-76	1.0209e-74
CFI	0.517445	2.31577e-76	1.04241e-74
SMIM10	0.517444	2.31865e-76	1.04241e-74
TNN	0.518305	1.18556e-76	1.07801e-74
NAALADL1	0.517828	1.71866e-76	1.11195e-74
LTBP2	0.518243	1.24439e-76	1.12642e-74
CYGB	0.51762	2.02186e-76	1.30394e-74
TSHZ3	0.517714	1.87869e-76	1.693e-74
RASA3	0.51677	3.91229e-76	1.75496e-74
PRKCA	0.516689	4.1681e-76	1.86557e-74
SPRY1	0.51664	4.32764e-76	1.93269e-74
IGF1	0.517085	3.06524e-76	1.97054e-74
OLFML1	0.517405	2.38952e-76	2.14377e-74
DNM1	0.517398	2.40185e-76	2.14529e-74
DCHS1	0.516475	4.9203e-76	2.19252e-74
MGARP	0.516472	4.93305e-76	2.19336e-74
ANGPTL1	0.516903	3.5286e-76	2.26121e-74
LSP1	0.517296	2.60021e-76	2.31224e-74
MYL9	0.51677	3.9132e-76	2.49974e-74
NRP1	0.516282	5.71204e-76	2.53414e-74
DIPK2B	0.516271	5.76453e-76	2.55181e-74
TBX19	0.520549	2.04589e-77	2.58114e-74
POSTN	0.51622	5.9963e-76	2.64861e-74
CRYAB	0.520412	2.27843e-77	2.70544e-74
TCF7L1	0.520335	2.4198e-77	2.71368e-74
CLEC1A	0.518474	1.03875e-76	2.79577e-74
ABCA10	0.516096	6.59872e-76	2.90833e-74
ABCA9	0.516533	4.70262e-76	2.99455e-74
KIAA1109	0.519741	3.85834e-77	2.99556e-74
SPARCL1	0.516928	3.46301e-76	3.06598e-74
DDR2	0.516009	7.05652e-76	3.10333e-74
ABCA10	0.516879	3.59579e-76	3.16964e-74
SH3PXD2A	0.516433	5.08285e-76	3.22649e-74
TNFAIP6	0.515956	7.35341e-76	3.22687e-74
BCL6B	0.516288	5.68658e-76	3.59841e-74
SLC17A7	0.51666	4.26206e-76	3.74061e-74
PELI2	0.51568	9.10442e-76	3.98659e-74
TSPAN7	0.517219	2.7611e-76	4.19065e-74
RBM43	0.519234	5.73721e-77	4.28931e-74
FOXN3	0.51552	1.03002e-75	4.50042e-74
STAC	0.519344	5.26186e-77	5.59031e-74
PPM1F	0.519234	5.73825e-77	5.79162e-74
RFLNB	0.515665	9.2083e-76	5.80871e-74
RTL3	0.515174	1.34594e-75	5.86807e-74
SOX17	0.517506	2.20979e-76	5.86932e-74
HTR2B	0.515578	9.85207e-76	6.19545e-74
PRR5L	0.515539	1.01575e-75	6.36767e-74
TENT2	0.518516	1.00537e-76	6.99809e-74
SREK1	0.518409	1.0932e-76	7.35576e-74
CCDC39	0.518281	1.20757e-76	7.86321e-74
ADRB3	0.516316	5.56588e-76	8.38455e-74
LYL1	0.515569	9.92127e-76	8.66973e-74
NAALAD2	0.516252	5.84835e-76	8.7448e-74
LOXL4	0.518554	9.75746e-77	8.95292e-74
ADH1C	0.516177	6.19932e-76	9.20143e-74
SEMA3D	0.515024	1.51187e-75	9.4485e-74
PDLIM4	0.515444	1.09306e-75	9.51058e-74
SLC9A9	0.514504	2.25589e-75	9.81411e-74
IL34	0.518374	1.12366e-76	9.86185e-74
YBX3	0.518205	1.28137e-76	1.07774e-73
FHOD3	0.51435	2.541e-75	1.10307e-73
BHLHE22	0.514802	1.79394e-75	1.11767e-73
DCLK2	0.514257	2.72961e-75	1.1824e-73
TEK	0.514237	2.77181e-75	1.19811e-73
TAL1	0.514219	2.8093e-75	1.21172e-73
PLXNA4	0.515627	9.4872e-76	1.39787e-73
CTSG	0.51621	6.04249e-76	1.58407e-73
ANKDD1A	0.514768	1.84154e-75	1.59542e-73
C1QTNF7	0.514316	2.60794e-75	1.61981e-73
GYPC	0.52025	2.5875e-77	1.74104e-73
FMNL3	0.514149	2.96554e-75	1.83627e-73
TWIST1	0.513604	4.50745e-75	1.94003e-73
MYOC	0.515167	1.3531e-75	1.97926e-73
LINC01140	0.515866	7.88673e-76	2.04105e-73
GPR85	0.513948	3.46179e-75	2.137e-73
NPR2	0.514375	2.49232e-75	2.15e-73
NNMT	0.513899	3.59556e-75	2.2128e-73
ETS1	0.513331	5.55799e-75	2.38517e-73
GIPC2	0.51333	5.56532e-75	2.38517e-73
MYH11	0.513268	5.83465e-75	2.4953e-73
TMEM255A	0.51317	6.28952e-75	2.68415e-73
PDGFRB	0.514077	3.13409e-75	2.69211e-73
ZNF441	0.516503	4.81579e-76	2.94581e-73
S100B	0.516845	3.69366e-76	2.98241e-73
CAPN3	0.513832	3.78562e-75	3.23799e-73
MMP27	0.512854	8.01402e-75	3.41289e-73
BICC1	0.51333	5.56269e-75	3.41302e-73
TGFB3	0.513279	5.78614e-75	3.53937e-73
LOC100240735	0.512761	8.60366e-75	3.65628e-73
SH3D19	0.512751	8.67082e-75	3.67708e-73
ENPP6	0.512707	8.96833e-75	3.79528e-73
SCT	0.513523	4.79859e-75	4.0871e-73
TOGARAM1	0.515854	7.95919e-76	4.72542e-73
NAP1L3	0.513256	5.88738e-75	4.99339e-73
PRDM8	0.512807	8.30988e-75	5.06777e-73
LSAMP	0.512314	1.21181e-74	5.11749e-73
SNCAIP	0.518436	1.07066e-76	5.40308e-73
SHE	0.512652	9.35494e-75	5.67687e-73
GALNT15	0.512651	9.3649e-75	5.67687e-73
TAL1	0.513781	3.9349e-75	5.71437e-73
AKR1C2	0.513614	4.47565e-75	6.41461e-73
LRRC70	0.513612	4.48063e-75	6.41461e-73
MAP1A	0.51246	1.08385e-74	6.55045e-73
NECTIN3	0.51195	1.60051e-74	6.74485e-73
KLK4	0.511897	1.66592e-74	7.00591e-73
GULP1	0.512219	1.30329e-74	7.85319e-73
ST3GAL2	0.51172	1.90678e-74	8.00212e-73
F2RL2	0.511623	2.05387e-74	8.60153e-73
CDH5	0.512094	1.4334e-74	8.61151e-73
ADGRL4	0.511595	2.09753e-74	8.76618e-73
NPR1	0.513908	3.57006e-75	9.12218e-73
KLF2	0.512429	1.10923e-74	9.36858e-73
COL3A1	0.51239	1.14308e-74	9.61422e-73
CFI	0.511923	1.63306e-74	9.78187e-73
SV2B	0.512959	7.397e-75	1.05152e-72
ARHGEF40	0.511788	1.81071e-74	1.08139e-72
RGL1	0.511297	2.63396e-74	1.09853e-72
PRDM6	0.51127	2.6876e-74	1.11859e-72
DOK5	0.511104	3.05109e-74	1.26727e-72
CYR61	0.511963	1.58404e-74	1.32678e-72
GIPC2	0.51264	9.43812e-75	1.33229e-72
PDE10A	0.511006	3.2879e-74	1.36282e-72
PDE1B	0.510944	3.4457e-74	1.42531e-72
ROR1	0.510821	3.78239e-74	1.56138e-72
PLEKHG1	0.51617	6.23108e-76	1.57226e-72
COL16A1	0.511279	2.6694e-74	1.58951e-72
PLAC9	0.511258	2.71212e-74	1.6102e-72
EDNRA	0.510759	3.96545e-74	1.6336e-72
LRRC26	0.517873	1.6607e-76	1.67614e-72
FHL1	0.511615	2.0667e-74	1.7239e-72
CCDC69	0.512279	1.24479e-74	1.74496e-72
TMEM91	0.511455	2.33465e-74	1.93939e-72
PRDM2	0.513753	4.02114e-75	2.13607e-72
PELI1	0.51553	1.0224e-75	2.29314e-72
DOK6	0.510776	3.91672e-74	2.31856e-72
MYO15B	0.511158	2.9274e-74	2.42183e-72
ARSI	0.511121	3.0109e-74	2.48073e-72
MN1	0.510204	6.04554e-74	2.48544e-72
NLRP1	0.510165	6.22784e-74	2.55519e-72
CLDN15	0.511061	3.15202e-74	2.58645e-72
PDPN	0.510601	4.4716e-74	3.6544e-72
SLC39A13	0.510596	4.49117e-74	3.6556e-72
HEYL	0.510171	6.20266e-74	3.66102e-72
GYPC	0.509633	9.32812e-74	3.81942e-72
RASL12	0.509549	9.94094e-74	4.0621e-72
RUNX2	0.509919	7.50963e-74	4.41952e-72
ANKRD53	0.513283	5.77013e-75	4.47984e-72
PCDH7	0.509366	1.14127e-73	4.65408e-72
SOBP	0.510188	6.12381e-74	4.96447e-72
MOXD1	0.509168	1.32587e-73	5.39599e-72
RAI2	0.51413	3.00945e-75	5.52261e-72
HAS2-AS1	0.508995	1.51131e-73	6.1383e-72
SHOX2	0.509817	8.11355e-74	6.5512e-72
ADAM23	0.509391	1.12013e-73	6.57292e-72
CD34	0.509374	1.1344e-73	6.6374e-72
SYNDIG1	0.509329	1.17427e-73	6.85083e-72
SCN4B	0.508846	1.69214e-73	6.85896e-72
NEFM	0.509738	8.61386e-74	6.92746e-72
CMA1	0.510419	5.13665e-74	7.15093e-72
IGFN1	0.509662	9.12538e-74	7.30972e-72
TPO	0.511134	2.98151e-74	7.52309e-72
GPM6B	0.51383	3.7913e-75	7.65312e-72
ATG14	0.511822	1.76419e-74	8.28186e-72
PLCL2	0.508521	2.16235e-73	8.74735e-72
COL6A4P2	0.509416	1.09908e-73	8.76922e-72
SYNPO	0.508996	1.51091e-73	8.77878e-72
ESAM	0.508994	1.51343e-73	8.77878e-72
TNXB	0.509366	1.1419e-73	9.07499e-72
SPOCK1	0.508469	2.2487e-73	9.07844e-72
ADH1A	0.510812	3.80875e-74	9.49179e-72
USHBP1	0.510763	3.95519e-74	9.73651e-72
SOX8	0.512206	1.31623e-74	9.84049e-72
SPON1	0.509253	1.24362e-73	9.84463e-72
ANK2	0.509988	7.1276e-74	9.85464e-72
C1S	0.51438	2.48207e-75	1.00206e-71
ZDHHC8	0.51212	1.40559e-74	1.01067e-71
ID4	0.512077	1.45197e-74	1.01067e-71
FNDC4	0.508803	1.74809e-73	1.01109e-71
SAA1	0.509891	7.66883e-74	1.05308e-71
S1PR1	0.508199	2.75768e-73	1.11111e-71
TBX5	0.508892	1.63357e-73	1.2881e-71
TWIST1	0.508781	1.77665e-73	1.39546e-71
ZNF141	0.510851	3.69776e-74	1.69643e-71
CEP112	0.508072	3.03442e-73	1.75008e-71
IRX1	0.511235	2.76089e-74	1.85771e-71
CC2D2B	0.508348	2.46476e-73	1.92843e-71
NGFR	0.509638	9.2905e-74	2.25949e-71
SPARC	0.508129	2.90834e-73	2.26671e-71
ATOH8	0.508765	1.79839e-73	2.45286e-71
EBF1	0.509468	1.0565e-73	2.53886e-71
CFI	0.512901	7.73086e-75	2.60092e-71
MAMDC2	0.507486	4.71824e-73	2.71346e-71
AGPAT4	0.507003	6.78741e-73	2.72929e-71
CMA1	0.509318	1.1838e-73	2.81132e-71
ITIH5	0.506856	7.57982e-73	3.04187e-71
RARRES2	0.507296	5.44258e-73	3.12113e-71
MYLK	0.507265	5.57432e-73	3.18763e-71
TRO	0.507663	4.12886e-73	3.20559e-71
SNORD116-28	0.509952	7.31999e-74	3.27555e-71
INTU	0.509927	7.46436e-74	3.27555e-71
SRF	0.510415	5.1507e-74	3.35393e-71
BMS1P1	0.50983	8.03537e-74	3.38203e-71
ERG	0.509022	1.48065e-73	3.4754e-71
GLI1	0.509007	1.49813e-73	3.476e-71
BACH2	0.507137	6.13626e-73	3.49906e-71
PRCD	0.507535	4.54956e-73	3.51868e-71
TMEM47	0.506413	1.0561e-72	4.22984e-71
PLPP1	0.506841	7.66447e-73	4.35817e-71
KANK3	0.507182	5.93187e-73	4.57026e-71
MEG3	0.506621	9.03895e-73	5.12529e-71
ITIH3	0.508462	2.26069e-73	5.18571e-71
MIAT	0.5069	7.32987e-73	5.62588e-71
HSPB2	0.506278	1.1686e-72	6.60768e-71
NR2F1-AS1	0.506621	9.03895e-73	6.91137e-71
MAF	0.506181	1.25736e-72	7.0897e-71
CHST3	0.510779	3.90812e-74	7.17176e-71
SOX17	0.506528	9.69352e-73	7.3839e-71
TIMP2	0.506334	1.12063e-72	8.50418e-71
RECK	0.506313	1.13842e-72	8.60679e-71
PCDHGC3	0.505871	1.58568e-72	8.91604e-71
FNDC4	0.506009	1.43011e-72	1.07717e-70
PHYHIP	0.507454	4.83301e-73	1.09617e-70
ZEB2	0.505389	2.27417e-72	1.27518e-70
FHL3	0.508575	2.07636e-73	1.3098e-70
HOXA3	0.505738	1.75143e-72	1.31429e-70
ANKRD53	0.504855	3.38671e-72	1.35374e-70
ALDH1A2	0.50564	1.88429e-72	1.40875e-70
HECTD2	0.507899	3.45875e-73	1.42486e-70
MSC	0.505141	2.73721e-72	1.53056e-70
PILRB	0.511479	2.29236e-74	1.54245e-70
TNN	0.505059	2.90984e-72	1.6226e-70
BNC2	0.505437	2.19426e-72	1.63444e-70
PLA2G5	0.505407	2.2438e-72	1.6652e-70
CLIC2	0.504574	4.17697e-72	1.66633e-70
GLIS3	0.50499	3.06297e-72	1.70328e-70
DLC1	0.504938	3.18412e-72	1.76579e-70
STX1B	0.505192	2.63502e-72	1.94837e-70
TEK	0.50594	1.50527e-72	2.03929e-70
PCDHGB7	0.504222	5.42732e-72	2.16087e-70
FHL1	0.506515	9.78765e-73	2.19526e-70
FSCN1	0.507836	3.62552e-73	2.21772e-70
SLC24A2	0.504429	4.65466e-72	2.57422e-70
RARRES2	0.503963	6.58478e-72	2.61654e-70
ELK3	0.503953	6.63348e-72	2.63072e-70
GADD45B	0.50478	3.58272e-72	2.63944e-70
RNF207	0.510316	5.55508e-74	2.80337e-70
THSD1	0.503824	7.30128e-72	2.88988e-70
LRRN3	0.504166	5.65998e-72	3.12165e-70
SERPING1	0.50942	1.096e-73	3.16055e-70
RPSAP52	0.504129	5.81719e-72	3.19962e-70
ANKRD6	0.503654	8.28318e-72	3.2721e-70
LINC00341	0.503557	8.89882e-72	3.50843e-70
FIBIN	0.504336	4.98612e-72	3.65999e-70
TGFB1	0.504331	5.00431e-72	3.66004e-70
RASL12	0.50389	6.95101e-72	3.81285e-70
NUDT11	0.503426	9.813e-72	3.86131e-70
CALN1	0.503395	1.00384e-71	3.94232e-70
CIRBP	0.508048	3.0907e-73	4.45634e-70
CLEC14A	0.505518	2.06477e-72	4.58015e-70
LIX1L	0.503636	8.39281e-72	4.59126e-70
HOXA4	0.503572	8.80507e-72	4.80376e-70
THSD1	0.503908	6.85846e-72	4.99801e-70
HSPB6	0.50307	1.27792e-71	5.00893e-70
CCM2L	0.505332	2.37328e-72	5.20729e-70
TSPAN18	0.503354	1.03493e-71	5.63103e-70
KIAA0355	0.502778	1.5863e-71	6.20564e-70
DRC3	0.507288	5.47594e-73	7.36916e-70
NECAB1	0.502922	1.42593e-71	7.7376e-70
IGSF10	0.502896	1.45353e-71	7.86622e-70
NOSTRIN	0.507013	6.73485e-73	7.99704e-70
CCNT2	0.505547	2.02049e-72	8.15713e-70
TTBK2	0.505375	2.29725e-72	9.09262e-70
SYNDIG1	0.503048	1.29839e-71	9.42783e-70
GAS6	0.502101	2.61806e-71	1.02221e-69
SMAD9	0.502054	2.7097e-71	1.05595e-69
NBL1	0.502816	1.54267e-71	1.11614e-69
RCBTB2	0.502398	2.10248e-71	1.13477e-69
LINC01140	0.501896	3.04566e-71	1.18458e-69
ZNF844	0.504911	3.24886e-72	1.26118e-69
ANXA1	0.501783	3.3113e-71	1.28542e-69
GPX8	0.502192	2.44809e-71	1.31779e-69
CYTH3	0.501603	3.78178e-71	1.46524e-69
AQP1	0.501568	3.882e-71	1.50119e-69
MYOM1	0.50323	1.13502e-71	1.52743e-69
TNRC6A	0.504624	4.02349e-72	1.53242e-69
RBMS2	0.501495	4.09576e-71	1.58082e-69
MSX1	0.502251	2.34379e-71	1.6897e-69
EMX2OS	0.502239	2.36475e-71	1.69875e-69
TACC1	0.501394	4.4126e-71	1.69986e-69
SVEP1	0.502933	1.41441e-71	1.89082e-69
ABCC9	0.501653	3.64433e-71	1.9565e-69
STARD8	0.502036	2.74582e-71	1.9655e-69
CDO1	0.502004	2.81218e-71	2.00589e-69
NRN1	0.501561	3.90096e-71	2.08872e-69
MECOM	0.501461	4.19909e-71	2.2424e-69
CCDC102A	0.504671	3.88533e-72	2.30675e-69
WNT6	0.504584	4.14718e-72	2.39186e-69
ST5	0.500904	6.33016e-71	2.43392e-69
SPEG	0.504509	4.38333e-72	2.45783e-69
ANGPTL1	0.502997	1.34892e-71	2.92788e-69
NUAK1	0.500607	7.87942e-71	3.02384e-69
SCN9A	0.500556	8.17842e-71	3.13263e-69
TMEM178A	0.50119	5.12901e-71	3.64557e-69
CARMN	0.500459	8.78032e-71	4.6765e-69
ATRX	0.502958	1.38856e-71	4.91744e-69
DIPK2B	0.501557	3.91154e-71	5.19462e-69
EMCN	0.500219	1.04773e-70	5.56563e-69
A2M	0.500196	1.06519e-70	5.64353e-69
MTX3	0.502717	1.65934e-71	5.77509e-69
ROBO3	0.503284	1.08982e-71	5.94573e-69
SGCG	0.501333	4.61533e-71	6.08922e-69
CILP2	0.499622	1.62375e-70	6.20778e-69
COL14A1	0.501866	3.11366e-71	6.68642e-69
CERCAM	0.499883	1.34045e-70	7.08332e-69
MYSM1	0.502366	2.15236e-71	7.36398e-69
HDAC7	0.500188	1.07165e-70	7.59031e-69
CADM3	0.501647	3.66195e-71	7.78106e-69
MUSTN1	0.500109	1.13547e-70	8.01423e-69
INKA1	0.500051	1.18547e-70	8.33794e-69
C1QTNF4	0.499975	1.25287e-70	8.78138e-69
PEAR1	0.499143	2.30547e-70	8.79739e-69
TTC14	0.502073	2.67186e-71	8.98904e-69
ANK2	0.499537	1.7282e-70	9.10848e-69
SLC12A4	0.499864	1.35981e-70	9.49794e-69
MYH11	0.50136	4.52282e-71	9.51016e-69
PTPN21	0.498985	2.58881e-70	9.85996e-69
BST1	0.498972	2.61322e-70	9.93418e-69
HSPB6	0.499309	2.04137e-70	1.0731e-68
H6PD	0.498824	2.91121e-70	1.10462e-68
SCN3B	0.498822	2.91681e-70	1.10467e-68
TRIM66	0.501743	3.41061e-71	1.12863e-68
TFPI	0.498736	3.1056e-70	1.17396e-68
C2ORF40	0.50103	5.76737e-71	1.20021e-68
SYPL2	0.499061	2.44869e-70	1.28388e-68
LDB2	0.500904	6.3323e-71	1.30432e-68
FZD7	0.502171	2.48518e-71	1.32015e-68
MBD5	0.501502	4.07369e-71	1.32632e-68
VWF	0.498544	3.57378e-70	1.34842e-68
TDRD10	0.504175	5.62245e-72	1.41869e-68
NPM2	0.502036	2.74612e-71	1.42136e-68
SLC17A7	0.498344	4.13424e-70	1.55697e-68
WDR86	0.498327	4.18669e-70	1.57379e-68
FYN	0.498321	4.20347e-70	1.57716e-68
COL8A1	0.498737	3.10309e-70	1.62277e-68
RPS6	0.506723	8.37393e-73	1.69036e-68
COL6A6	0.498146	4.77784e-70	1.78934e-68
WTIP	0.498992	2.57512e-70	1.79246e-68
MSRB3	0.498981	2.59542e-70	1.80039e-68
RERGL	0.499838	1.38596e-70	1.809e-68
HSD11B1	0.499835	1.38906e-70	1.809e-68
F10	0.498544	3.57387e-70	1.86414e-68
INO80D	0.500874	6.47285e-71	2.07398e-68
ASPN	0.49878	3.00606e-70	2.07809e-68
QKI	0.503039	1.30731e-71	2.19912e-68
LINC00922	0.498266	4.37673e-70	2.27703e-68
KLHL28	0.500534	8.30897e-71	2.6207e-68
EMX2	0.498065	5.06727e-70	2.62951e-68
NREP	0.498052	5.11641e-70	2.6482e-68
UBAP1L	0.498433	3.87578e-70	2.67019e-68
KCNS2	0.499278	2.08861e-70	2.7026e-68
KLF12	0.497417	8.12621e-70	3.0377e-68
PAXIP1-AS2	0.500255	1.02e-70	3.16764e-68
THSD1	0.499662	1.57662e-70	3.21471e-68
CH25H	0.498082	5.00639e-70	3.43738e-68
SPRY2	0.500788	6.89308e-71	3.47859e-68
GPRASP1	0.498013	5.26593e-70	3.60332e-68
TSHZ2	0.497621	7.00324e-70	3.61554e-68
MRVI1	0.497992	5.34705e-70	3.64647e-68
ABCA6	0.497983	5.3825e-70	3.65829e-68
CLDN11	0.499459	1.82959e-70	3.69321e-68
ABCC9	0.497115	1.01259e-69	3.77823e-68
GEM	0.499387	1.9286e-70	3.85452e-68
TMEM273	0.497029	1.07783e-69	4.01423e-68
CTSG	0.498715	3.15311e-70	4.05406e-68
EBF3	0.497444	7.96579e-70	4.10198e-68
CLIP3	0.496977	1.11923e-69	4.16073e-68
C10ORF90	0.500498	8.53543e-71	4.19781e-68
PLSCR3	0.500466	8.73418e-71	4.19781e-68
NTM	0.497361	8.46324e-70	4.34705e-68
HOXA9	0.497304	8.82503e-70	4.52137e-68
FREM1	0.499119	2.34616e-70	4.6431e-68
HEPH	0.496821	1.25346e-69	4.65115e-68
CYTH3	0.497212	9.43369e-70	4.82097e-68
FBLN5	0.502344	2.18677e-71	4.90468e-68
LCAT	0.500222	1.04517e-70	4.90645e-68
SHE	0.49901	2.54178e-70	4.98139e-68
OLFML2B	0.497534	7.4636e-70	5.05571e-68
SHANK1	0.497139	9.94625e-70	5.07008e-68
ACVR2A	0.497108	1.01738e-69	5.17299e-68
DOCK1	0.499532	1.73379e-70	5.22361e-68
DZIP1	0.501727	3.45076e-71	5.35824e-68
TAF1	0.499286	2.07728e-70	6.16646e-68
ERG	0.49806	5.08605e-70	6.49791e-68
EGFR	0.501346	4.57098e-71	6.59069e-68
CX3CL1	0.499738	1.49121e-70	6.84129e-68
RFLNB	0.496283	1.85168e-69	6.85834e-68
ZCCHC24	0.497953	5.50157e-70	6.98457e-68
EMCN	0.497909	5.67827e-70	7.16384e-68
NOX4	0.496194	1.97566e-69	7.30416e-68
MIR22HG	0.49692	1.16607e-69	7.87232e-68
DPP4	0.496482	1.60329e-69	8.13168e-68
EBLN2	0.498853	2.8516e-70	8.34237e-68
ABCB1	0.498222	4.51958e-70	8.77233e-68
ADAMTS5	0.496282	1.85299e-69	9.37457e-68
SPARCL1	0.498099	4.9458e-70	9.50819e-68
EVC2	0.496593	1.47874e-69	9.93011e-68
GSN	0.496591	1.48071e-69	9.93011e-68
LGI4	0.496586	1.48643e-69	9.93543e-68
RNF175	0.499191	2.22569e-70	9.98393e-68
KERA	0.496573	1.50093e-69	9.99924e-68
FXYD6	0.495729	2.76587e-69	1.02069e-67
ALDH1A2	0.497863	5.87408e-70	1.11862e-67
ADCY4	0.497175	9.69007e-70	1.21493e-67
HSPG2	0.49623	1.92496e-69	1.2782e-67
PDE10A	0.495813	2.6031e-69	1.31365e-67
CH25H	0.495006	4.66552e-69	1.71858e-67
CLCN6	0.497667	6.7751e-70	1.87345e-67
PCDHB15	0.494863	5.17222e-69	1.90176e-67
LIMS3	0.494832	5.29027e-69	1.94163e-67
PDZRN3	0.494769	5.53465e-69	2.02763e-67
TBX15	0.495569	3.1059e-69	2.0556e-67
ADGRG4	0.49635	1.76465e-69	2.19884e-67
LRRC15	0.494646	6.0498e-69	2.21234e-67
PHYHD1	0.499011	2.53958e-70	2.44114e-67
ROBO3	0.494451	6.96032e-69	2.5407e-67
ARID4A	0.497137	9.96004e-70	2.64544e-67
KCTD16	0.494322	7.63732e-69	2.7828e-67
IGDCC4	0.495129	4.26869e-69	2.81594e-67
CAVIN3	0.495099	4.36066e-69	2.86724e-67
LGI4	0.496553	1.52281e-69	2.87285e-67
EBF1	0.495037	4.56257e-69	2.99026e-67
EOGT	0.499047	2.4738e-70	3.32907e-67
CNRIP1	0.496326	1.79499e-69	3.35497e-67
MASP2	0.496704	1.36488e-69	3.57812e-67
GFPT2	0.494411	7.16566e-69	3.60713e-67
GRM6	0.497361	8.46232e-70	3.63448e-67
MMRN2	0.494312	7.69328e-69	3.8631e-67
COPZ2	0.493861	1.06432e-68	3.87105e-67
LRRC15	0.494293	7.8026e-69	3.90827e-67
CASQ2	0.496082	2.14257e-69	3.96788e-67
SHANK1	0.493819	1.0975e-68	3.98454e-67
EPB41L2	0.493807	1.10647e-68	4.00991e-67
CLEC1A	0.499314	2.0352e-70	4.10826e-67
USP44	0.493757	1.14706e-68	4.14956e-67
ABCB1	0.493733	1.16722e-68	4.21492e-67
GLIS3	0.493719	1.1789e-68	4.2495e-67
PDE3B	0.495332	3.68714e-69	4.56618e-67
VAMP5	0.494391	7.26689e-69	4.74723e-67
BHLHE22	0.494338	7.55277e-69	4.91807e-67
43354	0.49345	1.43046e-68	5.14712e-67
CDH23	0.493446	1.43396e-68	5.15053e-67
ITM2A	0.493394	1.48852e-68	5.33701e-67
LRIG3	0.493372	1.5131e-68	5.41549e-67
MFRP	0.493365	1.52019e-68	5.43126e-67
TMEM26	0.497727	6.48467e-70	5.94998e-67
ZNF333	0.495928	2.3957e-69	6.19994e-67
SEC31B	0.499667	1.57042e-70	6.34012e-67
LINC00924	0.494845	5.2384e-69	6.44771e-67
MOB3B	0.497981	5.38735e-70	6.79682e-67
ABCA6	0.495281	3.82448e-69	7.01828e-67
COL6A3	0.493822	1.09457e-68	7.10451e-67
DPYD	0.492958	2.03562e-68	7.25989e-67
GDF10	0.492937	2.06654e-68	7.35717e-67
FLRT2	0.493697	1.19745e-68	7.74736e-67
KLKP1	0.492835	2.22345e-68	7.90185e-67
HLX	0.493566	1.31594e-68	8.48678e-67
PRSS35	0.493113	1.82107e-68	9.09904e-67
CLEC14A	0.4931	1.83821e-68	9.16199e-67
MFAP4	0.49433	7.59583e-69	9.29269e-67
RPL34	0.500303	9.84824e-71	9.93983e-67
BMPR2	0.495238	3.94499e-69	1.00802e-66
LCA5	0.495113	4.31826e-69	1.0896e-66
ZNF493	0.49506	4.48664e-69	1.11811e-66
HOPX	0.492818	2.25021e-68	1.11879e-66
HAPLN3	0.495744	2.73661e-69	1.12737e-66
MAP3K1	0.494997	4.69568e-69	1.15594e-66
MAP1A	0.492294	3.27624e-68	1.16229e-66
IMPG1	0.494921	4.95911e-69	1.20608e-66
IGF2-AS	0.492707	2.43661e-68	1.20849e-66
ZNF280D	0.494873	5.13492e-69	1.23397e-66
FBLN1	0.492541	2.74554e-68	1.35837e-66
COL8A1	0.491955	4.17391e-68	1.47815e-66
RPL10A	0.499177	2.24843e-70	1.51289e-66
MITF	0.491836	4.54535e-68	1.60687e-66
FLJ16779	0.492658	2.52374e-68	1.62243e-66
HOXA2	0.491714	4.95778e-68	1.74961e-66
RHOJ	0.492485	2.8568e-68	1.83071e-66
BEAN1	0.492062	3.86672e-68	1.9084e-66
GLIS1	0.49204	3.92754e-68	1.93369e-66
PLAC9	0.491544	5.59945e-68	1.97261e-66
PGM5P2	0.493819	1.09725e-68	1.99541e-66
HOXA7	0.491954	4.17791e-68	2.05196e-66
FIGNL2	0.492315	3.22625e-68	2.06092e-66
CDH5	0.491447	5.99937e-68	2.10981e-66
CMYA5	0.494084	9.07001e-69	2.15397e-66
UACA	0.491755	4.81645e-68	2.35983e-66
MEOX2	0.491266	6.82702e-68	2.3967e-66
CNTN1	0.491655	5.17286e-68	2.52832e-66
ALDH1L2	0.491162	7.35174e-68	2.57643e-66
SLIT3	0.491949	4.1926e-68	2.66977e-66
MYCT1	0.493345	1.54242e-68	2.77993e-66
NUAK1	0.49151	5.73386e-68	2.79574e-66
BORCS7	0.495325	3.70367e-69	2.99049e-66
CDO1	0.493214	1.69491e-68	3.02774e-66
PRICKLE1	0.491393	6.23584e-68	3.03317e-66
FCHO2	0.493561	1.32099e-68	3.10064e-66
SCARF1	0.491643	5.21668e-68	3.31145e-66
SERPINE2	0.49078	9.65068e-68	3.37623e-66
OGA	0.493384	1.49968e-68	3.47961e-66
FABP4	0.493003	1.97104e-68	3.49012e-66
MMP14	0.491151	7.4073e-68	3.59432e-66
LINC00341	0.492923	2.08801e-68	3.6651e-66
SUGT1P3	0.494966	4.80103e-69	3.72744e-66
FXYD6	0.494023	9.47206e-69	3.82406e-66
MME	0.490896	8.88608e-68	4.30154e-66
LRRC4B	0.492587	2.65558e-68	4.62116e-66
C8ORF58	0.491161	7.3543e-68	4.65373e-66
F13A1	0.490759	9.79566e-68	4.73051e-66
ABCA8	0.490706	1.01709e-67	4.90001e-66
PECAM1	0.492453	2.92268e-68	5.0425e-66
BMP1	0.490649	1.05968e-67	5.093e-66
ATG2B	0.492745	2.37116e-68	5.378e-66
GLI1	0.490548	1.13809e-67	5.45687e-66
SCN4B	0.49048	1.19459e-67	5.71423e-66
HOXA4	0.490869	9.05932e-68	5.71473e-66
TECTA	0.492632	2.572e-68	5.76872e-66
TRO	0.49	1.68024e-67	5.86804e-66
RPL31	0.496903	1.18124e-69	5.96111e-66
RASGRP2	0.490792	9.56557e-68	6.01528e-66
TMEM130	0.490725	1.00372e-67	6.29227e-66
CHL1	0.491648	5.19599e-68	6.31845e-66
SCG5	0.490329	1.33009e-67	6.34733e-66
ELN	0.490172	1.48761e-67	7.08228e-66
MMRN2	0.491463	5.93107e-68	7.16914e-66
POLK	0.492283	3.30085e-68	7.32208e-66
HSPA12B	0.491851	4.49545e-68	7.69027e-66
GSN	0.48994	1.75357e-67	8.32886e-66
FAM171A1	0.49442	7.12083e-69	8.40723e-66
AMOTL1	0.494348	7.49679e-69	8.40723e-66
KANK2	0.490246	1.4108e-67	8.81682e-66
ID3	0.489737	2.02509e-67	9.59588e-66
VEGFC	0.489278	2.80359e-67	9.77431e-66
KCNMB4	0.489265	2.82985e-67	9.84886e-66
RELN	0.489205	2.95337e-67	1.02611e-65
GRAP	0.490007	1.67177e-67	1.04156e-65
ITIH3	0.48996	1.72925e-67	1.07405e-65
SVEP1	0.489922	1.77656e-67	1.10005e-65
PAPLN	0.489007	3.39783e-67	1.1785e-65
NAALADL1	0.494457	6.93321e-69	1.27231e-65
DBX2	0.49062	1.08126e-67	1.29918e-65
S1PR1	0.489272	2.81618e-67	1.33132e-65
OLFML3	0.489177	3.01288e-67	1.42098e-65
ANKS3	0.489499	2.39793e-67	1.48026e-65
FAM124B	0.489083	3.21995e-67	1.5151e-65
ACVR2A	0.48846	4.99973e-67	1.73113e-65
AGPAT4	0.491889	4.37683e-68	1.73237e-65
MOSMO	0.491029	8.08051e-68	1.73525e-65
CAV1	0.489053	3.28727e-67	2.02307e-65
PDLIM7	0.488496	4.87393e-67	2.28803e-65
FST	0.488488	4.90231e-67	2.29601e-65
BHLHE41	0.487904	7.40585e-67	2.55984e-65
HAS2	0.487846	7.71572e-67	2.66239e-65
PEBP4	0.491804	4.64966e-68	2.84418e-65
SYNDIG1	0.487647	8.87371e-67	3.05674e-65
SALL1	0.487614	9.0831e-67	3.12353e-65
GAS1	0.488395	5.23522e-67	3.2121e-65
TTYH1	0.490964	8.46533e-68	3.28618e-65
LAMP5	0.488353	5.39506e-67	3.30014e-65
VGLL3	0.487967	7.0804e-67	3.30845e-65
CTGF	0.48831	5.55994e-67	3.39072e-65
CARD6	0.487443	1.02447e-66	3.51699e-65
RHOJ	0.489532	2.34134e-67	3.97162e-65
ARHGEF15	0.488075	6.56489e-67	3.99153e-65
CYTL1	0.489478	2.43384e-67	4.06524e-65
DHH	0.489476	2.43681e-67	4.06524e-65
NKAIN2	0.487653	8.83741e-67	4.11991e-65
ANKRD53	0.488024	6.80221e-67	4.1234e-65
SEMA3G	0.48942	2.53598e-67	4.19601e-65
FSTL1	0.48787	7.58277e-67	4.58281e-65
ECSCR	0.48785	7.69078e-67	4.63421e-65
ZCCHC18	0.490446	1.22354e-67	4.66007e-65
RPL11	0.493736	1.16457e-68	4.70162e-65
GAB3	0.487006	1.39349e-66	4.77573e-65
SGIP1	0.486998	1.40091e-66	4.79302e-65
POLM	0.487622	9.03533e-67	5.42819e-65
MYLK4	0.491587	5.42976e-68	5.48025e-65
DACT1	0.487554	9.47578e-67	5.67591e-65
MEF2C	0.487191	1.22337e-66	5.69009e-65
MARF1	0.489301	2.75838e-67	5.74028e-65
PPP1R12B	0.486661	1.77576e-66	6.06524e-65
PRRT4	0.488374	5.31448e-67	6.34782e-65
LAMA2	0.487367	1.08063e-66	6.4537e-65
GABRP	0.489869	1.8437e-67	6.89204e-65
LEFTY2	0.488205	5.98732e-67	7.10942e-65
CNN2	0.487072	1.33049e-66	7.9225e-65
TSPAN7	0.486278	2.32351e-66	7.9227e-65
NPAS4	0.487033	1.36749e-66	8.11885e-65
ADAMTSL2	0.487017	1.38285e-66	8.186e-65
ITIH3	0.48617	2.50601e-66	8.53058e-65
PREX2	0.486152	2.53727e-66	8.62246e-65
PRDM8	0.491611	5.33544e-68	8.9751e-65
MAFB	0.486038	2.7484e-66	9.32425e-65
GUSBP11	0.486778	1.63547e-66	9.65308e-65
DMD	0.485948	2.92706e-66	9.9137e-65
IGF1	0.486682	1.74992e-66	1.02787e-64
CCR10	0.48668	1.75165e-66	1.02787e-64
SLC25A27	0.489274	2.81199e-67	1.03205e-64
HRH1	0.486327	2.24414e-66	1.04138e-64
CHST2	0.489213	2.93605e-67	1.05834e-64
ECM2	0.486594	1.86143e-66	1.08912e-64
PABPC5	0.485764	3.32943e-66	1.12576e-64
HRCT1	0.489058	3.27608e-67	1.16019e-64
FLT3LG	0.486474	2.02427e-66	1.18098e-64
OLFML3	0.486451	2.05704e-66	1.19664e-64
H19	0.48641	2.11833e-66	1.22875e-64
ENTPD1	0.486047	2.73235e-66	1.26503e-64
CUBN	0.48601	2.80285e-66	1.2947e-64
PLN	0.485996	2.8312e-66	1.30481e-64
MBL1P	0.486306	2.2775e-66	1.3173e-64
INMT	0.485509	3.9799e-66	1.34345e-64
PTPRB	0.485477	4.07156e-66	1.3721e-64
ROPN1B	0.488684	4.26752e-67	1.48487e-64
KRT17	0.488661	4.34001e-67	1.48487e-64
HOXD3	0.485972	2.87939e-66	1.66067e-64
GRIK1	0.489255	2.84947e-67	1.69175e-64
CLEC2B	0.485544	3.88475e-66	1.78628e-64
PRKD1	0.485863	3.10683e-66	1.78674e-64
RAPGEF3	0.491516	5.71126e-68	1.92146e-64
EMX2	0.485744	3.3783e-66	1.93734e-64
TMEM119	0.487226	1.194e-66	1.95952e-64
DNAJC27	0.487517	9.72304e-67	1.96269e-64
GSN	0.487196	1.21906e-66	1.98451e-64
CD200	0.485359	4.41994e-66	2.02775e-64
COL10A1	0.485223	4.86359e-66	2.22622e-64
FGF18	0.485164	5.06791e-66	2.3145e-64
MYH11	0.485155	5.10066e-66	2.3242e-64
L3HYPDH	0.485467	4.09969e-66	2.34437e-64
GPIHBP1	0.485439	4.18216e-66	2.38478e-64
PLSCR4	0.485111	5.25747e-66	2.39025e-64
FAM13C	0.485063	5.43578e-66	2.46577e-64
CRHBP	0.486865	1.53845e-66	2.48441e-64
AMT	0.491122	7.56194e-68	2.54409e-64
CA4	0.486817	1.59091e-66	2.54873e-64
TIE1	0.4867	1.72806e-66	2.74666e-64
LIX1L	0.489921	1.77686e-67	2.75906e-64
C1QTNF1	0.484421	8.50893e-66	2.86269e-64
SH3RF3	0.485172	5.03953e-66	2.86557e-64
IL1R1	0.484287	9.34151e-66	3.13757e-64
SAMD4A	0.484228	9.73551e-66	3.26447e-64
IL17D	0.484156	1.02338e-65	3.42585e-64
MFNG	0.486324	2.24971e-66	3.54786e-64
PPP1R3G	0.484858	6.27327e-66	3.55708e-64
CHL1	0.484464	8.25933e-66	3.73818e-64
NR2F1	0.484779	6.63235e-66	3.75015e-64
CHD2	0.486527	1.95113e-66	3.78707e-64
TMEM100	0.483958	1.17531e-65	3.92794e-64
LRRTM2	0.483898	1.22461e-65	4.08594e-64
KIAA0825	0.48639	2.14787e-66	4.12922e-64
TRPC1	0.484316	9.15586e-66	4.13468e-64
MMP16	0.484308	9.20462e-66	4.14742e-64
PELI2	0.484289	9.33213e-66	4.19551e-64
GPR17	0.484613	7.44595e-66	4.19843e-64
SNORC	0.487124	1.282e-66	4.31309e-64
LHFPL6	0.485595	3.74741e-66	4.42369e-64
ABCD4	0.484525	7.91653e-66	4.45134e-64
SLC35G2	0.483771	1.33809e-65	4.45721e-64
TRPM4	0.490111	1.55277e-67	4.47774e-64
TSLP	0.483748	1.35997e-65	4.52261e-64
PEAR1	0.485949	2.92651e-66	4.57942e-64
MAML2	0.483686	1.41941e-65	4.71254e-64
KLF2	0.48589	3.04834e-66	4.73336e-64
DNM3	0.484092	1.07052e-65	4.80209e-64
RGMA	0.488392	5.2478e-67	5.04439e-64
MMP23B	0.483583	1.52557e-65	5.05666e-64
COL14A1	0.485358	4.42362e-66	5.19158e-64
SH2D3C	0.484285	9.35876e-66	5.24766e-64
SERTAD4-AS1	0.48681	1.59941e-66	5.29275e-64
MIR100HG	0.488888	3.69415e-67	5.32644e-64
ADAMTS16	0.484241	9.65014e-66	5.39606e-64
PHYHIP	0.483478	1.64094e-65	5.43016e-64
MSC	0.483366	1.7731e-65	5.85791e-64
SERPING1	0.483681	1.42427e-65	6.37478e-64
MYOC	0.485415	4.25278e-66	6.55317e-64
HOXD4	0.48395	1.18107e-65	6.58594e-64
FAM107A	0.485391	4.32473e-66	6.61356e-64
DEPP1	0.488463	4.98971e-67	6.71482e-64
ZNF224	0.485655	3.5944e-66	6.78098e-64
RPS14	0.489733	2.03073e-67	6.83206e-64
SVEP1	0.485329	4.51411e-66	6.85127e-64
ELFN1	0.483561	1.54801e-65	6.91332e-64
AGMO	0.484828	6.40722e-66	7.47607e-64
AHSA2P	0.489274	2.81238e-67	8.1101e-64
LEMD1	0.486134	2.56998e-66	8.36734e-64
FRMD1	0.484641	7.30148e-66	8.47055e-64
STAC	0.487542	9.55558e-67	8.76768e-64
TEK	0.483162	2.04345e-65	9.10576e-64
SPRY2	0.482727	2.76213e-65	9.11051e-64
DCHS1	0.483072	2.17521e-65	9.67153e-64
VEGFD	0.484811	6.48372e-66	9.76719e-64
IL18R1	0.482607	3.00137e-65	9.88346e-64
SHF	0.485804	3.23768e-66	1.0374e-63
FAM124B	0.482512	3.206e-65	1.05401e-63
ATOH8	0.483266	1.90045e-65	1.05681e-63
PRRX2	0.483254	1.91703e-65	1.06311e-63
SRL	0.484306	9.2176e-66	1.06324e-63
TLR4	0.482486	3.26477e-65	1.07159e-63
C1S	0.482882	2.48187e-65	1.10108e-63
MFAP4	0.487613	9.09013e-67	1.14683e-63
VAMP1	0.483113	2.11429e-65	1.16929e-63
NIPSNAP3B	0.482328	3.64324e-65	1.19387e-63
AVPR2	0.483033	2.23475e-65	1.23253e-63
PCSK5	0.484079	1.07984e-65	1.2385e-63
HEPH	0.482609	2.9973e-65	1.32683e-63
SLC22A3	0.483957	1.17563e-65	1.34074e-63
PABPC4L	0.482138	4.15341e-65	1.35884e-63
ANGPTL7	0.484283	9.37014e-66	1.40108e-63
RYR3	0.485313	4.56459e-66	1.41755e-63
ARHGEF15	0.482465	3.31179e-65	1.46284e-63
MMRN1	0.483786	1.32425e-65	1.50176e-63
CTHRC1	0.481985	4.61846e-65	1.50855e-63
DSEL	0.481952	4.72293e-65	1.54018e-63
TRARG1	0.484126	1.04539e-65	1.55163e-63
ACSL4	0.481881	4.96284e-65	1.6158e-63
RASL12	0.482616	2.98252e-65	1.64011e-63
HAPLN4	0.482613	2.99e-65	1.64011e-63
MCTP1	0.481818	5.18202e-65	1.68445e-63
OAF	0.482539	3.14727e-65	1.7217e-63
CIDEC	0.483966	1.1685e-65	1.72171e-63
LOC100129534	0.485809	3.22674e-66	1.7604e-63
EMP1	0.481726	5.52376e-65	1.79265e-63
TGFB3	0.482429	3.39526e-65	1.85234e-63
ADAMTSL1	0.481649	5.82289e-65	1.88669e-63
RAB11FIP2	0.484159	1.02164e-65	1.892e-63
GRASP	0.481546	6.25179e-65	2.02242e-63
C1R	0.482297	3.72004e-65	2.02406e-63
KIAA1614	0.482206	3.96397e-65	2.15099e-63
ISLR2	0.482158	4.09542e-65	2.21636e-63
BCL11A	0.484648	7.26455e-66	2.22185e-63
CEP120	0.4839	1.22347e-65	2.24519e-63
EGR2	0.481391	6.96114e-65	2.24828e-63
HEPACAM	0.483523	1.58954e-65	2.32511e-63
PALM2-AKAP2	0.481206	7.90545e-65	2.54919e-63
RPL12	0.487623	9.02846e-67	2.60355e-63
MRGPRF	0.486354	2.20307e-66	2.61595e-63
ZNF521	0.485786	3.279e-66	2.75791e-63
VWF	0.481502	6.44561e-65	2.84085e-63
AQP1	0.481458	6.64527e-65	2.92247e-63
SPON2	0.481006	9.07884e-65	2.9229e-63
SOCS5	0.485627	3.66642e-66	2.96042e-63
CILP2	0.48141	6.86714e-65	3.0129e-63
EVA1A	0.481408	6.88074e-65	3.0129e-63
CD34	0.483094	2.14177e-65	3.11034e-63
C2ORF40	0.480909	9.70413e-65	3.11923e-63
TM6SF2	0.481656	5.79499e-65	3.12775e-63
CLDN11	0.481304	7.3929e-65	3.23015e-63
FAM180B	0.483025	2.24646e-65	3.23888e-63
SLC17A7	0.483015	2.26237e-65	3.23888e-63
QKI	0.480842	1.01619e-64	3.26118e-63
FANK1	0.484826	6.41453e-66	3.3201e-63
PCDHB5	0.481247	7.68899e-65	3.35227e-63
TLE4	0.480798	1.04739e-64	3.35597e-63
ARSE	0.480778	1.06194e-64	3.39721e-63
NKAIN4	0.481487	6.51287e-65	3.50583e-63
[truncated: 3,646 more rows]

## Sheet: GO 
Category	Term	Count	%	PValue	Genes	List Total	Pop Hits	Pop Total	Fold Enrichment	Bonferroni	Benjamini	FDR
GOTERM_BP_DIRECT	GO:0008285~negative regulation of cell proliferation	93	3.38059	1.19439e-07	DLC1, ACVRL1, RARRES1, PTGS2, IGFBP7, IGFBP6, RBM5, TGFB3, ZEB1, GLI3, TGFB1, KANK2, SPRY2, SPRY1, SERPINE2, MYOCD, RAPGEF2, FGF2, FOSL1, AR, CDK6, DLL1, PROX1, SLIT3, MXD4, VEGFC, INHBA, NCK2, TNS2, MSX1, BTG2, SSTR1, DLL4, RGCC, NRK, ADAMTS1, TGFB1I1, MDM4, EMP3, CXCL1, CYP1B1, PODN, KMT2A, NDN, ERBB4, PTH1R, TNFRSF8, SOX7, ZBTB16, PLPP1, TIMP2, SRF, ARID2, CDH5, P3H2, LIF, P3H1, ALDH1A2, CCL23…	2290	396	16792	1.72209	0.000657776	4.38652e-05	0.00022962
GOTERM_BP_DIRECT	GO:0016525~negative regulation of angiogenesis	26	0.945111	1.80476e-07	PDE3B, DCN, GPR4, HOXA5, TEK, MEG3, PTN, TIE1, TCF4, THBS2, ADGRB3, THBS4, ANGPT4, PTPRM, KLK3, TNMD, NPR1, SPARC, VASH1, EPHA2, SERPINF1, STAB1, ECSCR, RGCC, CX3CR1, FOXC1	2290	62	16792	3.07502	0.000993747	6.21381e-05	0.00034696
GOTERM_BP_DIRECT	GO:0045944~positive regulation of transcription from RNA polymerase II promoter	190	6.90658	2.53178e-07	MEF2C, LMO2, THRB, FSTL3, TGFB3, FOXO1, TLR4, RORA, TGFB1, WNT2, PGR, EPC1, DDX17, FLI1, S1PR1, MYOCD, SERPINE1, FOXF2, OGT, RPS27A, PITX2, TWIST1, EGFR, PID1, TAF4B, GABPA, MLXIPL, DLL1, CD40, PROX1, JUNB, HOXD9, MSX1, HOXD8, SERPINF2, RGCC, ZGLP1, VGLL1, SPDEF, UBA52, TFEB, BMPR2, CYTL1, ELK3, IL33, POMC, GREM1, SRF, SOX8, MEIS1, NR2C2, PLAGL1, LIF, TAL1, HOXA2, MEIS2, HOXA5, HOXA7, HOXA10, MAM…	2290	981	16792	1.42021	0.00139379	8.20414e-05	0.000486729
GOTERM_BP_DIRECT	GO:0022617~extracellular matrix disassembly	29	1.05416	3.19957e-07	A2M, ELN, DCN, TIMP2, MMP3, MMP2, GSN, HTRA1, FN1, SH3PXD2B, KLK7, BMP1, KLK2, KLK4, MMP19, FBN1, HSPG2, MMP16, NID1, MMP14, CTSK, CMA1, LAMC1, TLL2, TPSAB1, ENG, ADAMTS5, CTSG, TLL1	2290	76	16792	2.79802	0.00176109	9.27663e-05	0.000615108
GOTERM_BP_DIRECT	GO:0030324~lung development	29	1.05416	3.19957e-07	FGF18, RBP4, FSTL3, GLI2, CCDC39, GLI3, GLI1, WNT2, ALDH1A2, NPHP3, CTGF, CRISPLD2, DNAAF1, PTN, HEG1, LOX, FGF1, FGF2, EGFR, EPAS1, PDPN, TBX5, SPARC, MMP14, PROX1, NOTCH1, HSD11B1, ZFPM2, ADAMTS2	2290	76	16792	2.79802	0.00176109	9.27663e-05	0.000615108
GOTERM_BP_DIRECT	GO:0007160~cell-matrix adhesion	32	1.16321	4.35581e-07	PPFIA2, FERMT2, COL3A1, ITGA11, ITGB5, ITGA10, SRF, ITGB1, COL17A1, SORBS1, CTGF, PKD1, TNN, ZYX, ADAMTS12, TECTA, ITGA1, NID1, NID2, ECM2, COL5A3, LYVE1, TSC1, SNED1, CD34, HOXD3, FREM1, ITGA8, FBLN5, ITGA7, JAM3, OTOA	2290	90	16792	2.6072	0.00239674	0.000119974	0.000837393
GOTERM_BP_DIRECT	GO:0006412~translation	65	2.36278	4.45565e-07	RPL18, RPL17, RPL14, CPEB2, CPEB3, RPL13, CPEB4, RPL15, RPLP2, CPEB1, RPS3, RPS3A, RPL10, RPL11, SLC25A27, RPL12, RPS27A, EGFR, RPL35A, RPS4X, RPS18, RPS19, RPS16, SLC25A34, RPS17, RPS14, RPS12, SLC25A37, RPS13, RPS10, RPS11, UBA52, NACA, RPL35, RPL27A, RPS15A, RPL36, RPL37, RPS25, RPS29, RPL32, RPL6, RPL31, RPL34, SEPSECS, RPL3, RPL5, RPS20, RPL7A, RPL10A, RPL4, RPS23, RPS24, RPL26, RPS9, RPL24,…	2290	253	16792	1.88391	0.00245161	0.00011688	0.000856585
GOTERM_BP_DIRECT	GO:0007165~signal transduction	216	7.85169	7.98051e-07	DLC1, PGF, CRHBP, FST, PLPPR4, PLPPR5, PRKG1, SHF, SHE, PGR, STAC, PPP1R1A, COL4A3BP, RAPGEF3, OGT, FAS, KIF13B, PTPRM, PDPN, PIK3CD, PTPRT, GEM, VEGFC, KRT17, CAMK4, CD34, PDGFRB, PLCXD3, ERBB4, POMC, MYO9A, IL1RL1, SPHK1, SMAD5, GAS6, ATM, PENK, UTS2R, CLCN6, ZNF219, GPR85, NRP1, FGF7, ACVRL1, TAS2R4, FGF9, PPARG, RASSF9, KCNIP2, FLT3LG, EDNRA, NOD1, IL4R, GUCY1A2, FGF1, CHRFAM7A, FGF2, NR2F1, …	2290	1161	16792	1.36423	0.00438681	0.000199819	0.00153422
GOTERM_BP_DIRECT	GO:0000122~negative regulation of transcription from RNA polymerase II promoter	145	5.27081	8.49569e-07	MEF2C, JDP2, THRB, FST, SNCA, FOXO1, CBX7, TGFB1, KANK2, EPC1, N4BP2L2, HOXC8, CRY2, MYOCD, RPS27A, PITX2, TWIST1, BEND6, GABPA, MECP2, MLXIPL, PKIA, PROX1, JUNB, HOXD9, MSX1, HOXD8, CD36, RPS14, DLL4, ZGLP1, PRDM5, SPDEF, ZNF431, PRDM1, UBA52, TSHZ3, TSHZ2, CAV1, TAL1, HOXA2, MEIS2, HOXA7, TCF4, KLF5, BMP2, KLF12, KLF11, LMCD1, DUSP22, SKI, FNIP1, FOXP2, SHOX2, CDKN1C, NOTCH1, PLK3, SALL1, ATF7,…	2290	720	16792	1.47673	0.00466934	0.00020347	0.00163327
GOTERM_BP_DIRECT	GO:0007229~integrin-mediated signaling pathway	33	1.19956	1.43198e-06	ADAMTS18, FERMT2, COL3A1, ITGA11, ITGB5, NEDD9, ITGA10, ITGB1, ITGBL1, DAB2, DOCK1, CTGF, TSPAN32, ADAM33, ADAMTS10, ZYX, PLP1, ADAM23, ERBIN, ITGA1, COL16A1, PRKD1, ITGA9, LAT, FBLN1, CDH17, ITGA5, ITGA8, PRAM1, ITGA7, ADAMTS1, ADAMTS3, ADAM12	2290	99	16792	2.44425	0.00785776	0.000328646	0.00275292
GOTERM_BP_DIRECT	GO:0001501~skeletal system development	41	1.49037	1.45218e-06	ALPL, AEBP1, ARSE, HOXA11, PTH1R, COL3A1, POSTN, ZBTB16, GLI2, GJA5, COMP, HOXA10, COL12A1, ALX4, COL11A2, COL10A1, SH3PXD2B, BMP2, HAPLN4, BMP1, EVC, HAPLN3, FBN1, IGF1, IGF2, FRZB, COL5A2, EPHA2, PRELP, SHOX2, CDKN1C, RPS6KA3, RASSF2, COL1A2, GDF10, VCAN, FOXC1, COL1A1, TLL1, BMP6, CDH11	2290	137	16792	2.19447	0.00796813	0.000319951	0.00279174
GOTERM_BP_DIRECT	GO:0006364~rRNA processing	56	2.03562	1.65681e-06	RPL18, RPL17, RPL14, RPL13, RPL15, RPLP2, RPS3, WDR36, RPS3A, RPL10, RPL11, RPL12, RPS27A, RPL35A, RPS4X, RPS18, RPS19, RPS16, RPS17, RPS14, RPS12, RPS13, RPS10, RPS11, UBA52, RPL35, RPL27A, RPS15A, RPL36, RPL37, RPS25, RPL32, RPS29, RPL6, RPL31, RPL34, RPL3, RPL5, RPL7A, RPL10A, RPL4, RPS20, RPS23, RPS24, RPL26, RPS9, RPL24, RPS6, RPS8, RPS7, RPL29, RPL18A, RPL22, RPL13A, RPL37A, UTP14C	2290	214	16792	1.91885	0.00908584	0.000350991	0.00318513
GOTERM_BP_DIRECT	GO:0007156~homophilic cell adhesion via plasma membrane adhesion molecules	45	1.63577	1.83349e-06	DCHS2, CADM3, PCDHB18P, PCDHGA9, PCDHB15, PCDHB14, PCDHGA6, PCDHB12, PCDHGC3, PCDHGA5, PCDHB11, PCDHGA3, ITGB1, PCDHGA2, DCHS1, CDH5, CDH6, FAT3, FAT4, FAT1, TRO, PKD1, ESAM, CDH23, PCDHGA12, PCDHB7, PTPRM, PCDHB5, PCDHB4, PCDHGB7, PCDH9, PCDHGB6, PCDH12, NECTIN3, PTPRT, PCDH7, PCDH18, CDH13, CDH17, TENM3, DSG1, DSC3, DSC2, CD200, CDH11	2290	158	16792	2.08844	0.0100499	0.000360674	0.00352479
GOTERM_BP_DIRECT	GO:0032496~response to lipopolysaccharide	46	1.67212	2.18508e-06	ALPL, CXCL1, TNFRSF6B, PTGS2, TNFRSF25, CXCL3, SNCA, CXCL2, TNFRSF8, TAC1, TLR4, TIMP4, DCN, FOS, IRAK3, APOB, PTGIR, FMO1, CNR1, CSF2RB, FAS, LOXL1, SELP, PTGER2, PELI1, PTGER4, GNRH1, LY96, ERBIN, TNFRSF14, CD40, SPARC, PTGFR, JUNB, PCK1, NOTCH1, TJP1, RPS6KA3, THBD, PENK, TNFRSF10D, KCNJ8, PLCG2, NGFR, CTSG, F2R	2290	164	16792	2.05675	0.0119654	0.000401173	0.00420068
GOTERM_BP_DIRECT	GO:0002576~platelet degranulation	33	1.19956	3.74358e-06	TF, A2M, RARRES2, PDGFA, F13A1, TGFB3, MMRN1, TIMP3, TGFB1, ISLR, LEFTY2, SERPINE1, ITIH4, ITIH3, CFD, FN1, SELP, IGF1, SERPING1, IGF2, PCDH7, SPARC, HGF, FLNA, GAS6, VWF, VEGFC, VEGFD, CD36, SERPINF2, CLEC3B, PECAM1, PROS1	2290	103	16792	2.34933	0.0204122	0.00066505	0.00719671
GOTERM_BP_DIRECT	GO:0009611~response to wounding	24	0.87241	4.25643e-06	ZFP36, KLK6, F2RL2, GFAP, KLK8, NRP1, FGF7, PDGFA, AGER, VASH1, TGFB1, GLI1, ZFP36L1, ZFP36L2, VWF, SRSF5, LYVE1, CTGF, POU5F1, CX3CR1, ID3, GAP43, FN1, F2R	2290	63	16792	2.79343	0.0231759	0.000732504	0.00818257
GOTERM_BP_DIRECT	GO:0008217~regulation of blood pressure	24	0.87241	7.81748e-06	RAMP2, SGK1, TRHDE, ACVRL1, PTGS2, CORIN, ACTA2, PPARG, EPHX2, TAC1, NPR1, NPR2, DLL1, ATP1A2, POMC, LEP, EDNRA, EDNRB, NISCH, P2RX1, CD34, LVRN, COL1A2, HBB	2290	65	16792	2.70748	0.0421525	0.0013042	0.0150279
GOTERM_BP_DIRECT	GO:0071560~cellular response to transforming growth factor beta stimulus	20	0.727008	1.04877e-05	NOX4, MEF2C, CAV1, ACVRL1, FBN1, PDE3A, POSTN, TGFB1, WNT2, ZFP36L1, ZFP36L2, PDE2A, PENK, SFRP1, CLEC3B, FYN, EPB41L5, CX3CR1, COL1A1, PDGFD	2290	49	16792	2.99296	0.0561395	0.00169788	0.0201604
GOTERM_BP_DIRECT	GO:0030336~negative regulation of cell migration	30	1.09051	1.53151e-05	DLC1, ACVRL1, CYP1B1, PODN, CX3CL1, ARID2, SRF, NISCH, BCL2, SERPINE1, PTN, CNN2, TIE1, DPEP1, RECK, RAP2A, ADARB1, TBX5, SCAI, DPYSL3, ADIPOQ, SLIT2, THY1, SFRP1, SFRP2, CLIC4, KRT16, CX3CR1, ARAP3, ENG	2290	95	16792	2.31561	0.0809101	0.00240771	0.0294388
GOTERM_BP_DIRECT	GO:0002040~sprouting angiogenesis	13	0.472555	3.70079e-05	CDH13, RAMP2, NOTCH1, NRP1, PGF, RSPO3, FLT4, TEK, ANGPT1, LOXL2, ADGRA2, ENG, PARVA	2290	25	16792	3.81303	0.18444	0.00535091	0.071123
GOTERM_BP_DIRECT	GO:0009952~anterior/posterior pattern specification	26	0.945111	3.74398e-05	KMT2A, HOXA11, BMPR2, ZBTB16, GLI2, GLI3, ALDH1A2, HOXC8, HOXA2, HOXA3, HOXA5, HOXA6, HOXA7, HOXA10, HOXA9, ALX4, PCSK5, KIF3A, EMX2, HOXD9, SMO, ACVR2A, MSX1, BTG2, HOXD3, HOXD4	2290	80	16792	2.38314	0.186378	0.00527475	0.0719527
GOTERM_BP_DIRECT	GO:0001503~ossification	26	0.945111	3.74398e-05	PDLIM7, FSTL3, LRRC17, GPM6B, DDR2, IGSF10, CTGF, BCL2, COL11A2, RUNX1, RUNX2, TWIST1, EGFR, BMP1, NPR2, IGF2, SPARC, COL5A2, CHRDL1, TNFSF11, CLEC3B, RASSF2, FOXC2, FOXC1, TMEM119, CDH11	2290	80	16792	2.38314	0.186378	0.00527475	0.0719527
GOTERM_BP_DIRECT	GO:0003209~cardiac atrium morphogenesis	7	0.254453	3.94518e-05	SHOX2, NOTCH1, CCM2L, SOS1, DLL4, HEG1, ENG	2290	7	16792	7.33275	0.195347	0.00541887	0.075818
GOTERM_BP_DIRECT	GO:0060078~regulation of postsynaptic membrane potential	12	0.436205	4.87475e-05	SCN2B, SCN3A, FGF14, SCN3B, SCN2A, PKD2, SCN9A, SCN4B, SCN11A, SCN7A, SCN5A, SCN4A	2290	22	16792	3.99968	0.235518	0.0063738	0.0936744
GOTERM_BP_DIRECT	GO:0010628~positive regulation of gene expression	60	2.18103	5.51274e-05	MEF2C, FGF9, MITF, TLR4, TGFB1, RPS3, SPRY2, ACTG2, APOB, OSR1, ANK2, CTGF, POU5F1, GSN, QKI, MSN, WNT6, TWIST1, PID1, RAMP2, AR, ACTA2, PIK3CD, CDK6, PPM1F, SMO, INHBA, CD34, HOXD3, DLL4, RGCC, CNTN1, PRDM1, AVPR2, CAV1, LRRC32, VIM, MST1, RDX, KIT, CALCOCO1, SEC16B, ALDH1A2, HAND2, C1QTNF1, CNN2, FN1, BMP2, TESC, PLP1, EPHX2, RNF207, PTGFR, GAS6, FBLN1, RPS6KA2, ID1, NTRK2, SFRP4, ENG	2290	262	16792	1.67926	0.261922	0.00687863	0.105928
GOTERM_BP_DIRECT	GO:0071773~cellular response to BMP stimulus	14	0.508906	6.71447e-05	BMP2, ACVRL1, SMAD9, TNMD, BMPR2, ADAMTS7, ACVR2A, SFRP1, HEYL, ADAMTS12, TMEM100, RUNX2, ACVR1, BMP6	2290	30	16792	3.42195	0.309205	0.00818658	0.129005
GOTERM_BP_DIRECT	GO:0010811~positive regulation of cell-substrate adhesion	16	0.581607	6.95433e-05	RSU1, NPY2R, CCDC80, NID1, HACD1, ECM2, ABI3BP, NDNF, EMILIN1, PPM1F, EGFLAM, ITGA5, FBLN2, PTN, COL8A1, CYR61	2290	38	16792	3.08747	0.318274	0.00829427	0.133611
GOTERM_BP_DIRECT	GO:0045669~positive regulation of osteoblast differentiation	21	0.763359	7.9987e-05	MEF2C, CTHRC1, BMP2, PDLIM7, IL6ST, SMAD5, BMPR2, IGF1, HGF, DDR2, GLI3, PRKD1, ACVR2A, SFRP2, ID4, TMEM119, FGF2, RUNX2, ACVR1, CYR61, BMP6	2290	60	16792	2.56646	0.356392	0.00933206	0.153661
GOTERM_BP_DIRECT	GO:0001701~in utero embryonic development	46	1.67212	8.00015e-05	RARRES2, ACVRL1, C6, TGFB3, YBX3, GLI2, SOX8, ITGB1, GLI3, SRF, EDNRA, APOB, WDR19, HAND2, COL4A3BP, HEG1, PKD1, SOX18, ANGPT1, TMEM100, TIE1, FOSL1, PITX2, TWIST1, MAFF, SOX10, AR, BMP2, KIF3A, MYO1E, GABPA, TGFBR2, MBNL1, ATP7A, SMO, NOTCH1, MSX1, EPB41L5, WNT9B, DSC3, EGFL8, ZFPM2, FOXC1, PTCH1, KLF2, ACVR1	2290	187	16792	1.80378	0.356444	0.00914018	0.153689
GOTERM_BP_DIRECT	GO:0045600~positive regulation of fat cell differentiation	18	0.654308	8.56019e-05	KLF5, ZFP36, SH3PXD2B, TRPM4, RARRES2, BMP2, CREB1, PPARG, ZBTB16, FRZB, SNAI2, ZFP36L1, MEDAG, CCDC3, SFRP1, SFRP2, ZNF385A, HTR2A	2290	47	16792	2.80829	0.375997	0.00957834	0.164439
GOTERM_BP_DIRECT	GO:0001649~osteoblast differentiation	30	1.09051	9.70086e-05	ALPL, MEF2C, FGF9, ITGA11, LRRC17, GLI2, SOX8, GLI1, COL6A1, GPNMB, RUNX2, MYOC, TWIST1, CYR61, BMP2, MRC2, WWTR1, SNAI2, JUNB, EPHA2, SHOX2, SMO, SFRP1, PENK, GDF10, VCAN, COL1A1, RPS11, TMEM119, BMP6	2290	104	16792	2.11522	0.414006	0.0104246	0.186332
GOTERM_BP_DIRECT	GO:0002062~chondrocyte differentiation	16	0.581607	9.88545e-05	MEF2C, BMP2, FGF9, PTH1R, GDF5, CYTL1, MUSTN1, GLI2, TGFB1, WNT2B, NOV, OSR1, COL11A2, RUNX1, RUNX2, NFIB	2290	39	16792	3.00831	0.419936	0.0104187	0.189875
GOTERM_BP_DIRECT	GO:0050918~positive chemotaxis	15	0.545256	0.000102059	NRP1, FGF7, MET, HGF, CCL16, CXCL12, SEMA5A, VEGFC, VEGFD, SAA2, SAA1, ANGPT1, GPNMB, FGF2, SCG2	2290	35	16792	3.14261	0.430088	0.0105529	0.196024
GOTERM_BP_DIRECT	GO:0006954~inflammatory response	79	2.87168	0.000104944	RARRES2, TSPAN2, PTGS2, CRHBP, TACR1, TLR4, CXCL12, TGFB1, FOS, PTGIR, NOD1, MS4A2, FAS, HYAL1, PTGER2, IL18RAP, PTGER3, LY96, PIK3CD, ACKR1, CHST2, TNFRSF14, CHST4, CD40, IFI16, NLRP3, CDO1, NLRP1, PRKD1, TNFAIP6, CAMK4, KRT16, TNFRSF10D, PTGDR, NGFR, AOC3, TPST1, TNFRSF6B, CXCL1, NFKBID, TNFRSF25, C3, CXCL3, CXCL2, TAC1, TNFRSF8, KIT, IL34, IL17D, TNFRSF1B, HRH1, JMJD7-PLA2G4B, CCL23, IL17B, CC…	2290	379	16792	1.52846	0.439074	0.0106497	0.20156
GOTERM_BP_DIRECT	GO:0060021~palate development	24	0.87241	0.000130609	MEF2C, TBX2, ARID5B, CLDN5, TGFBR2, TGFB3, PRRX1, SKI, SNAI2, PRDM16, MSC, GLI3, INHBA, MSX1, MEOX2, OSR1, HAND2, SOS1, BNC2, FOXF2, WNT9B, ALX4, COL11A2, TWIST1	2290	76	16792	2.31561	0.51304	0.0129979	0.250795
GOTERM_BP_DIRECT	GO:0030509~BMP signaling pathway	24	0.87241	0.000130609	EGR1, BMP2, SMAD9, ACVRL1, BMP1, GDF6, SMAD5, BMPR2, SKI, ZCCHC18, FSTL1, GREM2, RGMA, ACVR2A, CHRDL1, ID1, ZFYVE16, GDF10, TMEM100, ENG, RUNX2, LRP4, ACVR1, BMP6	2290	76	16792	2.31561	0.51304	0.0129979	0.250795
GOTERM_BP_DIRECT	GO:0001974~blood vessel remodeling	14	0.508906	0.000149386	MEF2C, ACVRL1, EPAS1, BMPR2, AXL, ATP7A, LIF, HOXA3, BGN, DLL4, RSPO3, FOXC2, SEMA3C, FOXC1	2290	32	16792	3.20808	0.5609	0.0145895	0.2868
GOTERM_BP_DIRECT	GO:0035115~embryonic forelimb morphogenesis	14	0.508906	0.000149386	RECK, TBX5, HOXA11, ZNF358, SHOX2, HOXD9, ALDH1A2, MSX1, OSR1, HOXA9, ALX4, CACNA1C, RUNX2, TWIST1	2290	32	16792	3.20808	0.5609	0.0145895	0.2868
GOTERM_BP_DIRECT	GO:0050873~brown fat cell differentiation	14	0.508906	0.000149386	RARRES2, PTGS2, MRAP, UCP1, PRDM16, ADIPOQ, ADRB3, LAMA4, ADRB2, SLC2A4, RGS2, EBF2, FABP4, ARL4A	2290	32	16792	3.20808	0.5609	0.0145895	0.2868
GOTERM_BP_DIRECT	GO:0050731~positive regulation of peptidyl-tyrosine phosphorylation	25	0.90876	0.000167556	FGF7, NRP1, ENPP2, PLPP3, TGFB1, LIF, ANGPT1, NRG1, THBS4, ANGPT4, FCER1A, IGF1, TNFRSF14, IGF2, HGF, RICTOR, ADIPOQ, VEGFC, CD36, ITGA5, CNTN1, RELN, LRRK1, LRP4, HTR2A	2290	82	16792	2.23559	0.602731	0.016065	0.321631
GOTERM_BP_DIRECT	GO:0007179~transforming growth factor beta receptor signaling pathway	27	0.981461	0.000171962	ACVRL1, LTBP2, GDF5, CLDN5, FERMT2, COL3A1, TGFB3, ITGB5, ITGB1, CDH5, TGFB1, FOS, LEFTY2, ZYX, RPS27A, SMAD9, CREB1, TGFBR2, SMAD5, DUSP22, SKI, ID1, COL1A2, GDF10, ENG, UBA52, ACVR1	2290	92	16792	2.152	0.612261	0.0162022	0.330076
GOTERM_BP_DIRECT	GO:0001946~lymphangiogenesis	8	0.290803	0.000172823	ACVRL1, PDPN, FLT4, BMPR2, PTPN14, FOXC2, SOX18, PROX1	2290	11	16792	5.33291	0.614095	0.0160088	0.331726
GOTERM_BP_DIRECT	GO:0003181~atrioventricular valve morphogenesis	8	0.290803	0.000172823	NOTCH1, BMP2, TBX5, HEYL, TGFBR2, BMPR2, ACVR1, CYR61	2290	11	16792	5.33291	0.614095	0.0160088	0.331726
GOTERM_BP_DIRECT	GO:0001886~endothelial cell morphogenesis	8	0.290803	0.000172823	COL18A1, ID1, CLIC4, PECAM1, NOTCH4, TNMD, MET, HEG1	2290	11	16792	5.33291	0.614095	0.0160088	0.331726
GOTERM_BP_DIRECT	GO:0007399~nervous system development	62	2.25373	0.000231861	MEF2C, GRIK1, FGF14, SCN3B, FGF17, ZEB2, FOS, EDNRB, APOB, TRIM3, SCRG1, VPS13A, ATOH8, NRG1, FGF2, RBFOX2, SCN2B, ENC1, PCDHB4, MBD5, MBNL1, INHBA, CHRDL1, DOK5, LSAMP, CNTN4, INTU, CXCL1, ERBB4, NDN, GLIS2, PCDHB15, NINJ2, CNTFR, SPOCK1, GPM6B, PCDHB12, ST8SIA2, NRN1, PCDHB11, NR2C2, ITM2A, SEMA5A, LY6H, PTN, CRIM1, ZNF423, MAFB, MAP1B, NLGN1, EVL, DPYSL2, GAS7, PCDH18, SHOX2, CSGALNACT1, NBL1,…	2290	287	16792	1.58408	0.721259	0.0210661	0.444808
GOTERM_BP_DIRECT	GO:0010595~positive regulation of endothelial cell migration	17	0.617957	0.000232573	NRP2, PRKCA, NRP1, FLT4, BMPR2, SPARC, PROX1, PRKD1, ETS1, TEK, FOXC2, ANGPT1, ATOH8, FGF1, ADGRA2, FGF2, ANGPT4	2290	46	16792	2.70993	0.72235	0.0207874	0.446171
GOTERM_BP_DIRECT	GO:0050679~positive regulation of epithelial cell proliferation	20	0.727008	0.000256294	EGFR, HYAL1, KIF3A, FGF7, FGF9, IGF1, TGFB1, SMO, CYP7B1, NOTCH1, OSR1, SFRP1, HTRA1, ID1, LAMC1, FGF1, LAMB1, SCN5A, BMP6, TWIST1	2290	60	16792	2.44425	0.75637	0.0225185	0.491571
GOTERM_BP_DIRECT	GO:0001568~blood vessel development	15	0.545256	0.000285402	MEF2C, SPHK1, TGFBR2, FOXO1, GJA4, TCF7L2, PLPP3, COL5A1, ATP7A, ALDH1A2, LAMA4, COL1A2, COL1A1, ANTXR1, RAPGEF2	2290	38	16792	2.89451	0.792476	0.0246515	0.547255
GOTERM_BP_DIRECT	GO:0021915~neural tube development	13	0.472555	0.000318351	ZNF358, PROX1, DCHS1, EPHA2, TGFB1, ZFP36L1, ALDH1A2, NOTCH1, DACT1, PKD2, SEMA3C, PKD1, INTU	2290	30	16792	3.17753	0.826933	0.0270352	0.610251
GOTERM_BP_DIRECT	GO:0045893~positive regulation of transcription, DNA-templated	99	3.59869	0.000321883	MEF2C, GDF6, TGFB3, FOXO1, RORB, RORA, TGFB1, ZXDA, EPC1, DAB2, MYOCD, MDFIC, FOXF2, CEP290, ATOH8, WNT6, MECP2, MLXIPL, MECOM, PROX1, FOXN3, CAMK4, TGFB1I1, COL1A1, ERBB4, HOXA11, TFEB, SOX7, ELK3, SOX8, TAL1, LYL1, RUNX1, TCF4, RUNX2, ZNF423, KLF5, KLF6, KLF7, TESC, BMP2, SMAD5, TNNI2, CDKN1C, NOTCH1, SFRP1, ETS1, SALL1, NOTCH4, KLF2, PPARA, ELF1, ACVRL1, FGF7, ELF2, PPARG, MITF, GLI2, GLI3, GL…	2290	515	16792	1.4096	0.830268	0.0269163	0.617001
GOTERM_BP_DIRECT	GO:0001934~positive regulation of protein phosphorylation	33	1.19956	0.000341182	RARRES2, ERBB4, C3, FAM20A, ATG14, IL34, TGFB1, FLT3LG, RACK1, EDNRB, DAB2, RSPO1, TEK, RALB, PELI2, GPNMB, CYR61, EGFR, RAP2A, BMP2, FLT4, IGF2, CD40, PRR5L, ADIPOQ, GAS6, FNIP1, ACVR2A, CCND2, NTRK1, NTRK2, CLIP3, ENG	2290	127	16792	1.90536	0.847393	0.0280814	0.65388
GOTERM_BP_DIRECT	GO:0045668~negative regulation of osteoblast differentiation	15	0.545256	0.000389869	TRPM4, RORB, SKI, CDK6, NOTCH1, HOXA2, SFRP1, HAND2, ID1, GDF10, PTCH1, ID3, HDAC7, TWIST2, TWIST1	2290	39	16792	2.82029	0.883307	0.0315542	0.746858
GOTERM_BP_DIRECT	GO:0006936~muscle contraction	29	1.05416	0.00040457	FXYD1, CALD1, UTRN, ITGB5, TPM2, KCNJ12, KCNIP2, MYL9, ACTG2, STAC, SORBS1, CKMT2, COL4A3BP, LMOD1, SCN7A, MYOM1, MYOF, MYH1, ACTA2, CRYAB, ITGA1, MYH4, SSPN, TRDN, MYH11, SGCA, SCN4A, MYLK, TMOD1	2290	107	16792	1.98738	0.892388	0.0322512	0.774917
GOTERM_BP_DIRECT	GO:0032332~positive regulation of chondrocyte differentiation	10	0.363504	0.000405582	FGF18, ACVRL1, GDF6, HOXA11, GDF5, ZBTB16, LOXL2, RUNX2, GLI3, BMP6	2290	19	16792	3.85934	0.892987	0.0318696	0.776849
GOTERM_BP_DIRECT	GO:0086091~regulation of heart rate by cardiac conduction	14	0.508906	0.000426938	TRPM4, CACNA2D1, CAV1, SCN2B, SCN3B, AKAP9, GJA5, KCNJ5, ANK2, CACNA1G, DSC2, SCN4B, CACNA1C, SCN5A	2290	35	16792	2.9331	0.904869	0.0330487	0.817594
GOTERM_BP_DIRECT	GO:0030501~positive regulation of bone mineralization	14	0.508906	0.000426938	MEF2C, BMP2, KL, BMPR2, TGFB3, GPM6B, TGFB1, ACVR2A, ADRB2, OSR1, TMEM119, ANO6, ACVR1, BMP6	2290	35	16792	2.9331	0.904869	0.0330487	0.817594
GOTERM_BP_DIRECT	GO:0043065~positive regulation of apoptotic process	63	2.29008	0.00045568	PNMA3, PNMA2, PTGS2, SNCA, RBM5, TGFB3, FOXO1, LPAR1, LATS1, LATS2, TGFB1, PRMT2, TIAM2, FAS, ANO6, FOSL1, RPS27A, ARHGEF4, SLIT2, RASGRF2, GADD45G, SPDEF, PDGFRB, CLIP3, NGFR, GADD45B, UBA52, ING3, CYP1B1, ERBB4, AKAP13, TNFRSF8, ZBTB16, ITGB1, RACK1, ALDH1A2, HOXA5, CNR1, ALDH1A3, SOS1, PTN, INPP5D, PHLDA3, FGD3, APC, NOX4, TXNIP, BMP2, CREB1, KLF11, RPS6, FRZB, ATM, NOTCH1, SFRP1, S100B, DUSP1…	2290	300	16792	1.53988	0.918806	0.0347469	0.872407
GOTERM_BP_DIRECT	GO:0035987~endodermal cell differentiation	12	0.436205	0.000468162	INHBA, COL7A1, ITGA5, ITGA7, COL12A1, ITGB5, COL6A1, MMP14, COL8A1, LAMB1, MMP2, FN1	2290	27	16792	3.259	0.924204	0.035195	0.896202
GOTERM_BP_DIRECT	GO:0007267~cell-cell signaling	55	1.99927	0.000510098	FGF18, NRP1, PGF, PDGFA, FGF14, FGF9, FGF17, GDF5, GJA4, NOV, PGR, WNT2, PTGIR, WISP2, WISP1, CTGF, ZYX, CYR61, AR, EFNB1, EFNB2, CHST4, TNFAIP6, INHBA, ADRB2, SIGLEC6, GHRH, SSTR1, WNT9B, DHH, GRAP, TAC1, NMB, GREM1, POMC, GJC2, SEMA5A, ADRB3, IL17B, CCL23, CCL21, FAT1, TEK, TSPAN32, PCSK5, FGFBP1, BMP2, TRHDE, GNRH1, TBX5, CCL16, SFRP2, STAB1, LVRN, ADRA1A	2290	254	16792	1.5878	0.939846	0.0377728	0.976107
GOTERM_BP_DIRECT	GO:0003203~endocardial cushion morphogenesis	9	0.327154	0.000545669	NOTCH1, BMP2, ACVRL1, HEY1, TBX2, HEYL, ENG, ACVR1, TWIST1	2290	16	16792	4.12467	0.950556	0.0398195	1.04384
GOTERM_BP_DIRECT	GO:0048566~embryonic digestive tract development	9	0.327154	0.000545669	SCT, ALDH1A2, RARRES2, FGF9, SALL1, FOXF2, GLI2, GLI3, PCSK5	2290	16	16792	4.12467	0.950556	0.0398195	1.04384
GOTERM_BP_DIRECT	GO:0009612~response to mechanical stimulus	19	0.690658	0.00061183	TXNIP, PTGER4, COL3A1, PPARG, TGFBR2, DNAH1, POSTN, FOSB, DCN, MMP14, GLI2, CXCL12, JUNB, MEIS2, BTG2, ETS1, PTCH1, CLCN6, FOSL1	2290	59	16792	2.36139	0.965665	0.0439592	1.1697
GOTERM_BP_DIRECT	GO:0043406~positive regulation of MAP kinase activity	19	0.690658	0.00061183	NOX4, MEF2C, EGFR, FGF18, PDGFA, NEK10, CD40, KIT, TGFB1, TNFSF11, TENM1, PDGFRB, PDGFC, PIK3R6, PDGFD, FGF1, HTR2B, FGF2, HTR2A	2290	59	16792	2.36139	0.965665	0.0439592	1.1697
GOTERM_BP_DIRECT	GO:0007411~axon guidance	38	1.38132	0.000656618	NRP2, NRP1, GLI2, GLI3, CXCL12, EPHB1, SOS1, MEG3, SEMA3C, ETV1, ROBO3, SEMA3A, SPON2, BOC, MATN2, FLRT2, KLF7, ZNF280D, CREB1, EFNB1, EFNB2, NTN4, EVL, DPYSL2, LMX1A, SLIT2, SLIT3, LAMA2, NCAM1, SEMA6C, FYN, NTRK1, CNTN4, RELN, NGFR, CHL1, KIF26B, FEZ1	2290	159	16792	1.75248	0.973177	0.0464961	1.25481
GOTERM_BP_DIRECT	GO:0030334~regulation of cell migration	22	0.799709	0.000659048	PLXNC1, SGK1, PLXNA4, ERBB4, ENPP2, LDB2, DPYSL3, NEXN, PRKX, TGFB1, FLNA, THY1, LAMA2, LAMA1, LAMA4, SERPINE2, PECAM1, GAB1, ROBO4, SPATA13, MYSM1, PITX2	2290	74	16792	2.18001	0.973534	0.0460723	1.25943
GOTERM_BP_DIRECT	GO:0016339~calcium-dependent cell-cell adhesion via plasma membrane cell adhesion molecules	12	0.436205	0.000676816	CDH13, PCDHB5, CDH17, PCDHB4, DSG1, NLGN1, PCDH12, PCDHB14, PCDHGC3, PCDHB11, DCHS1, CDH23	2290	28	16792	3.14261	0.976003	0.0466932	1.29317
GOTERM_BP_DIRECT	GO:0009954~proximal/distal pattern formation	11	0.399855	0.000685793	HOXD9, ALDH1A2, HOXA11, HOXA10, HOXA9, DLL1, GLI2, GREM1, GLI3, LRP4, GLI1	2290	24	16792	3.36084	0.977162	0.0467133	1.31022
GOTERM_BP_DIRECT	GO:0048251~elastic fiber assembly	6	0.218103	0.000774408	ATP7A, TNXB, FBLN5, MYH11, LOX, MFAP4	2290	7	16792	6.28522	0.985988	0.0519503	1.47832
GOTERM_BP_DIRECT	GO:0060326~cell chemotaxis	20	0.727008	0.00078706	CXCL1, CXCL2, CCL19, CX3CL1, LPAR1, KIT, HGF, CCL16, CXCL12, EPHB1, EPHA2, DOCK4, SEMA5A, NOV, CCL14, SAA2, CCL21, PDGFRA, PDGFRB, ENG	2290	65	16792	2.25623	0.986932	0.0521423	1.5023
GOTERM_BP_DIRECT	GO:0001666~response to hypoxia	40	1.45402	0.0008162	PPARA, CAV1, ACVRL1, PGF, TGFB3, POSTN, WTIP, MMP2, CXCL12, SRF, TGFB1, EDNRA, MYOCD, TEK, CYGB, CHRFAM7A, LOXL2, DPP4, NOX4, EGR1, RAMP2, BMP2, EPAS1, CRYAB, CREB1, TGFBR2, MECP2, MMP14, AGER, BIRC2, ADIPOQ, ITPR1, ATM, SOD3, LEP, VEGFC, VEGFD, PENK, ETS1, ENG	2290	172	16792	1.70529	0.988872	0.0533796	1.55751
GOTERM_BP_DIRECT	GO:0071456~cellular response to hypoxia	26	0.945111	0.000870301	SLC8A3, CPEB2, PTGS2, MST1, RORA, CPEB1, AQP1, KCNMB1, ZFP36L1, PTGIS, SLC2A4, BCL2, PTN, MGARP, TWIST1, ANGPT4, STC2, TRPC6, EPAS1, NDNF, PCK1, FMN2, SFRP1, S100B, RGCC, MDM4	2290	96	16792	1.98595	0.991742	0.056152	1.65993
GOTERM_BP_DIRECT	GO:0050808~synapse organization	13	0.472555	0.000880913	ELFN1, KLK8, SLC9A6, TSC1, PAK3, LRRTM2, SNCA, NLGN1, NLGN2, NLGN3, PCDHGC3, LMX1A, LRP4	2290	33	16792	2.88866	0.992211	0.0561601	1.68001
GOTERM_BP_DIRECT	GO:0022008~neurogenesis	15	0.545256	0.000918063	KIF3A, CEP120, BHLHE22, KIF17, SPOCK1, PRDM16, WDR81, DCHS1, EPHB1, WNT2, FAT4, SALL1, PRDM6, ETV6, FABP7	2290	42	16792	2.61884	0.993654	0.0577914	1.75027
GOTERM_BP_DIRECT	GO:0060348~bone development	15	0.545256	0.000918063	SH3PXD2B, P3H1, SPNS2, SMAD9, PTGER4, SMAD5, BBX, AKAP13, PDGFC, NPR2, SPARC, ENG, MYOC, PLS3, CHAD	2290	42	16792	2.61884	0.993654	0.0577914	1.75027
GOTERM_BP_DIRECT	GO:0001658~branching involved in ureteric bud morphogenesis	15	0.545256	0.000918063	BMP2, PGF, ADAMTS16, HOXA11, GREM1, GLI3, DCHS1, FAT4, SALL1, BCL2, WNT9B, PKD2, PTCH1, WNT6, FGF2	2290	42	16792	2.61884	0.993654	0.0577914	1.75027
GOTERM_BP_DIRECT	GO:0051496~positive regulation of stress fiber assembly	15	0.545256	0.000918063	NOX4, TGFB3, TAC1, EVL, ARHGEF15, LPAR1, ARHGEF10, PPM1F, SFRP1, CTGF, SERPINF2, RGCC, RAPGEF3, MYOC, FHOD1	2290	42	16792	2.61884	0.993654	0.0577914	1.75027
GOTERM_BP_DIRECT	GO:0008360~regulation of cell shape	34	1.23591	0.000988797	DLC1, RHOJ, WASF3, FERMT2, RDX, KIT, LPAR1, PALMD, CDC42EP1, TTBK2, PTN, MSN, WIPF1, FGD5, RASA1, FGD3, CDC42EP5, FN1, FMNL3, PALM2-AKAP2, PDPN, EPB42, ANXA1, FBLIM1, SYNE3, BRWD1, BVES, S100B, FYN, ITGA7, CSNK1G3, ARAP3, ARAP1, PARVA	2290	140	16792	1.78081	0.995704	0.0614056	1.88391
GOTERM_BP_DIRECT	GO:0071230~cellular response to amino acid stimulus	16	0.581607	0.00101748	EGFR, CPEB3, CPEB4, COL3A1, CPEB1, ZEB1, COL16A1, COL5A2, MMP2, COL4A6, NTRK2, COL1A2, COL6A1, PDGFC, COL1A1, PDGFD	2290	47	16792	2.49626	0.996332	0.0624277	1.93805
GOTERM_BP_DIRECT	GO:0060291~long-term synaptic potentiation	14	0.508906	0.0010544	SLC8A3, GFAP, SNCA, MECP2, NLGN1, NLGN3, SHANK3, S100B, SERPINE2, LRRTM2, SLC24A2, NTRK2, PTN, RELN	2290	38	16792	2.70154	0.997008	0.063909	2.0077
GOTERM_BP_DIRECT	GO:0090090~negative regulation of canonical Wnt signaling pathway	38	1.38132	0.00107113	CTHRC1, CAV1, NKD2, IGFBP6, FOXO1, BICC1, GREM1, ANKRD6, TCF7L2, GLI3, LATS1, LATS2, GLI1, NPHP3, DAB2, SOSTDC1, SOX17, RPS27A, APC, EGR1, SOX10, BMP2, FRZB, WWTR1, SNAI2, DKK2, DKK3, NOTCH1, DACT1, SFRP1, PRICKLE1, DACT3, SFRP2, SFRP4, MCC, UBA52, TMEM88, LRP4	2290	163	16792	1.70948	0.997271	0.0641846	2.03924
GOTERM_BP_DIRECT	GO:0030178~negative regulation of Wnt signaling pathway	17	0.617957	0.00109056	GSC, FGF9, TRABD2A, FRZB, APCDD1, HIC1, DKK2, RACK1, DKK3, DACT1, LRP1, NXN, SFRP1, DACT3, SFRP2, SFRP4, APC	2290	52	16792	2.39725	0.997549	0.0646091	2.07587
GOTERM_BP_DIRECT	GO:0000165~MAPK cascade	55	1.99927	0.00109282	MEF2C, FGF18, FGF7, PDGFA, FGF9, FGF17, TGFB1, PAK3, CSF2RB, ANGPT1, SPRED1, RAPGEF2, NRG1, FGF1, NRG2, FGF2, RPS27A, ZFP36, EGFR, IRS1, NCAM1, RASGRF2, DOK5, MAPK4, PDGFRA, PDGFRB, UBA52, CAV1, ERBB4, AKAP9, PLVAP, KIT, MAP3K7CL, RASAL2, ZFP36L1, RASGRP4, MAP3K1, SOS1, RASAL3, TEK, RASA3, CAMK2A, NEFL, RASA1, SCG2, KLB, KL, SHANK3, LAT, FYN, JAK3, DUSP7, GFRA2, IL3RA, DUSP6	2290	262	16792	1.53932	0.997579	0.0640508	2.08014
GOTERM_BP_DIRECT	GO:0070208~protein heterotrimerization	8	0.290803	0.00123467	C1QTNF6, C1QTNF1, C1QTNF2, COL1A2, COL6A2, COL6A1, COL1A1, ADIPOQ	2290	14	16792	4.19014	0.998893	0.071308	2.34711
GOTERM_BP_DIRECT	GO:0010862~positive regulation of pathway-restricted SMAD protein phosphorylation	16	0.581607	0.00129601	BMP2, ACVRL1, BMP1, GDF6, GDF5, BMPR2, TGFB3, TGFB1, INHBA, ACVR2A, DAB2, LEFTY2, GDF10, ENG, ACVR1, BMP6	2290	48	16792	2.44425	0.999211	0.0739441	2.46234
GOTERM_BP_DIRECT	GO:0014066~regulation of phosphatidylinositol 3-kinase signaling	22	0.799709	0.00138627	EGFR, FGF18, FGF7, KLB, ERBB4, KL, FGF9, PDGFA, FGF17, PIK3CD, PTPN13, KIT, IRS1, PPP1R16B, FYN, GAB1, PDGFRA, PDGFRB, FGF1, NRG1, NRG2, FGF2	2290	78	16792	2.06821	0.99952	0.0780833	2.63167
GOTERM_BP_DIRECT	GO:0001958~endochondral ossification	11	0.399855	0.00143459	CSGALNACT1, ALPL, MEF2C, FGF18, TEK, MMP16, COL1A1, MMP14, RUNX2, COL10A1, BMP6	2290	26	16792	3.10232	0.999633	0.0798799	2.72222
GOTERM_BP_DIRECT	GO:0035025~positive regulation of Rho protein signal transduction	11	0.399855	0.00143459	F2RL2, GPR35, LPAR6, COL3A1, LPAR4, PDGFRB, AKAP13, GPR17, LPAR1, GPR4, F2R	2290	26	16792	3.10232	0.999633	0.0798799	2.72222
GOTERM_BP_DIRECT	GO:0046854~phosphatidylinositol phosphorylation	25	0.90876	0.00146895	FGF18, FGF7, ERBB4, PDGFA, FGF9, FGF17, KIT, PIKFYVE, GAB1, PIK3R6, NRG1, FGF1, FGF2, NRG2, EGFR, KLB, PIK3C2A, KL, PIK3CD, SMG1, IRS1, FYN, PDGFRA, PDGFRB, FAM126A	2290	94	16792	1.9502	0.999696	0.0808981	2.78654
GOTERM_BP_DIRECT	GO:0060045~positive regulation of cardiac muscle cell proliferation	10	0.363504	0.00148707	WNT2, MEF2C, NOTCH1, ERBB4, TBX2, FGF9, TBX5, ZFPM2, NRG1, FGF2	2290	22	16792	3.33307	0.999725	0.0810462	2.82046
GOTERM_BP_DIRECT	GO:0010976~positive regulation of neuron projection development	24	0.87241	0.00153475	ARSB, STMN2, ENC1, PLPPR5, DPYSL3, SCARF1, NDNF, FBXO38, PRKD1, RGMA, SERPINF1, FYN, DMD, CNR1, NTRK1, BCL11A, TENM3, NTRK2, CNTN1, PTN, RELN, RAPGEF2, NEGR1, FEZ1	2290	89	16792	1.97737	0.999789	0.0827186	2.90962
GOTERM_BP_DIRECT	GO:0051897~positive regulation of protein kinase B signaling	23	0.83606	0.00159581	NOX4, EGFR, F10, PDGFA, AXL, CCL19, IGF2, RICTOR, TCF7L2, GAS6, TGFB1, SEMA5A, LEP, SPRY2, AKR1C2, TNFSF11, CCL21, C1QTNF1, TEK, ANGPT1, NRG1, FGF2, MYOC	2290	84	16792	2.00778	0.999849	0.0850373	3.0237
GOTERM_BP_DIRECT	GO:0048146~positive regulation of fibroblast proliferation	17	0.617957	0.00170098	EGFR, PDGFA, SPHK1, IGF1, CDK6, AQP1, DDR2, GAS6, TGFB1, WNT2, FBLN1, PDGFRA, PDGFRB, PDGFC, PDGFD, UTS2R, FN1	2290	54	16792	2.30846	0.999915	0.0895232	3.21991
GOTERM_BP_DIRECT	GO:0030512~negative regulation of transforming growth factor beta receptor signaling pathway	19	0.690658	0.00174062	GLG1, ASPN, CAV2, CAV1, ADAMTSL2, TGFBR2, TGFB3, CIDEA, SKI, PRDM16, TGFB1, RASL11B, HTRA1, HTRA3, TGFB1I1, ENG, UBA52, PMEPA1, RPS27A	2290	64	16792	2.17691	0.999932	0.0906489	3.29375
GOTERM_BP_DIRECT	GO:0030326~embryonic limb morphogenesis	14	0.508906	0.0018014	FGF9, TBX5, MYH3, HOXA11, GDF5, PRRX1, SKI, MBNL1, GREM1, GJA5, WDR19, DYNC2H1, HOXA10, PTCH1	2290	40	16792	2.56646	0.999951	0.0927897	3.40689
GOTERM_BP_DIRECT	GO:0001955~blood vessel maturation	6	0.218103	0.00183266	RECK, ACVRL1, S1PR1, LYL1, MMP2, CDH5	2290	8	16792	5.49956	0.999959	0.0934511	3.46502
GOTERM_BP_DIRECT	GO:0019934~cGMP-mediated signaling	6	0.218103	0.00183266	EDNRB, CD36, PDE2A, PDE9A, PDE3A, PRKG1	2290	8	16792	5.49956	0.999959	0.0934511	3.46502
GOTERM_BP_DIRECT	GO:0016337~single organismal cell-cell adhesion	26	0.945111	0.00189079	EGFR, EMCN, LIMS2, ICAM5, PDPN, ICAM2, FBLIM1, NLGN2, NECTIN3, CDH5, THY1, COL14A1, SRPX2, CD93, ROPN1B, CD34, FAT1, ITGA8, DSG1, TTYH1, PKD1, ESAM, JAM2, FNDC3A, NEGR1, COL8A2	2290	101	16792	1.88764	0.99997	0.0953909	3.57305
GOTERM_BP_DIRECT	GO:0001755~neural crest cell migration	15	0.545256	0.00194994	SOX10, ERBB4, EFNB1, SOX8, SEMA5A, EDNRB, SMO, SEMA6C, SEMA6D, SEMA3G, SEMA3D, SEMA3C, SEMA3A, HTR2B, ACVR1	2290	45	16792	2.44425	0.999979	0.0973378	3.68285
GOTERM_BP_DIRECT	GO:0001558~regulation of cell growth	22	0.799709	0.00195502	SGK1, KIAA1109, SGK2, SOCS2, IGFBP7, LTBP4, IGFBP6, SPOCK1, LMX1A, RAB33B, NOV, WISP2, FAM107A, WISP1, HTRA1, CTGF, FBLN5, RASGRP2, HTRA3, CRIM1, MUC12, CYR61	2290	80	16792	2.01651	0.999979	0.0967044	3.69228
GOTERM_BP_DIRECT	GO:0006112~energy reserve metabolic process	8	0.290803	0.00204394	LEP, PID1, ADRB3, KL, LEPR, GFPT2, ADGRF5, MRAP2	2290	15	16792	3.9108	0.999987	0.0999831	3.85709
GOTERM_BP_DIRECT	GO:0071300~cellular response to retinoic acid	20	0.727008	0.00207148	KMT2E, MEF2C, TESC, PPARG, RORB, AQP1, FZD4, FZD7, PCK1, LEP, WNT2, ALDH1A2, HOXA2, OSR1, SERPINF1, WNT9B, COL1A1, OGT, YAP1, WNT6	2290	70	16792	2.09507	0.999989	0.100372	3.90808
GOTERM_BP_DIRECT	GO:0048469~cell maturation	13	0.472555	0.00209931	SOX10, PLP1, EPAS1, PPARG, PTH1R, AXL, CCL19, SOX8, ANGPTL8, CCL21, SOX18, LHX6, RUNX2	2290	36	16792	2.64794	0.999991	0.100767	3.9596
GOTERM_BP_DIRECT	GO:0001822~kidney development	23	0.83606	0.00220833	KIF3A, ARID5B, FSTL3, MME, DCN, TET2, GLI2, PROX1, CDKN1C, NPHP3, ALDH1A2, TNS2, SERPINF1, TSC1, KCNJ8, ITGA8, SALL1, PKD1, ADAMTS1, HAS2, PCSK5, LRP4, BMP6	2290	86	16792	1.96108	0.999995	0.10481	4.1611
GOTERM_BP_DIRECT	GO:0018108~peptidyl-tyrosine phosphorylation	35	1.27226	0.00242388	FGF18, FGF7, ERBB4, FGF9, NEK1, FGF17, PEAK1, CLK1, KIT, DDR2, EPHB1, INSRR, CLK4, TEK, CSF2RB, TIE1, NRG1, FGF1, NRG2, FGF2, EGFR, FLT4, MET, AXL, EPHA2, WEE2, FYN, NTRK1, NTRK2, ROR1, PDGFRA, PDGFRB, RELN, JAK3, IL3RA	2290	153	16792	1.67743	0.999998	0.113474	4.55834
GOTERM_BP_DIRECT	GO:0042552~myelination	15	0.545256	0.0024569	KLK6, SLC8A3, DHH, EGR2, TSPAN2, CLDN5, SCN2A, LPAR1, TGFB1, MALL, TSC1, SBF2, QKI, JAM3, FAM126A	2290	46	16792	2.39111	0.999999	0.113964	4.61906
GOTERM_BP_DIRECT	GO:0051591~response to cAMP	15	0.545256	0.0024569	OXT, MMP19, PDE3A, SPARC, FOSB, CDO1, BIRC2, JUNB, FOS, THBD, DUSP1, TEK, COL1A1, FOSL1, PLA2G5	2290	46	16792	2.39111	0.999999	0.113964	4.61906
GOTERM_BP_DIRECT	GO:0001947~heart looping	18	0.654308	0.00256931	MEF2C, BBS5, KIF3A, TBX2, TGFBR2, DLL1, CCDC39, SRF, SMO, NPHP3, NOTCH1, HAND2, FOLR1, DNAAF1, PKD2, SOX18, SOX17, ENG	2290	61	16792	2.16376	0.999999	0.117874	4.82548
GOTERM_BP_DIRECT	GO:0019228~neuronal action potential	11	0.399855	0.0027399	KCNMB4, SCN3A, P2RX1, SCN2A, KCNA1, SCN9A, SCN11A, SCN7A, GPR88, SCN5A, SCN4A	2290	28	16792	2.88072	1	0.124172	5.13793
GOTERM_BP_DIRECT	GO:0007616~long-term memory	11	0.399855	0.0027399	PJA2, SLC17A7, SGK1, CAMK4, CPEB3, MECP2, TAC1, RELN, NPAS4, SHANK1, SRF	2290	28	16792	2.88072	1	0.124172	5.13793
GOTERM_BP_DIRECT	GO:0001569~patterning of blood vessels	11	0.399855	0.0027399	EDNRA, NRP1, SFRP2, DLL4, NOTCH4, TGFBR2, FOXC2, ENG, SRF, ACVR1, PITX2	2290	28	16792	2.88072	1	0.124172	5.13793
GOTERM_BP_DIRECT	GO:0048846~axon extension involved in axon guidance	7	0.254453	0.0028176	NRP2, OGN, FMOD, NRP1, SEMA3A, SLIT2, SLIT3	2290	12	16792	4.27744	1	0.126429	5.27993
GOTERM_BP_DIRECT	GO:0007171~activation of transmembrane receptor protein tyrosine kinase activity	7	0.254453	0.0028176	ADRB2, ANGPT1, PDGFC, GREM1, NRG1, PILRB, ANGPT4	2290	12	16792	4.27744	1	0.126429	5.27993
GOTERM_BP_DIRECT	GO:0043206~extracellular fibril organization	7	0.254453	0.0028176	LTBP2, COL3A1, SNCA, ADAMTS3, MFAP4, MFAP5, COL5A1	2290	12	16792	4.27744	1	0.126429	5.27993
GOTERM_BP_DIRECT	GO:0007219~Notch signaling pathway	28	1.01781	0.00288864	TIMP4, TGFB1, CDH6, HEY1, FAT4, MAML3, TMEM100, RPS27A, ZNF423, ANGPT4, BMP2, TBX2, TGFBR2, MAML2, DLL1, CDK6, SNAI2, NOTCH1, RPS19, DLL4, PLN, HOXD3, HEYL, NOTCH4, CNTN1, FOXC2, FOXC1, UBA52	2290	115	16792	1.78537	1	0.128365	5.40957
GOTERM_BP_DIRECT	GO:0007566~embryo implantation	14	0.508906	0.00293887	RECK, LIF, FBLN1, PTGIS, STC2, PTGS2, TRO, IGFBP7, TGFBR2, MST1, MMP2, PCSK5, IL11RA, RPL29	2290	42	16792	2.44425	1	0.129408	5.50113
GOTERM_BP_DIRECT	GO:0045880~positive regulation of smoothened signaling pathway	10	0.363504	0.00302906	SHOX2, SMO, EVC, KIF7, SFRP1, FGF9, PRRX1, DYNC2H1, INTU, GLI1	2290	24	16792	3.05531	1	0.132058	5.66533
GOTERM_BP_DIRECT	GO:0048870~cell motility	10	0.363504	0.00302906	PLD1, SRPX2, CD34, PDPN, ETS1, FSCN1, SKI, MMP14, ENG, EPHA2	2290	24	16792	3.05531	1	0.132058	5.66533
GOTERM_BP_DIRECT	GO:0051965~positive regulation of synapse assembly	18	0.654308	0.00309864	FLRT2, SYNDIG1, OXT, LRRN3, NLGN1, LRRC4B, MECP2, NLGN2, NLGN3, EPHB1, SLITRK3, SRPX2, NTRK1, LRRTM2, NTRK2, THBS2, ADGRL3, ADGRB3	2290	62	16792	2.12886	1	0.133828	5.79183
GOTERM_BP_DIRECT	GO:0000902~cell morphogenesis	18	0.654308	0.00309864	NOX4, SHROOM1, SHROOM4, FRYL, EPB42, PDPN, HGF, GREM1, FRY, TENM4, WDR19, MSX1, TENM1, COL4A3BP, TENM3, YAP1, KLF2, NRG1	2290	62	16792	2.12886	1	0.133828	5.79183
GOTERM_BP_DIRECT	GO:0071356~cellular response to tumor necrosis factor	27	0.981461	0.00310002	CRHBP, YBX3, POSTN, RORA, CX3CL1, ZFP36L1, ZFP36L2, APOB, CCL23, SLC2A4, CCL21, ADAMTS12, ZFP36, PID1, HYAL1, GPD1, ERBIN, CCL19, CCL16, PCK1, ADAMTS7, CCL14, SFRP1, FABP4, HAS2, COL1A1, KLF2	2290	110	16792	1.79986	1	0.132845	5.79433
GOTERM_BP_DIRECT	GO:0060216~definitive hemopoiesis	8	0.290803	0.00320925	TAL1, ZFP36L2, KMT2A, LYL1, TEK, HOXA9, MFAP5, MEIS1	2290	16	16792	3.66638	1	0.136144	5.99258
GOTERM_BP_DIRECT	GO:0014002~astrocyte development	8	0.290803	0.00320925	PLP1, GFAP, TSPAN2, VIM, DLL1, TLR4, CDK6, AGER	2290	16	16792	3.66638	1	0.136144	5.99258
GOTERM_BP_DIRECT	GO:0034446~substrate adhesion-dependent cell spreading	13	0.472555	0.00349918	BVES, ITGA8, PEAK1, FERMT2, TEK, AXL, LAMC1, ANTXR1, LAMB1, FZD4, FZD7, FN1, PARVA	2290	38	16792	2.50857	1	0.146394	6.51685
GOTERM_BP_DIRECT	GO:0008354~germ cell migration	6	0.218103	0.00366113	FOXC1, KIT, PLPP1, ITGB1, PLPP3, TGFB1	2290	9	16792	4.8885	1	0.151494	6.8085
GOTERM_BP_DIRECT	GO:0043542~endothelial cell migration	11	0.399855	0.00367812	CDH13, CYP1B1, FAP, PECAM1, TNFSF12, LOXL2, ADGRA2, PRKX, DPP4, SCG2, STARD13	2290	29	16792	2.78139	1	0.151012	6.83903
GOTERM_BP_DIRECT	GO:0001937~negative regulation of endothelial cell proliferation	11	0.399855	0.00367812	CAV2, CAV1, ACVRL1, PTPRM, RGCC, TNMD, ATOH8, SPARC, ENG, VASH1, SCG2	2290	29	16792	2.78139	1	0.151012	6.83903
GOTERM_BP_DIRECT	GO:0048008~platelet-derived growth factor receptor signaling pathway	11	0.399855	0.00367812	TXNIP, NRP1, PDGFA, PIK3C2A, MYO1E, ARID5B, GAB1, PDGFRA, PDGFRB, PDGFC, PDGFD	2290	29	16792	2.78139	1	0.151012	6.83903
GOTERM_BP_DIRECT	GO:0007626~locomotory behavior	22	0.799709	0.00369661	ZDHHC8, NPY2R, ASTN1, MECP2, SOBP, LMX1A, GPR88, MEIS1, ATP7A, GRM5, TAL1, PDE1B, ALDH1A3, GRM6, VPS13A, NRG1, ETV5, ZNF385A, OLFM2, NEGR1, NOVA1, CDH23	2290	84	16792	1.92048	1	0.150595	6.87226
GOTERM_BP_DIRECT	GO:0048015~phosphatidylinositol-mediated signaling	26	0.945111	0.00379652	FGF18, FGF7, ERBB4, FGF9, PDGFA, FGF17, KIT, GAB1, OGT, NRG1, FGF1, TNRC6A, NRG2, FGF2, EGFR, KLB, PIK3C2A, KL, PIK3CD, IGF1, RICTOR, IRS1, FYN, NTRK1, PDGFRA, PDGFRB	2290	106	16792	1.7986	1	0.153215	7.05165
GOTERM_BP_DIRECT	GO:0042593~glucose homeostasis	25	0.90876	0.00407183	RBP4, LEPR, ADGRF5, PPARG, NMB, POMC, TCF7L2, CRY2, SLC2A4, PPP1R3G, CNR1, HECTD4, SLC8B1, PDK4, FBN1, MLXIPL, MBD5, RPS6, IRS1, ADIPOQ, PCK1, LEP, PLSCR3, PTCH1, NGFR	2290	101	16792	1.81504	1	0.16221	7.54423
GOTERM_BP_DIRECT	GO:0086015~SA node cell action potential	5	0.181752	0.00410595	ANK2, SCN3B, CACNA1G, GJA5, SCN5A	2290	6	16792	6.11063	1	0.162287	7.60511
GOTERM_BP_DIRECT	GO:0097104~postsynaptic membrane assembly	5	0.181752	0.00410595	NRXN2, NLGN1, NLGN2, NLGN3, LRP4	2290	6	16792	6.11063	1	0.162287	7.60511
GOTERM_BP_DIRECT	GO:0001957~intramembranous ossification	5	0.181752	0.00410595	FGF18, CTSK, COL1A1, MN1, MMP2	2290	6	16792	6.11063	1	0.162287	7.60511
GOTERM_BP_DIRECT	GO:0061299~retina vasculature morphogenesis in camera-type eye	5	0.181752	0.00410595	RHOJ, NRP1, CLIC4, ARHGEF15, FZD4	2290	6	16792	6.11063	1	0.162287	7.60511
GOTERM_BP_DIRECT	GO:1902533~positive regulation of intracellular signal transduction	5	0.181752	0.00410595	TNFSF11, TEK, NLGN1, FGF1, LRRK1	2290	6	16792	6.11063	1	0.162287	7.60511
GOTERM_BP_DIRECT	GO:0001936~regulation of endothelial cell proliferation	5	0.181752	0.00410595	LEP, ALDH1A2, FGF18, ACVRL1, ANGPT1	2290	6	16792	6.11063	1	0.162287	7.60511
GOTERM_BP_DIRECT	GO:0050919~negative chemotaxis	12	0.436205	0.00413982	NRP2, SEMA5A, FLRT2, SEMA6C, SEMA6D, SEMA3G, PDGFA, SEMA3D, SEMA3C, SEMA3A, SLIT2, SLIT3	2290	34	16792	2.58803	1	0.162354	7.6655
GOTERM_BP_DIRECT	GO:2000134~negative regulation of G1/S transition of mitotic cell cycle	10	0.363504	0.00416793	DACT1, PRMT2, FHL1, BCL2, PKD2, CTDSP1, SLFN11, ZNF655, GPNMB, KANK2	2290	25	16792	2.9331	1	0.162214	7.71559
GOTERM_BP_DIRECT	GO:0048709~oligodendrocyte differentiation	10	0.363504	0.00416793	SLC8A3, SOX10, NOTCH1, TSPAN2, PTPRZ1, NTRK2, NLGN3, NRG1, GLI3, SOX8	2290	25	16792	2.9331	1	0.162214	7.71559
GOTERM_BP_DIRECT	GO:0042060~wound healing	21	0.763359	0.00454473	EGFR, PPARA, CCM2L, PDGFA, COL3A1, TGFBR2, TGFB3, SPARC, ELK3, DCN, GLI3, ITGA9, PECAM1, PDGFRA, PDGFRB, CNN2, LOX, NRG1, FGF2, ENG, FN1	2290	80	16792	1.92485	1	0.174328	8.38458
GOTERM_BP_DIRECT	GO:0048844~artery morphogenesis	9	0.327154	0.00459019	HOXA1, APOB, NRP1, PRRX1, FOXC2, FOXC1, PRDM1, ENG, GJA5	2290	21	16792	3.14261	1	0.174703	8.46499
GOTERM_BP_DIRECT	GO:0010977~negative regulation of neuron projection development	14	0.508906	0.00460254	GFAP, STMN2, PTPRG, VIM, DPYSL3, SPOCK1, LPAR1, STX1B, ITM2C, LRP1, BCL11A, NGFR, SEMA3A, NR2F1	2290	44	16792	2.33315	1	0.173935	8.48682
GOTERM_BP_DIRECT	GO:0086012~membrane depolarization during cardiac muscle cell action potential	7	0.254453	0.00463318	CACNA2D1, SCN2B, SCN3B, SCN4B, ATP1A2, CACNA1C, SCN5A	2290	13	16792	3.9484	1	0.173803	8.54095
GOTERM_BP_DIRECT	GO:0002087~regulation of respiratory gaseous exchange by neurological system process	7	0.254453	0.00463318	TSHZ3, GLS, MECP2, NLGN1, NLGN2, NLGN3, ATP1A2	2290	13	16792	3.9484	1	0.173803	8.54095
GOTERM_BP_DIRECT	GO:0003198~epithelial to mesenchymal transition involved in endocardial cushion formation	7	0.254453	0.00463318	NOTCH1, MSX1, HEY1, HEYL, TMEM100, SNAI2, ENG	2290	13	16792	3.9484	1	0.173803	8.54095
GOTERM_BP_DIRECT	GO:0032355~response to estradiol	23	0.83606	0.00465826	TXNIP, DHH, RAMP2, PTGS2, SOCS2, CRYAB, ADCYAP1R1, OXT, ANXA1, POSTN, PTGFR, TGFB1, LEP, ALDH1A2, PENK, DUSP1, ETS1, CTGF, TFPI, PTN, PDGFRB, PTCH1, COL1A1	2290	91	16792	1.85333	1	0.173484	8.58525
GOTERM_BP_DIRECT	GO:0036092~phosphatidylinositol-3-phosphate biosynthetic process	15	0.545256	0.00466151	FGF18, FGF7, KLB, PIK3C2A, FGF9, KL, FGF17, PIK3CD, IRS1, ATM, PIKFYVE, GAB1, INPP4B, FGF1, FGF2	2290	49	16792	2.24472	1	0.172434	8.59098
GOTERM_BP_DIRECT	GO:0007568~aging	36	1.30862	0.00470521	NPY2R, PTH1R, SNCA, COL3A1, TGFB3, DCN, TIMP2, KCNMB1, TGFB1, FOS, EDNRB, ADRB3, TNFRSF1B, APOD, CTGF, DMD, CNR1, LOXL2, FGF2, TRPC6, GNRH1, CRYAB, KL, CREB1, TGFBR2, SERPING1, PCK1, CDKN1C, LRP1, PENK, SERPINF1, KRT16, NTRK1, KRT14, ADRA1A, HTR2A	2290	165	16792	1.59987	1	0.172752	8.66811
GOTERM_BP_DIRECT	GO:0007178~transmembrane receptor protein serine/threonine kinase signaling pathway	8	0.290803	0.00482014	ACVR2A, ACVRL1, PALM2-AKAP2, LTBP4, GDF5, BMPR2, AKAP2, ACVR1	2290	17	16792	3.45071	1	0.175425	8.87064
GOTERM_BP_DIRECT	GO:0021542~dentate gyrus development	8	0.290803	0.00482014	MEF2C, SMO, KIF3A, BTG2, EMX2, CDK6, LMX1A, PROX1	2290	17	16792	3.45071	1	0.175425	8.87064
GOTERM_BP_DIRECT	GO:0031589~cell-substrate adhesion	8	0.290803	0.00482014	VWF, ITGA5, TTYH1, ANGPT1, ITGB1, EPHB1, GAS6, PRKX	2290	17	16792	3.45071	1	0.175425	8.87064
GOTERM_BP_DIRECT	GO:2000811~negative regulation of anoikis	8	0.290803	0.00482014	CAV1, NOTCH1, ITGA5, BCL2, NTRK2, PDK4, SNAI2, ITGB1	2290	17	16792	3.45071	1	0.175425	8.87064
GOTERM_BP_DIRECT	GO:0060325~face morphogenesis	11	0.399855	0.00485358	MSX1, CRISPLD1, CRISPLD2, MYH3, ARID5B, CLDN5, TGFB3, SKI, COL1A1, MMP2, TGFB1	2290	30	16792	2.68868	1	0.175378	8.92949
GOTERM_BP_DIRECT	GO:0048565~digestive tract development	12	0.436205	0.00530631	CLMP, MYOCD, FAT4, COL3A1, TGFBR2, TGFB3, PKD1, PDGFC, KIT, ALX4, DCHS1, TGFB1	2290	35	16792	2.51409	1	0.188896	9.72272
GOTERM_BP_DIRECT	GO:0046426~negative regulation of JAK-STAT cascade	13	0.472555	0.00556808	ASPN, FLRT2, CAV1, PODNL1, PODN, SOCS2, LRRC4B, SOCS5, DCN, LRRC15, CHAD, BGN, LEPROT	2290	40	16792	2.38314	1	0.196002	10.1784
GOTERM_BP_DIRECT	GO:0006816~calcium ion transport	20	0.727008	0.00559235	RAMP3, RAMP2, TRPC1, CACNA2D1, CAV1, TRPC3, CACHD1, GJA4, ITPR1, KCNN4, FYN, PLN, RYR3, SLC24A1, PKD2, NALCN, CALCRL, CHRFAM7A, CAMK2A, CDH23	2290	76	16792	1.92967	1	0.195528	10.2205
GOTERM_BP_DIRECT	GO:0051491~positive regulation of filopodium assembly	10	0.363504	0.00561498	DNM3, TENM1, CCL21, FSCN1, TGFB3, NLGN1, PLPPR5, DPYSL3, SRF, ARAP1	2290	26	16792	2.82029	1	0.195009	10.2598
GOTERM_BP_DIRECT	GO:0007189~adenylate cyclase-activating G-protein coupled receptor signaling pathway	15	0.545256	0.00567828	ADCY4, PTGER2, PTGER3, PTGER4, PTH1R, LHCGR, PTGFR, GNAL, ADRB3, PTGIR, ADRB2, UCN2, GHRH, PTGDR, CALCRL	2290	50	16792	2.19983	1	0.195756	10.3695
GOTERM_BP_DIRECT	GO:0045892~negative regulation of transcription, DNA-templated	89	3.23519	0.00607998	ELF2, ARID4A, PPARG, ZNF12, ZNF154, FOXO1, RORB, TCEAL7, ZEB1, GLI3, TGFB1, ZBTB38, EPC1, DAB2, CRY2, PRMT2, HEY1, MDFIC, FOXF2, SOX18, ATOH8, LOXL2, NRG1, MYB, BHLHE41, TWIST2, TWIST1, RAMP3, RBFOX2, MAGEL2, SOX10, ZNF280D, BEND5, ARID5B, ARID5A, MLXIPL, RUNX1T1, MECP2, IFI16, MECOM, PROX1, FOXN3, PPM1F, PRDM6, PRDM5, ZFPM2, TSHZ3, BTAF1, GLIS2, ZBTB14, SOX7, NOSTRIN, ZBTB16, ELK3, GREM1, PRDM16…	2290	499	16792	1.30785	1	0.206818	11.0631
GOTERM_BP_DIRECT	GO:0043552~positive regulation of phosphatidylinositol 3-kinase activity	11	0.399855	0.0063045	ERBB4, CCL21, ATG14, TEK, PDGFRA, PDGFRB, CCL19, KIT, FGF2, IRS1, TGFB1	2290	31	16792	2.60194	1	0.212301	11.4485
GOTERM_BP_DIRECT	GO:0001954~positive regulation of cell-matrix adhesion	9	0.327154	0.00636341	CDH13, VEGFC, CD36, SFRP1, CCL21, DMD, UTRN, CDK6, DISC1	2290	22	16792	2.99976	1	0.212773	11.5494
GOTERM_BP_DIRECT	GO:2000727~positive regulation of cardiac muscle cell differentiation	6	0.218103	0.00650448	MEF2C, MYOCD, EFNB2, GREM1, NRG1, TGFB1	2290	10	16792	4.39965	1	0.215656	11.7905
GOTERM_BP_DIRECT	GO:0031643~positive regulation of myelination	6	0.218103	0.00650448	TENM4, WASF3, NCMAP, DICER1, HGF, NRG1	2290	10	16792	4.39965	1	0.215656	11.7905
GOTERM_BP_DIRECT	GO:0061564~axon development	6	0.218103	0.00650448	PLP1, TSPAN2, NEFH, NEFL, NEFM, GAP43	2290	10	16792	4.39965	1	0.215656	11.7905
GOTERM_BP_DIRECT	GO:0001764~neuron migration	25	0.90876	0.00681858	MEF2C, CCKAR, NRP1, TUBB2B, NDN, ASTN1, SPOCK1, PRKG1, SRF, CXCL12, MAPT, SEMA3A, RAPGEF2, DISC1, TWIST1, PITX2, MATN2, AXL, GAS6, NDNF, FYN, NTRK2, RELN, ADGRL3, CHL1	2290	105	16792	1.74589	1	0.223507	12.3251
GOTERM_BP_DIRECT	GO:0045165~cell fate commitment	14	0.508906	0.00694994	BMP2, ERBB4, PPARG, GAS1, SOX8, WNT2B, WNT2, SPRY2, TAL1, WNT9B, PRDM1, WNT6, GAP43, TBX19	2290	46	16792	2.23171	1	0.225966	12.5478
GOTERM_BP_DIRECT	GO:0006939~smooth muscle contraction	8	0.290803	0.00697102	EDNRA, SMTN, HTR7, MYH11, ADRA1A, HTR2B, MYLK, HTR2A	2290	18	16792	3.259	1	0.225252	12.5835
GOTERM_BP_DIRECT	GO:0007043~cell-cell junction assembly	8	0.290803	0.00697102	TJP1, FSCN1, CLDN5, DSG1, HEG1, GJA4, HDAC7, CDH5	2290	18	16792	3.259	1	0.225252	12.5835
GOTERM_BP_DIRECT	GO:0036120~cellular response to platelet-derived growth factor stimulus	8	0.290803	0.00697102	HYAL1, FYN, CREB1, PDGFRB, PTN, HAS2, RDX, PDGFD	2290	18	16792	3.259	1	0.225252	12.5835
GOTERM_BP_DIRECT	GO:0035329~hippo signaling	10	0.363504	0.00742093	PJA2, TJP1, FAT4, TEAD1, YAP1, AMOTL1, WWTR1, LATS1, DCHS1, LATS2	2290	27	16792	2.71583	1	0.236592	13.3417
GOTERM_BP_DIRECT	GO:0048863~stem cell differentiation	10	0.363504	0.00742093	LIF, A2M, MSX1, OSR1, HOXA7, HOXD4, PUM1, KIT, RUNX2, SHC4	2290	27	16792	2.71583	1	0.236592	13.3417
GOTERM_BP_DIRECT	GO:0042476~odontogenesis	10	0.363504	0.00742093	INHBA, OSR1, TGFB3, COL1A2, ID3, AQP1, LAMB1, ZNF22, PITX2, TWIST1	2290	27	16792	2.71583	1	0.236592	13.3417
GOTERM_BP_DIRECT	GO:0035725~sodium ion transmembrane transport	19	0.690658	0.00800508	SLC8A3, SCN3A, SCN2B, SCN3B, SCN2A, SLC17A7, SLC24A2, SLC24A1, PKD2, SCN9A, SCN4B, SCN11A, NALCN, SCN7A, SLC8B1, SCN5A, ANO6, SCNN1D, SCN4A	2290	73	16792	1.90852	1	0.251284	14.317
GOTERM_BP_DIRECT	GO:0045907~positive regulation of vasoconstriction	11	0.399855	0.00807098	TRPM4, EGFR, AVPR2, CAV1, HRH1, PTGS2, ADRA1A, UTS2R, GJA5, HTR2A, F2R	2290	32	16792	2.52063	1	0.251656	14.4263
GOTERM_BP_DIRECT	GO:0034097~response to cytokine	15	0.545256	0.00824254	AVPR2, IL6ST, COL3A1, LIFR, TIMP4, SPARC, TIMP2, SRF, JUNB, ALDH1A2, FOS, BCL2, ITIH4, FOSL1, PLA2G5	2290	52	16792	2.11522	1	0.25485	14.7104
GOTERM_BP_DIRECT	GO:0060840~artery development	5	0.181752	0.00854801	HOXA1, ACVRL1, BMPR2, LUZP1, GLI3	2290	7	16792	5.23768	1	0.261521	15.214
GOTERM_BP_DIRECT	GO:0046069~cGMP catabolic process	5	0.181752	0.00854801	PDE1B, PDE2A, PDE1A, PDE10A, PDE9A	2290	7	16792	5.23768	1	0.261521	15.214
GOTERM_BP_DIRECT	GO:0051966~regulation of synaptic transmission, glutamatergic	9	0.327154	0.00861038	MEF2C, GRM5, SERPINE2, GRIK1, GRM7, CNR1, GRM6, DGKI, ATP1A2	2290	23	16792	2.86934	1	0.261725	15.3165
GOTERM_BP_DIRECT	GO:0050728~negative regulation of inflammatory response	20	0.727008	0.00866402	ZFP36, PPARA, PTGER4, RORA, SOCS5, HGF, NLRP3, ADIPOQ, NOV, TNFAIP6, TNFRSF1B, PTGIS, SERPINF1, C1QTNF3, ETS1, SAA1, TEK, CALCRL, CHRFAM7A, NT5E	2290	79	16792	1.85639	1	0.2617	15.4045
GOTERM_BP_DIRECT	GO:0003253~cardiac neural crest cell migration involved in outflow tract morphogenesis	4	0.145402	0.00908691	HAND2, FOLR1, PITX2, TWIST1	2290	4	16792	7.33275	1	0.271145	16.0956
GOTERM_BP_DIRECT	GO:0030947~regulation of vascular endothelial growth factor receptor signaling pathway	4	0.145402	0.00908691	VEGFC, TMEM204, MYOF, FZD4	2290	4	16792	7.33275	1	0.271145	16.0956
GOTERM_BP_DIRECT	GO:0072144~glomerular mesangial cell development	4	0.145402	0.00908691	NOTCH1, ACTA2, FOXC2, GPR4	2290	4	16792	7.33275	1	0.271145	16.0956
GOTERM_BP_DIRECT	GO:0007161~calcium-independent cell-matrix adhesion	4	0.145402	0.00908691	PKD1, ITGB1, VWA2, FN1	2290	4	16792	7.33275	1	0.271145	16.0956
GOTERM_BP_DIRECT	GO:0003273~cell migration involved in endocardial cushion formation	4	0.145402	0.00908691	NOTCH1, SNAI2, ENG, DCHS1	2290	4	16792	7.33275	1	0.271145	16.0956
GOTERM_BP_DIRECT	GO:0086010~membrane depolarization during action potential	10	0.363504	0.00963827	SCN3A, SCN3B, SCN2A, CACNA1G, SCN9A, SCN11A, NALCN, SCN7A, SCN5A, SCN4A	2290	28	16792	2.61884	1	0.283565	16.9886
GOTERM_BP_DIRECT	GO:0043536~positive regulation of blood vessel endothelial cell migration	8	0.290803	0.00975842	PRKCA, PRKD1, VEGFC, ANGPT1, AMOTL1, FGF2, TGFB1, ANGPT4	2290	19	16792	3.08747	1	0.285054	17.182
GOTERM_BP_DIRECT	GO:0051968~positive regulation of synaptic transmission, glutamatergic	8	0.290803	0.00975842	EGFR, PTGS2, NTRK1, NLGN1, NLGN2, RELN, NLGN3, SHANK3	2290	19	16792	3.08747	1	0.285054	17.182
GOTERM_BP_DIRECT	GO:0071526~semaphorin-plexin signaling pathway	11	0.399855	0.0101945	SEMA5A, NRP1, SEMA6C, PLXNA4, SEMA6D, SEMA3G, MET, SEMA3D, SEMA3C, SEMA3A, FLNA	2290	33	16792	2.44425	1	0.294223	17.8804
GOTERM_BP_DIRECT	GO:0032720~negative regulation of tumor necrosis factor production	12	0.436205	0.0104045	IRAK3, BPI, CD34, AXL, CIDEA, TLR4, CHRFAM7A, POMC, GPNMB, ADIPOQ, GAS6, TWIST1	2290	38	16792	2.31561	1	0.297766	18.2146
GOTERM_BP_DIRECT	GO:0046839~phospholipid dephosphorylation	6	0.218103	0.0105984	PLPP4, PLPPR4, EPHX2, PLPPR5, PLPP1, PLPP3	2290	11	16792	3.99968	1	0.300869	18.5223
GOTERM_BP_DIRECT	GO:0030857~negative regulation of epithelial cell differentiation	6	0.218103	0.0105984	SMO, CAV1, OSR1, DLL1, YAP1, ZEB1	2290	11	16792	3.99968	1	0.300869	18.5223
GOTERM_BP_DIRECT	GO:0002042~cell migration involved in sprouting angiogenesis	7	0.254453	0.0106075	NRP1, EFNB2, GREM1, FGF2, SRF, ITGB1, SLIT2	2290	15	16792	3.42195	1	0.299564	18.5365
GOTERM_BP_DIRECT	GO:0006198~cAMP catabolic process	7	0.254453	0.0106075	PDE7B, PDE1B, PDE2A, PDE1A, PDE3B, PDE10A, PDE3A	2290	15	16792	3.42195	1	0.299564	18.5365
GOTERM_BP_DIRECT	GO:0050930~induction of positive chemotaxis	7	0.254453	0.0106075	VEGFC, VEGFD, IL16, PGF, CXCL12, AGER, SCG2	2290	15	16792	3.42195	1	0.299564	18.5365
GOTERM_BP_DIRECT	GO:0006898~receptor-mediated endocytosis	38	1.38132	0.0108565	PDLIM7, MASP1, ENPP2, SORL1, HP, SCARF1, ADRB3, DAB2, APOB, FOLR1, SAA1, CLEC9A, PIKFYVE, LOXL4, CFI, PLA2R1, LOXL2, HBB, PRSS12, EGFR, HHIPL1, CUBN, PRG4, TGFBR2, NLGN3, STAB2, ACKR4, SPARC, TMPRSS5, TINAGL1, MICALL1, ADRB2, CD36, LRP1, STAB1, SSC5D, SCARA5, DNM1	2290	186	16792	1.49809	1	0.3039	18.9298
GOTERM_BP_DIRECT	GO:0051216~cartilage development	16	0.581607	0.0110834	HYAL1, EVC, SMAD9, LUM, SMAD5, PRRX1, ZBTB16, ZEB1, ATP7A, CSGALNACT1, HOXA3, HOXD3, PKD1, COL11A2, BMP6, COL10A1	2290	59	16792	1.98854	1	0.307648	19.2866
GOTERM_BP_DIRECT	GO:0030168~platelet activation	26	0.945111	0.0112123	F2RL2, GNA14, COL3A1, SRF, GP5, SAA1, GNG2, PIK3R6, PRKCA, TRPC3, TRPC6, PDPN, AXL, CD40, DGKI, FLNA, GAS6, ITPR1, LAT, VWF, P2RX1, FYN, PLCG2, COL1A2, COL1A1, F2R	2290	115	16792	1.65784	1	0.30909	19.4886
GOTERM_BP_DIRECT	GO:0030099~myeloid cell differentiation	9	0.327154	0.011401	CDKN1C, SNRK, RASGRP4, BCL6B, IFI16, ZBTB16, RUNX1, TET2, PRKX	2290	24	16792	2.74978	1	0.311873	19.7835
GOTERM_BP_DIRECT	GO:0007409~axonogenesis	23	0.83606	0.011522	FMOD, CCKAR, KERA, PTPRZ1, LUM, CREB1, PLPPR4, NTNG2, ECM2, PRELP, OGN, NOTCH1, GP5, OMD, SLITRK3, S100B, PAK3, BCL2, LRRC70, NEFH, CNTN4, TNN, LRFN5	2290	98	16792	1.72095	1	0.313088	19.972
GOTERM_BP_DIRECT	GO:0007166~cell surface receptor signaling pathway	52	1.89022	0.0120604	TSPAN2, LEPR, TSPAN4, TACR1, ADGRF5, TSPAN7, TSPAN9, GPR88, TSPAN11, EDNRB, CALCRL, PRL, ADGRB3, KLRB1, EGFR, IL18RAP, MAGI1, LY96, LIFR, TNFRSF14, GEM, CRHR1, CLEC1A, IFNAR2, INHBA, ADRB2, CD36, SSTR1, ADGRA2, IL1R1, ADGRD1, TNFRSF25, NPY2R, ADCYAP1R1, PTH1R, IL17D, IL17B, TSPAN32, MET, ANXA1, NPR1, EVL, TSPAN18, AGER, PRPH2, BIRC2, ADGRG4, CASP10, LAMA1, ADGRL2, ADGRL3, ADGRL4	2290	274	16792	1.39162	1	0.323555	20.8059
GOTERM_BP_DIRECT	GO:0060412~ventricular septum morphogenesis	10	0.363504	0.0123203	NOTCH1, HEY1, HEYL, TGFBR2, BMPR2, ZFPM2, PROX1, GJA5, ACVR1, PITX2	2290	29	16792	2.52853	1	0.327706	21.2055
GOTERM_BP_DIRECT	GO:0050900~leukocyte migration	27	0.981461	0.0127067	GLG1, SELP, CAV1, SLC7A10, JAML, ITGB1, GAS6, APOB, THBD, CD34, ITGA5, FYN, SOS1, SLC16A8, PECAM1, TEK, COL1A2, ANGPT1, ESAM, COL1A1, MSN, INPP5D, JAM2, PROS1, JAM3, FN1, ANGPT4	2290	122	16792	1.62282	1	0.334505	21.796
GOTERM_BP_DIRECT	GO:0043588~skin development	11	0.399855	0.0127173	ATP7A, DACT2, PDGFA, COL3A1, PKD1, PTCH2, COL5A3, ADAMTS2, COL5A2, COL5A1, ASPRV1	2290	34	16792	2.37236	1	0.333172	21.8121
GOTERM_BP_DIRECT	GO:0048286~lung alveolus development	11	0.399855	0.0127173	ATP7A, LIF, MYOCD, PDPN, PDGFA, HOXA5, FLT4, BMPR2, HOPX, TGFB3, FOXP2	2290	34	16792	2.37236	1	0.333172	21.8121
GOTERM_BP_DIRECT	GO:0048704~embryonic skeletal system morphogenesis	12	0.436205	0.0127484	HOXD9, GSC, HOXA3, HOXA5, HOXD3, HOXA6, HOXA7, HOXD4, PDGFRA, ZEB1, ALX4, GLI3	2290	39	16792	2.25623	1	0.332289	21.8595
GOTERM_BP_DIRECT	GO:0032570~response to progesterone	12	0.436205	0.0127484	TXNIP, RAMP2, FOS, PTGER2, CAV1, OXT, DSG1, TGFB3, PTN, FOSB, FOSL1, TGFB1	2290	39	16792	2.25623	1	0.332289	21.8595
GOTERM_BP_DIRECT	GO:0006813~potassium ion transport	20	0.727008	0.0129673	KCNJ15, KCNMB4, KCNC4, KCNAB3, KCNA1, KCNA6, ATP1A2, AQP1, KCNJ12, KCNIP2, GJA5, KCNMB1, KCNJ5, KCNN4, KCNS1, ABCC9, KCNS2, TSC1, KCNJ8, SLC24A2	2290	82	16792	1.78848	1	0.335385	22.1919
GOTERM_BP_DIRECT	GO:0007204~positive regulation of cytosolic calcium ion concentration	29	1.05416	0.0130004	TRPM4, CCKAR, PTGER2, PTGER3, PTGER4, TRPC6, NPY2R, OXT, PTH1R, TAC1, NMB, LPAR1, PTGFR, EDNRA, EDNRB, PTGIR, GPR35, CD36, SAA1, C1QTNF1, CCR10, PTGDR, PDGFRA, PKD1, ADRA1A, UTS2R, CACNA1C, NPFF, F2R	2290	134	16792	1.58694	1	0.334543	22.242
GOTERM_BP_DIRECT	GO:0097503~sialylation	8	0.290803	0.0132781	ST6GALNAC3, ST3GAL3, ST3GAL2, ST6GAL2, ST8SIA6, ST8SIA1, ST8SIA2, ST6GALNAC1	2290	20	16792	2.9331	1	0.338801	22.6614
GOTERM_BP_DIRECT	GO:0030318~melanocyte differentiation	8	0.290803	0.0132781	MEF2C, EDNRB, SOX10, BCL2, MITF, KIT, GLI3, OCA2	2290	20	16792	2.9331	1	0.338801	22.6614
GOTERM_BP_DIRECT	GO:0014911~positive regulation of smooth muscle cell migration	8	0.290803	0.0132781	NOX4, NRP1, SEMA6D, BCL2, PDGFRB, IGF1, POSTN, HAS2	2290	20	16792	2.9331	1	0.338801	22.6614
GOTERM_BP_DIRECT	GO:0007157~heterophilic cell-cell adhesion via plasma membrane cell adhesion molecules	14	0.508906	0.014412	TENM4, SELP, CADM3, PTPRD, FAT4, ITGA5, TENM1, TENM3, NLGN1, NECTIN3, JAML, CD200, DCHS1, SCARF2	2290	50	16792	2.05317	1	0.360315	24.3523
GOTERM_BP_DIRECT	GO:0002181~cytoplasmic translation	9	0.327154	0.0148049	RPL35A, RPL22, RPL6, RPL31, RPL15, RPL26, RPL36, RPLP2, RPL29	2290	25	16792	2.63979	1	0.366502	24.9299
GOTERM_BP_DIRECT	GO:0030514~negative regulation of BMP signaling pathway	13	0.472555	0.0150191	CAV1, FSTL3, SKI, GREM1, NBL1, NOTCH1, CHRDL1, BMPER, SFRP1, SFRP2, HTRA1, SOSTDC1, HTRA3	2290	45	16792	2.11835	1	0.369093	25.2432
GOTERM_BP_DIRECT	GO:0007158~neuron cell-cell adhesion	7	0.254453	0.0150464	NRXN2, NINJ2, NLGN1, ASTN1, NLGN2, CNTN4, NLGN3	2290	16	16792	3.20808	1	0.368024	25.283
GOTERM_BP_DIRECT	GO:0061028~establishment of endothelial barrier	7	0.254453	0.0150464	PPP1R16B, PDE2A, SOX18, RDX, MSN, RAPGEF3, RAPGEF2	2290	16	16792	3.20808	1	0.368024	25.283
GOTERM_BP_DIRECT	GO:0086002~cardiac muscle cell action potential involved in contraction	7	0.254453	0.0150464	CACNA2D1, SCN2B, SCN3B, CACNA1G, SCN4B, CACNA1C, SCN5A	2290	16	16792	3.20808	1	0.368024	25.283
GOTERM_BP_DIRECT	GO:0035912~dorsal aorta morphogenesis	5	0.181752	0.0152634	ACVRL1, HEY1, DLL4, ENG, SRF	2290	8	16792	4.58297	1	0.370625	25.5987
GOTERM_BP_DIRECT	GO:0060371~regulation of atrial cardiac muscle cell membrane depolarization	5	0.181752	0.0152634	SCN2B, SCN3B, CACNA1G, GJA5, SCN5A	2290	8	16792	4.58297	1	0.370625	25.5987
GOTERM_BP_DIRECT	GO:0097011~cellular response to granulocyte macrophage colony-stimulating factor stimulus	5	0.181752	0.0152634	ZFP36, ZFP36L2, PDE1B, PDE2A, NPR2	2290	8	16792	4.58297	1	0.370625	25.5987
GOTERM_BP_DIRECT	GO:0001945~lymph vessel development	5	0.181752	0.0152634	TMEM204, FLT4, EFNB2, HEG1, FOXC1	2290	8	16792	4.58297	1	0.370625	25.5987
GOTERM_BP_DIRECT	GO:0033629~negative regulation of cell adhesion mediated by integrin	5	0.181752	0.0152634	CYP1B1, ACER2, SERPINE1, PDE3B, SNAI2	2290	8	16792	4.58297	1	0.370625	25.5987
GOTERM_BP_DIRECT	GO:0032963~collagen metabolic process	5	0.181752	0.0152634	P3H2, P3H1, TNS2, TNXB, ID1	2290	8	16792	4.58297	1	0.370625	25.5987
GOTERM_BP_DIRECT	GO:0007565~female pregnancy	21	0.763359	0.0153355	RAMP2, GNRH1, CORIN, PGF, OXT, CRHBP, TGFB3, FOSB, COL16A1, TGFB1, LEP, CRHR1, FOS, THBD, SP1, PAPPA, ETS1, CLIC5, BCL2, FOSL1, PRL	2290	89	16792	1.7302	1	0.370421	25.7034
GOTERM_BP_DIRECT	GO:0044344~cellular response to fibroblast growth factor stimulus	10	0.363504	0.0155204	ZFP36, ZFP36L1, ZFP36L2, HYAL1, SFRP1, DLL4, SNCA, POSTN, COL1A1, SNAI2	2290	30	16792	2.44425	1	0.372365	25.9712
GOTERM_BP_DIRECT	GO:0030182~neuron differentiation	22	0.799709	0.0158427	MEF2C, PTPRD, TRPC6, EMX2, NNAT, HOXD1, PROX1, FZD4, ITM2C, EPHA2, FZD7, WNT2B, WNT2, ALDH1A2, HOXC8, S1PR1, ID1, NTRK2, WNT9B, ID3, WNT6, RUNX2	2290	95	16792	1.69811	1	0.376863	26.4357
GOTERM_BP_DIRECT	GO:0060218~hematopoietic stem cell differentiation	6	0.218103	0.0161562	TAL1, SFRP1, MEOX1, CHD2, CDK6, SRF	2290	12	16792	3.66638	1	0.381122	26.8849
GOTERM_BP_DIRECT	GO:0050921~positive regulation of chemotaxis	6	0.218103	0.0161562	PPM1F, RARRES2, CCL21, PDGFRB, CCL19, TGFB1	2290	12	16792	3.66638	1	0.381122	26.8849
GOTERM_BP_DIRECT	GO:0043116~negative regulation of vascular permeability	6	0.218103	0.0161562	RAMP2, TJP1, PDE2A, ANGPT1, PDE3A, SLIT2	2290	12	16792	3.66638	1	0.381122	26.8849
GOTERM_BP_DIRECT	GO:0042340~keratan sulfate catabolic process	6	0.218103	0.0161562	OGN, FMOD, OMD, KERA, LUM, PRELP	2290	12	16792	3.66638	1	0.381122	26.8849
GOTERM_BP_DIRECT	GO:0042127~regulation of cell proliferation	37	1.34497	0.0164978	TNFRSF6B, XIAP, NUAK1, TNFRSF25, CXCL3, CXCL2, BMPR2, TGFB3, KIT, TAL1, TNFRSF1B, IL4R, PKD2, CNN2, FAS, RAPGEF2, TXNIP, RBFOX2, SGK1, PTGER2, CCDC88A, SGK2, TGFBR2, ANXA1, BMX, DUSP22, TNFRSF14, CD40, BIRC2, JUNB, PLA2G4A, TNFRSF10D, FYN, NGFR, NR5A2, ENG, TBX19	2290	185	16792	1.46655	1	0.385821	27.3714
GOTERM_BP_DIRECT	GO:0000187~activation of MAPK activity	24	0.87241	0.0165931	BMP2, DRD4, ITGA1, TGFB3, IGF1, TLR4, LPAR1, KIT, HGF, TAB3, S1PR2, NOD1, PAK3, SAA1, PROK1, C1QTNF2, FGF1, NRG1, CHRFAM7A, FGF2, UBA52, RPS27A, DUSP7, DUSP6	2290	107	16792	1.64473	1	0.385972	27.5066
GOTERM_BP_DIRECT	GO:0007519~skeletal muscle tissue development	14	0.508906	0.0169937	MEF2C, CCNT2, CAV1, MYL3, ELN, DCN, FOXP2, HOXD9, BVES, MEOX2, DMD, SVIL, HLX, VAMP5	2290	51	16792	2.01291	1	0.391624	28.0722
GOTERM_BP_DIRECT	GO:0007613~memory	16	0.581607	0.0174583	SLC8A3, KLK8, PTGS2, OXT, CREB1, LMX1A, SHANK3, HRH1, S100B, ITGA5, SLC24A2, ITGA8, CNR1, CX3CR1, CHRFAM7A, HTR2A	2290	62	16792	1.89232	1	0.3983	28.723
GOTERM_BP_DIRECT	GO:0060395~SMAD protein signal transduction	16	0.581607	0.0174583	BMP2, SMAD9, BMP1, GDF6, SMAD5, GDF5, VIM, TGFB3, SKI, TGFB1, INHBA, FOS, LEFTY2, GDF10, ATOH8, BMP6	2290	62	16792	1.89232	1	0.3983	28.723
GOTERM_BP_DIRECT	GO:0045987~positive regulation of smooth muscle contraction	8	0.290803	0.017622	PTGS2, MYOCD, TACR1, NPY2R, SPHK1, ADRA1A, SRF, F2R	2290	21	16792	2.79343	1	0.399583	28.9509
GOTERM_BP_DIRECT	GO:0031954~positive regulation of protein autophosphorylation	8	0.290803	0.017622	VEGFC, RAP2A, PDGFA, RASSF2, NEK10, PDGFC, PDGFD, GPNMB	2290	21	16792	2.79343	1	0.399583	28.9509
GOTERM_BP_DIRECT	GO:0003151~outflow tract morphogenesis	13	0.472555	0.0178671	MEF2C, NEDD4, SFRP2, TBX2, NPY2R, HEYL, CLDN5, TGFBR2, BMPR2, SEMA3C, SOX18, SOX17, GJA5	2290	46	16792	2.0723	1	0.402267	29.291
GOTERM_BP_DIRECT	GO:0048839~inner ear development	12	0.436205	0.0186096	MAF, HOXA1, BMP2, BMPER, TGFB3, CYTL1, PLPPR4, PDGFRB, DLL1, SLC25A27, SPARC, TGFB1	2290	41	16792	2.14617	1	0.413413	30.3116
GOTERM_BP_DIRECT	GO:0007202~activation of phospholipase C activity	9	0.327154	0.0188892	EDNRA, EGFR, ARHGAP6, RASGRP4, ADCYAP1R1, ADRA1A, LPAR1, HTR2B, HTR2A	2290	26	16792	2.53826	1	0.416523	30.6924
GOTERM_BP_DIRECT	GO:0030177~positive regulation of Wnt signaling pathway	11	0.399855	0.0191295	BMP2, SPIN1, DACT1, RSPO1, SFRP1, RSPO3, SALL1, SKI, LGR6, FZD4, DISC1	2290	36	16792	2.24056	1	0.41893	31.0179
GOTERM_BP_DIRECT	GO:0045765~regulation of angiogenesis	10	0.363504	0.0192905	LEP, SFRP1, ID1, ENPP2, ETS1, PROK1, GPNMB, ADGRA2, FGF2, EPHA2	2290	31	16792	2.3654	1	0.419996	31.2353
GOTERM_BP_DIRECT	GO:0048701~embryonic cranial skeleton morphogenesis	10	0.363504	0.0192905	WDR19, TBX15, TGFBR2, PDGFRA, PRRX1, WNT9B, MMP16, MMP14, RUNX2, TWIST1	2290	31	16792	2.3654	1	0.419996	31.2353
GOTERM_BP_DIRECT	GO:0008344~adult locomotory behavior	14	0.508906	0.0199107	PREX2, DRD4, SNCA, MECP2, ATP1A2, CXCL12, HOXD9, TSC1, PUM1, LGI4, GIGYF2, DNM1, CHL1, TMOD1	2290	52	16792	1.9742	1	0.428545	32.0665
GOTERM_BP_DIRECT	GO:0086045~membrane depolarization during AV node cell action potential	4	0.145402	0.0204149	TRPM4, CACNA1G, CACNA1C, SCN5A	2290	5	16792	5.8662	1	0.435041	32.7352
GOTERM_BP_DIRECT	GO:0060509~Type I pneumocyte differentiation	4	0.145402	0.0204149	THRB, CREB1, KLF2, NFIB	2290	5	16792	5.8662	1	0.435041	32.7352
GOTERM_BP_DIRECT	GO:0046883~regulation of hormone secretion	4	0.145402	0.0204149	CCKAR, ANXA1, SCG5, HTR2A	2290	5	16792	5.8662	1	0.435041	32.7352
GOTERM_BP_DIRECT	GO:0035630~bone mineralization involved in bone maturation	4	0.145402	0.0204149	LEP, BMP2, IGF1, ANO6	2290	5	16792	5.8662	1	0.435041	32.7352
GOTERM_BP_DIRECT	GO:0014031~mesenchymal cell development	4	0.145402	0.0204149	NOTCH1, BCL2, HEYL, FOXC1	2290	5	16792	5.8662	1	0.435041	32.7352
GOTERM_BP_DIRECT	GO:0060956~endocardial cell differentiation	4	0.145402	0.0204149	NOTCH1, SOX18, SOX17, NRG1	2290	5	16792	5.8662	1	0.435041	32.7352
GOTERM_BP_DIRECT	GO:0060836~lymphatic endothelial cell differentiation	4	0.145402	0.0204149	ACVRL1, BMPR2, SOX18, PROX1	2290	5	16792	5.8662	1	0.435041	32.7352
GOTERM_BP_DIRECT	GO:0090027~negative regulation of monocyte chemotaxis	4	0.145402	0.0204149	NOV, NBL1, GREM1, SLIT2	2290	5	16792	5.8662	1	0.435041	32.7352
GOTERM_BP_DIRECT	GO:0042310~vasoconstriction	7	0.254453	0.0206244	EDNRA, TRPM4, EDNRB, CAV1, P2RX1, HTR7, HTR2B	2290	17	16792	3.01937	1	0.436754	33.0112
GOTERM_BP_DIRECT	GO:0048738~cardiac muscle tissue development	7	0.254453	0.0206244	ALDH1A2, RBP4, SGCG, TBX2, PLN, BMPR2, SGCD	2290	17	16792	3.01937	1	0.436754	33.0112
GOTERM_BP_DIRECT	GO:0051497~negative regulation of stress fiber assembly	7	0.254453	0.0206244	DLC1, ARHGAP6, S1PR1, ARHGAP28, CLASP2, MYOC, ARAP1	2290	17	16792	3.01937	1	0.436754	33.0112
GOTERM_BP_DIRECT	GO:0048514~blood vessel morphogenesis	7	0.254453	0.0206244	CYP1B1, NEDD4, ID1, SERPINF2, FLT4, SOS1, RASA1	2290	17	16792	3.01937	1	0.436754	33.0112
GOTERM_BP_DIRECT	GO:0046847~filopodium assembly	7	0.254453	0.0206244	ARHGEF4, S1PR2, DNM3, TTYH1, FGD5, SPATA13, FGD3	2290	17	16792	3.01937	1	0.436754	33.0112
GOTERM_BP_DIRECT	GO:0042789~mRNA transcription from RNA polymerase II promoter	7	0.254453	0.0206244	LMO2, POU5F1, SOX18, SOX17, ZBTB1, SRF, FLNA	2290	17	16792	3.01937	1	0.436754	33.0112
GOTERM_BP_DIRECT	GO:0009653~anatomical structure morphogenesis	21	0.763359	0.0216822	SOX10, FGF18, HOXA11, EFNB2, FSCN1, MLXIPL, ZNF141, CSGALNACT1, DKK3, HOXA1, LYVE1, HOXA4, POU5F1, FAT1, PKD1, FGF1, MAB21L1, PHLDA3, TBX19, F2R, CYR61	2290	92	16792	1.67378	1	0.451629	34.3886
GOTERM_BP_DIRECT	GO:0009887~organ morphogenesis	21	0.763359	0.0216822	COL18A1, BMP2, NRP1, FOXL1, THRB, PDGFA, FHL1, ELN, EFNB2, EVL, DCN, SLIT3, VEGFC, TNFSF11, FLI1, COMP, LY6H, PTCH1, PDGFC, BHLHE41, FGF2	2290	92	16792	1.67378	1	0.451629	34.3886
GOTERM_BP_DIRECT	GO:0007623~circadian rhythm	18	0.654308	0.0222805	EGFR, KLF9, CREB1, ADIPOQ, PROX1, NRIP1, LEP, CRY2, ID1, NTRK1, PROK1, HTR7, SERPINE1, NTRK2, PER2, ID4, FAS, ID3	2290	75	16792	1.75986	1	0.459095	35.1557
GOTERM_BP_DIRECT	GO:0034394~protein localization to cell surface	8	0.290803	0.022876	FGF7, ANK2, MRAP, FBLN5, ANGPT1, MRAP2, GPIHBP1, FLNA	2290	22	16792	2.66645	1	0.466351	35.9108
GOTERM_BP_DIRECT	GO:0035023~regulation of Rho protein signal transduction	19	0.690658	0.0230746	DLC1, ARHGEF4, ARHGEF33, ARHGEF25, PREX2, AKAP13, ARHGEF15, ARHGEF10, PLEKHG3, PLEKHG1, TIAM2, RASGRF2, SOS1, ARHGEF40, FGD5, SPATA13, FGD3, EPS8L1, ALS2CL	2290	81	16792	1.72003	1	0.467636	36.1607
GOTERM_BP_DIRECT	GO:0043085~positive regulation of catalytic activity	19	0.690658	0.0230746	SH3PXD2B, CXCL1, CAV1, SH3PXD2A, PPP1R12B, IGF2, MMP16, RICTOR, LTC4S, TRIM23, AZIN2, ATP7A, GMFG, DCP1A, NPM2, BCL2, HSPB2, WNT9B, OGT	2290	81	16792	1.72003	1	0.467636	36.1607
GOTERM_BP_DIRECT	GO:0048546~digestive tract morphogenesis	6	0.218103	0.0233581	EGFR, SOX10, SFRP1, SFRP2, BCL2, GLI1	2290	13	16792	3.38435	1	0.470145	36.516
GOTERM_BP_DIRECT	GO:0030818~negative regulation of cAMP biosynthetic process	6	0.218103	0.0233581	EDNRA, PDE2A, GRM7, NPY2R, DRD4, LPAR1	2290	13	16792	3.38435	1	0.470145	36.516
GOTERM_BP_DIRECT	GO:0010952~positive regulation of peptidase activity	6	0.218103	0.0233581	CAV1, FBLN1, MMP14, PCOLCE, FN1, PCOLCE2	2290	13	16792	3.38435	1	0.470145	36.516
GOTERM_BP_DIRECT	GO:0014032~neural crest cell development	6	0.218103	0.0233581	EDNRA, ALDH1A2, FOXC2, FOXC1, SNAI2, NRG1	2290	13	16792	3.38435	1	0.470145	36.516
GOTERM_BP_DIRECT	GO:0048167~regulation of synaptic plasticity	10	0.363504	0.0236808	NCAM1, MEF2C, JPH4, HRH1, LZTS1, FGF14, CPEB3, CNTN4, NPAS4, RAPGEF2	2290	32	16792	2.29148	1	0.473185	36.918
GOTERM_BP_DIRECT	GO:0055007~cardiac muscle cell differentiation	9	0.327154	0.023718	NOX4, BMP2, TSC1, MYOCD, TBX5, AKAP13, NRG1, PROX1, ITGB1	2290	27	16792	2.44425	1	0.472088	36.9642
GOTERM_BP_DIRECT	GO:0033077~T cell differentiation in thymus	9	0.327154	0.023718	ZFP36L1, ZFP36L2, MAFB, BCL2, CDK6, RPS6, GLI3, ZBTB1, FZD7	2290	27	16792	2.44425	1	0.472088	36.9642
GOTERM_BP_DIRECT	GO:0006874~cellular calcium ion homeostasis	21	0.763359	0.0241943	SLC8A3, CAV1, STC2, DRD4, EPHX2, CCL19, CD40, SYPL2, CXCL12, TGFB1, TRDN, CCL23, CCL14, ANK2, PLN, SLC24A2, SLC24A1, HTR2B, CHRFAM7A, GPR12, HTR2A	2290	93	16792	1.65578	1	0.477264	37.5528
GOTERM_BP_DIRECT	GO:0033138~positive regulation of peptidyl-serine phosphorylation	17	0.617957	0.0242262	CAV1, SNCA, AKAP9, LATS1, FNIP1, GAS6, TGFB1, PRKD1, LIF, SPRY2, SFRP2, TENM1, BCL2, NTRK2, ANGPT1, RAPGEF3, PPP1R15A	2290	70	16792	1.78081	1	0.476091	37.592
GOTERM_BP_DIRECT	GO:0097105~presynaptic membrane assembly	5	0.181752	0.0245451	PTPRD, NLGN1, NLGN2, NLGN3, LRP4	2290	9	16792	4.07375	1	0.478963	37.9831
GOTERM_BP_DIRECT	GO:0035988~chondrocyte proliferation	5	0.181752	0.0245451	CTGF, MMP16, MUSTN1, MMP14, DDR2	2290	9	16792	4.07375	1	0.478963	37.9831
GOTERM_BP_DIRECT	GO:0021612~facial nerve structural organization	5	0.181752	0.0245451	NRP2, NRP1, EGR2, PLXNA4, SEMA3A	2290	9	16792	4.07375	1	0.478963	37.9831
GOTERM_BP_DIRECT	GO:0003208~cardiac ventricle morphogenesis	5	0.181752	0.0245451	NOTCH1, HEY1, DLL4, HEYL, ENG	2290	9	16792	4.07375	1	0.478963	37.9831
GOTERM_BP_DIRECT	GO:0001935~endothelial cell proliferation	7	0.254453	0.027451	CD34, TEK, BMPR2, MMP14, LOXL2, PRKX, ANGPT4	2290	18	16792	2.85163	1	0.516518	41.44
GOTERM_BP_DIRECT	GO:0010596~negative regulation of endothelial cell migration	7	0.254453	0.027451	ACVRL1, PTPRM, SERPINF1, DLL4, DCN, SLIT2, VASH1	2290	18	16792	2.85163	1	0.516518	41.44
GOTERM_BP_DIRECT	GO:0001709~cell fate determination	7	0.254453	0.027451	HOXA2, EBF2, NOTCH4, DLL1, PTCH1, PTCH2, PROX1	2290	18	16792	2.85163	1	0.516518	41.44
GOTERM_BP_DIRECT	GO:0009790~embryo development	11	0.399855	0.0276359	BMP2, NPM2, NOTCH4, PDGFC, RICTOR, NR5A2, NRG1, STOX2, RAI2, MFRP, RASA1	2290	38	16792	2.12264	1	0.517248	41.6537
GOTERM_BP_DIRECT	GO:0001657~ureteric bud development	11	0.399855	0.0276359	SPRY1, SMAD9, BMPER, OSR1, SFRP1, SALL1, SMAD5, FOXC2, FOXC1, TGFB1, SLIT2	2290	38	16792	2.12264	1	0.517248	41.6537
GOTERM_BP_DIRECT	GO:0007010~cytoskeleton organization	32	1.16321	0.0282068	KRT6B, TUBB2B, WASF3, NEDD9, WTIP, VILL, DOCK1, ANK2, KRT5, DMD, TSPAN32, TUBB6, CNN2, UGT8, MSN, FGD5, FGD3, FMNL2, FMNL3, EPB42, ZMYM6, DPYSL2, PALLD, THY1, SYNE3, MAST4, BRWD1, TUBA8, KRT16, SVIL, SH3D19, ARAP3	2290	161	16792	1.45744	1	0.522897	42.3087
GOTERM_BP_DIRECT	GO:0010634~positive regulation of epithelial cell migration	10	0.363504	0.0287381	PPM1F, GLIPR2, HYAL1, DOCK1, ENPP2, EPB41L5, TGFBR2, BMPR2, TAC1, CLASP2	2290	33	16792	2.22205	1	0.527937	42.9121
GOTERM_BP_DIRECT	GO:0035914~skeletal muscle cell differentiation	13	0.472555	0.0288384	KLF5, MEF2C, EGR1, PLAGL1, FOS, MAFF, HLF, NOTCH1, EGR2, BTG2, HEYL, ASB2, SOX8	2290	49	16792	1.94542	1	0.527538	43.0253
GOTERM_BP_DIRECT	GO:0033137~negative regulation of peptidyl-serine phosphorylation	8	0.290803	0.0291172	PPM1F, RACK1, NCK2, CAV1, DMD, RASSF2, MLXIPL, HGF	2290	23	16792	2.55052	1	0.529354	43.3389
GOTERM_BP_DIRECT	GO:0048754~branching morphogenesis of an epithelial tube	8	0.290803	0.0291172	NOTCH1, CLIC4, MET, RASIP1, PKD1, GLI2, MMP14, SLIT2	2290	23	16792	2.55052	1	0.529354	43.3389
GOTERM_BP_DIRECT	GO:0032967~positive regulation of collagen biosynthetic process	8	0.290803	0.0291172	SERPINF2, CTGF, RGCC, TGFB3, PDGFRB, ENG, TGFB1, F2R	2290	23	16792	2.55052	1	0.529354	43.3389
GOTERM_BP_DIRECT	GO:0051482~positive regulation of cytosolic calcium ion concentration involved in phospholipase C-activating G-protein coupled signaling pathway	9	0.327154	0.0293499	F2RL2, GPR35, S1PR1, LPAR6, LPAR4, GPR17, LPAR1, GPR4, F2R	2290	28	16792	2.35696	1	0.530582	43.5994
GOTERM_BP_DIRECT	GO:0007389~pattern specification process	9	0.327154	0.0293499	MFNG, TBX5, SOSTDC1, ZEB1, GLI2, MID1, DCHS1, RNF111, APC	2290	28	16792	2.35696	1	0.530582	43.5994
GOTERM_BP_DIRECT	GO:0018146~keratan sulfate biosynthetic process	9	0.327154	0.0293499	OGN, FMOD, OMD, ST3GAL3, ST3GAL2, KERA, LUM, CHST2, PRELP	2290	28	16792	2.35696	1	0.530582	43.5994
GOTERM_BP_DIRECT	GO:0018105~peptidyl-serine phosphorylation	26	0.945111	0.0300251	CLK1, LATS2, PRKX, STK32B, TTBK2, MORC3, BCL2, PKD1, DCLK2, CAMK2A, AKT3, PRKCA, TAF1, SGK1, SGK2, TGFBR2, SMG1, RICTOR, GAS6, ATM, PRKD1, MAST4, CAMK4, RPS6KA2, CSNK1G3, PRKD3	2290	125	16792	1.52521	1	0.537162	44.349
GOTERM_BP_DIRECT	GO:0043434~response to peptide hormone	12	0.436205	0.0308383	STC2, BTG2, CTGF, OXT, TEK, ANXA1, TIMP4, COL1A1, SPARC, CXCL12, IRS1, NEFL	2290	44	16792	1.99984	1	0.545228	45.2391
GOTERM_BP_DIRECT	GO:0016485~protein processing	17	0.617957	0.0309679	KLK6, AEBP1, CPXM2, MMP16, MMP14, GLI3, CPZ, CPXM1, DYNC2H1, CMA1, PTCH1, ADAMTS3, ADAMTS2, PCSK5, PCSK4, CTSG, ASPRV1	2290	72	16792	1.73134	1	0.545122	45.3797
GOTERM_BP_DIRECT	GO:0045666~positive regulation of neuron differentiation	18	0.654308	0.0317821	MEF2C, BMP2, TRPC6, BEND6, GDF6, GDF5, ZEB1, TIMP2, GLI2, RNF112, NBL1, DMD, HOXD3, HEYL, TCF4, TCF12, ETV5, BMP6	2290	78	16792	1.69217	1	0.552963	46.2552
GOTERM_BP_DIRECT	GO:0060065~uterus development	6	0.218103	0.0323447	CDKN1C, RBP4, MYOCD, HOXA11, HOXA10, HOXA9	2290	14	16792	3.14261	1	0.557764	46.8525
GOTERM_BP_DIRECT	GO:0071425~hematopoietic stem cell proliferation	6	0.218103	0.0323447	CD34, SFRP2, RUNX1, MECOM, ETV6, WNT2B	2290	14	16792	3.14261	1	0.557764	46.8525
GOTERM_BP_DIRECT	GO:2000353~positive regulation of endothelial cell apoptotic process	6	0.218103	0.0323447	COL18A1, CD248, ECSCR, RGCC, CD40, ANO6	2290	14	16792	3.14261	1	0.557764	46.8525
GOTERM_BP_DIRECT	GO:0030207~chondroitin sulfate catabolic process	6	0.218103	0.0323447	ARSB, HYAL1, BGN, IDS, VCAN, DCN	2290	14	16792	3.14261	1	0.557764	46.8525
GOTERM_BP_DIRECT	GO:0031103~axon regeneration	6	0.218103	0.0323447	NREP, FOLR1, BCL2, MTR, JAM3, CHL1	2290	14	16792	3.14261	1	0.557764	46.8525
GOTERM_BP_DIRECT	GO:0006937~regulation of muscle contraction	6	0.218103	0.0323447	TNNT3, HSPB6, PPP1R12B, KCNA1, TNNI2, MYL9	2290	14	16792	3.14261	1	0.557764	46.8525
GOTERM_BP_DIRECT	GO:0043537~negative regulation of blood vessel endothelial cell migration	6	0.218103	0.0323447	ACVRL1, RGCC, FGF2, TGFB1, VASH1, ANGPT4	2290	14	16792	3.14261	1	0.557764	46.8525
GOTERM_BP_DIRECT	GO:0007169~transmembrane receptor protein tyrosine kinase signaling pathway	21	0.763359	0.0330683	EGFR, ERBB4, PTPRG, FLT4, MET, BMX, PTPRT, KIT, INSRR, RASGRP4, DOK5, FYN, NTRK1, TEK, NTRK2, ROR1, ANGPTL1, NRG1, PILRB, GFRA2, SHC4	2290	96	16792	1.60404	1	0.564271	47.6114
GOTERM_BP_DIRECT	GO:0030154~cell differentiation	78	2.83533	0.0340464	ELF1, ELF2, PDLIM7, CCIN, PGF, TNFSF12, ACVR1C, ARHGAP22, FLI1, OSR1, RPS3A, CTGF, HLX, ROBO4, ANGPT1, PIWIL4, ATOH8, FGF1, BHLHE41, TWIST2, SH3PXD2B, GABPA, MMP19, PARP11, DLL1, NPAS4, ARHGAP24, MECOM, NME8, FOXN3, INHBA, CHRDL1, ETV3L, CLIC4, GADD45G, ZGLP1, VAMP5, SPDEF, ZNF431, TGFB1I1, GADD45B, FHL1, ADCYAP1R1, TDRD9, GPM6B, ELK3, NR2C2, IGSF10, PLAGL1, MEG3, NDRG2, ETV6, ETV5, ZNF423, ERG, …	2290	462	16792	1.238	1	0.573403	48.6208
GOTERM_BP_DIRECT	GO:1903779~regulation of cardiac conduction	14	0.508906	0.0354053	FXYD1, SLC8A3, TRPC1, CORIN, NPR1, NPR2, ATP1A2, FXYD6, ITPR1, TRDN, ABCC9, PLN, RYR3, CASQ2	2290	56	16792	1.83319	1	0.586293	49.9927
GOTERM_BP_DIRECT	GO:0010881~regulation of cardiac muscle contraction by regulation of the release of sequestered calcium ion	7	0.254453	0.0356168	ANK2, DMD, PLN, CLIC2, ATP1A2, CACNA1C, CASQ2	2290	19	16792	2.70154	1	0.586889	50.2031
GOTERM_BP_DIRECT	GO:0045879~negative regulation of smoothened signaling pathway	7	0.254453	0.0356168	KIF7, SERPINE2, GLIS2, PTCH1, PTCH2, RUNX2, GLI3	2290	19	16792	2.70154	1	0.586889	50.2031
GOTERM_BP_DIRECT	GO:0045638~negative regulation of myeloid cell differentiation	7	0.254453	0.0356168	ZFP36, MEIS2, HOXA9, DLL1, CDK6, ZBTB16, MEIS1	2290	19	16792	2.70154	1	0.586889	50.2031
GOTERM_BP_DIRECT	GO:0032870~cellular response to hormone stimulus	12	0.436205	0.0359563	AVPR2, RAMP2, FOS, DUSP1, SOCS2, PGF, IGFBP7, UCP1, FOSB, JUNB, SLIT2, SLIT3	2290	45	16792	1.9554	1	0.588805	50.539
GOTERM_BP_DIRECT	GO:0045671~negative regulation of osteoclast differentiation	8	0.290803	0.0364121	SFRP1, MAFB, FBN1, FSTL3, LRRC17, TLR4, INPP5D, TMEM178A	2290	24	16792	2.44425	1	0.591889	50.9866
GOTERM_BP_DIRECT	GO:0032060~bleb assembly	5	0.181752	0.0365722	LPAR1, EMP3, ANO6, EMP1, MYLK	2290	10	16792	3.66638	1	0.591924	51.143
GOTERM_BP_DIRECT	GO:0043586~tongue development	5	0.181752	0.0365722	EGFR, HAND2, BNC2, PRDM16, GLI3	2290	10	16792	3.66638	1	0.591924	51.143
GOTERM_BP_DIRECT	GO:0040011~locomotion	5	0.181752	0.0365722	SPNS2, SPNS3, ATP1A2, NEFL, SHANK3	2290	10	16792	3.66638	1	0.591924	51.143
GOTERM_BP_DIRECT	GO:0048935~peripheral nervous system neuron development	5	0.181752	0.0365722	HOXD9, HAND2, NTRK2, ETV1, RUNX1	2290	10	16792	3.66638	1	0.591924	51.143
GOTERM_BP_DIRECT	GO:0003214~cardiac left ventricle morphogenesis	5	0.181752	0.0365722	NOTCH1, CPE, SFRP2, NPY2R, TGFBR2	2290	10	16792	3.66638	1	0.591924	51.143
GOTERM_BP_DIRECT	GO:0050765~negative regulation of phagocytosis	5	0.181752	0.0365722	RACK1, SYT11, CNN2, ADIPOQ, TGFB1	2290	10	16792	3.66638	1	0.591924	51.143
GOTERM_BP_DIRECT	GO:0035754~B cell chemotaxis	4	0.145402	0.0367238	CYP7B1, CH25H, PIK3CD, GAS6	2290	6	16792	4.8885	1	0.591871	51.2905
GOTERM_BP_DIRECT	GO:0097094~craniofacial suture morphogenesis	4	0.145402	0.0367238	FREM1, MMP16, MMP14, FOXN3	2290	6	16792	4.8885	1	0.591871	51.2905
GOTERM_BP_DIRECT	GO:0048845~venous blood vessel morphogenesis	4	0.145402	0.0367238	EFNB2, HEG1, PROX1, ENG	2290	6	16792	4.8885	1	0.591871	51.2905
GOTERM_BP_DIRECT	GO:0071638~negative regulation of monocyte chemotactic protein-1 production	4	0.145402	0.0367238	APOD, C1QTNF3, ERBIN, SOCS5	2290	6	16792	4.8885	1	0.591871	51.2905
GOTERM_BP_DIRECT	GO:0019800~peptide cross-linking via chondroitin 4-sulfate glycosaminoglycan	4	0.145402	0.0367238	EGFLAM, BGN, DCN, NDNF	2290	6	16792	4.8885	1	0.591871	51.2905
GOTERM_BP_DIRECT	GO:0071910~determination of liver left/right asymmetry	4	0.145402	0.0367238	NPHP3, DNAAF1, PKD2, CCDC39	2290	6	16792	4.8885	1	0.591871	51.2905
GOTERM_BP_DIRECT	GO:0045627~positive regulation of T-helper 1 cell differentiation	4	0.145402	0.0367238	HLX, ANXA1, CCL19, SOCS5	2290	6	16792	4.8885	1	0.591871	51.2905
GOTERM_BP_DIRECT	GO:0097119~postsynaptic density protein 95 clustering	4	0.145402	0.0367238	NRXN2, NLGN1, NLGN2, RELN	2290	6	16792	4.8885	1	0.591871	51.2905
GOTERM_BP_DIRECT	GO:0071799~cellular response to prostaglandin D stimulus	4	0.145402	0.0367238	AKR1C2, PTGIR, PTGDR, PTGFR	2290	6	16792	4.8885	1	0.591871	51.2905
GOTERM_BP_DIRECT	GO:0031960~response to corticosteroid	4	0.145402	0.0367238	NOTCH1, GNRH1, COL1A1, ENG	2290	6	16792	4.8885	1	0.591871	51.2905
GOTERM_BP_DIRECT	GO:1903672~positive regulation of sprouting angiogenesis	4	0.145402	0.0367238	ITGA5, DLL1, FGF1, FGF2	2290	6	16792	4.8885	1	0.591871	51.2905
GOTERM_BP_DIRECT	GO:0060536~cartilage morphogenesis	4	0.145402	0.0367238	MEF2C, MSX1, HAND2, SNAI2	2290	6	16792	4.8885	1	0.591871	51.2905
GOTERM_BP_DIRECT	GO:0072307~regulation of metanephric nephron tubule epithelial cell differentiation	4	0.145402	0.0367238	LIF, FAT4, YAP1, WWTR1	2290	6	16792	4.8885	1	0.591871	51.2905
GOTERM_BP_DIRECT	GO:0032964~collagen biosynthetic process	4	0.145402	0.0367238	TRAM2, COL1A1, ADAMTS3, COL5A1	2290	6	16792	4.8885	1	0.591871	51.2905
GOTERM_BP_DIRECT	GO:0071277~cellular response to calcium ion	13	0.472555	0.0384404	MEF2C, FOS, CLIC4, CRHBP, RYR3, RASGRP2, CPNE2, FOSB, CAPN3, SCN5A, JUNB, DPEP1, CARF	2290	51	16792	1.86913	1	0.607348	52.9325
GOTERM_BP_DIRECT	GO:0007612~learning	14	0.508906	0.0403458	SLC8A3, JPH4, PTGS2, CLDN5, NLGN3, NPAS4, SHANK3, GRM5, BCHE, FYN, SLC24A2, NTRK2, PTN, FOSL1	2290	57	16792	1.80103	1	0.623901	54.6936
GOTERM_BP_DIRECT	GO:0006508~proteolysis	83	3.01708	0.0412457	MASP1, MASP2, MMP27, MMP28, MMP3, MMP2, SENP7, PGPEP1, HTRA1, PAPPA, FAP, KLK10, DPP8, HTRA3, CFI, CPA1, CFD, TPSB2, DPEP1, DPP4, DPEP2, CLCA2, TRABD2A, MMP19, CPXM2, MMP16, MMP14, NRIP2, ADAMTS6, ADAMTS9, NAALAD2, CTSK, CAPN11, RELN, ADAMTS1, ADAM12, CTSG, ADAMTS5, ADAMTS18, DHH, ADAMTSL1, ADAMTS14, ADAMTSL2, C3, ADAMTS16, MST1, MME, C1R, C1S, NAALADL1, PCOLCE, CPZ, ADAMTS10, ADAM33, FGL2, KLK7,…	2290	500	16792	1.21724	1	0.630604	55.5033
GOTERM_BP_DIRECT	GO:0072659~protein localization to plasma membrane	15	0.545256	0.0417757	RAMP3, RAP2A, RAMP2, SCN3B, ADIPOQ, DCHS1, FLNA, PLEKHF1, ANK2, DENND4C, RAPGEF6, RAPGEF2, EHD2, FCHO2, TMEM88	2290	63	16792	1.74589	1	0.633827	55.9739
GOTERM_BP_DIRECT	GO:0042953~lipoprotein transport	6	0.218103	0.0432134	ZDHHC17, APOB, CD36, CUBN, LRP1, PPARG	2290	15	16792	2.9331	1	0.644977	57.2266
GOTERM_BP_DIRECT	GO:0045725~positive regulation of glycogen biosynthetic process	6	0.218103	0.0432134	SORBS1, PPP1R3G, C1QTNF2, IGF1, IGF2, IRS1	2290	15	16792	2.9331	1	0.644977	57.2266
GOTERM_BP_DIRECT	GO:0035050~embryonic heart tube development	6	0.218103	0.0432134	TBX2, FOXC2, SOX18, FOXC1, SOX17, GJA5	2290	15	16792	2.9331	1	0.644977	57.2266
GOTERM_BP_DIRECT	GO:0043149~stress fiber assembly	6	0.218103	0.0432134	SORBS1, ELN, ITGB5, ZYX, SRF, ITGB1	2290	15	16792	2.9331	1	0.644977	57.2266
GOTERM_BP_DIRECT	GO:0033627~cell adhesion mediated by integrin	6	0.218103	0.0432134	NOV, ITGA5, FBN1, ITGA11, COL16A1, ITGB1	2290	15	16792	2.9331	1	0.644977	57.2266
GOTERM_BP_DIRECT	GO:0035024~negative regulation of Rho protein signal transduction	6	0.218103	0.0432134	DLC1, SCAI, ADRA1A, ARAP3, ITGB1, MYOC	2290	15	16792	2.9331	1	0.644977	57.2266
GOTERM_BP_DIRECT	GO:0044458~motile cilium assembly	6	0.218103	0.0432134	BBS5, DMD, DNAAF1, ZMYND10, BBOF1, CCDC39	2290	15	16792	2.9331	1	0.644977	57.2266
GOTERM_BP_DIRECT	GO:0048706~embryonic skeletal system development	9	0.327154	0.0432253	ACVR2A, RBP4, FGF9, DMRT2, HOXA9, KIAA1217, HOXD1, COL1A1, PCSK5	2290	30	16792	2.19983	1	0.643519	57.2368
GOTERM_BP_DIRECT	GO:0071320~cellular response to cAMP	13	0.472555	0.0439993	ZFP36L1, NOX4, SLC8A3, SLC26A3, GPD1, PENK, CRHBP, AKAP9, RAPGEF3, RAPGEF2, AQP1, ADIPOQ, PCK1	2290	52	16792	1.83319	1	0.648637	57.897
GOTERM_BP_DIRECT	GO:0000188~inactivation of MAPK activity	8	0.290803	0.0448149	DUSP4, CAV1, DUSP1, RGS4, DUSP22, SPRED1, DUSP7, DUSP6	2290	25	16792	2.34648	1	0.653993	58.5822
GOTERM_BP_DIRECT	GO:0030206~chondroitin sulfate biosynthetic process	8	0.290803	0.0448149	CSGALNACT1, BGN, CHST7, CHSY3, CHST3, VCAN, DCN, DSE	2290	25	16792	2.34648	1	0.653993	58.5822
GOTERM_BP_DIRECT	GO:0051209~release of sequestered calcium ion into cytosol	11	0.399855	0.044963	CCL21, RYR3, PLCG2, PKD2, CCL19, HTR2B, RASA3, FGF2, ITPR1, HTR2A, F2R	2290	41	16792	1.96732	1	0.653693	58.7055
GOTERM_BP_DIRECT	GO:0032526~response to retinoic acid	11	0.399855	0.044963	RBP4, DUSP1, ACER2, OXT, IGFBP7, PPARG, WNT9B, PDGFRB, PTCH1, TIE1, BMP6	2290	41	16792	1.96732	1	0.653693	58.7055
GOTERM_BP_DIRECT	GO:2000463~positive regulation of excitatory postsynaptic potential	7	0.254453	0.0451906	NLGN1, NLGN2, RELN, NLGN3, SHANK1, STX1B, SHANK3	2290	20	16792	2.56646	1	0.654057	58.8943
GOTERM_BP_DIRECT	GO:0017015~regulation of transforming growth factor beta receptor signaling pathway	7	0.254453	0.0451906	DKK3, NREP, FOLR1, LTBP4, ZEB1, ENG, TGFB1	2290	20	16792	2.56646	1	0.654057	58.8943
GOTERM_BP_DIRECT	GO:0002052~positive regulation of neuroblast proliferation	7	0.254453	0.0451906	SMO, VEGFC, SOX10, NOTCH1, CX3CR1, GLI3, DISC1	2290	20	16792	2.56646	1	0.654057	58.8943
GOTERM_BP_DIRECT	GO:0035556~intracellular signal transduction	68	2.47183	0.0473956	ADCY4, NUAK1, PREX2, LATS2, STAC2, NOD1, STAC, TIAM2, GCOM1, CTGF, PPP1R1A, GUCY1A2, TLK1, RAPGEF3, NRG1, RAPGEF2, NRG2, AKT3, SHC4, ZFP36, ARHGEF4, PRKCA, SGK1, SGK2, SOCS2, MLXIPL, PATJ, NEK11, PRKD1, FMN2, MAST4, TNS2, TNS1, CAMK4, ASB2, PRKD3, CXCL1, RALGPS1, AKAP13, ASB14, AKAP11, KIT, MYO9A, PLCL2, STK32B, SNRK, PIKFYVE, DCLK2, INPP5D, RASA1, SCG2, SPSB1, SPHK1, BMX, NPR1, NPR2, DGKI, LAT, …	2290	403	16792	1.23729	1	0.670417	60.6813
GOTERM_BP_DIRECT	GO:0009267~cellular response to starvation	12	0.436205	0.0479176	CAV1, SFRP1, ATG14, PDK4, BMPR2, RALB, WNT9B, DSC2, FOXO1, GAS6, FNIP1, WNT2B	2290	47	16792	1.87219	1	0.673008	61.0935
GOTERM_BP_DIRECT	GO:0010507~negative regulation of autophagy	10	0.363504	0.0483189	LEP, EIF4G3, LEPR, BCL2, MET, RASIP1, HGF, HERC1, HTR2B, TAB3	2290	36	16792	2.03688	1	0.674625	61.4075
GOTERM_BP_DIRECT	GO:0007611~learning or memory	10	0.363504	0.0483189	MEF2C, EGFR, EGR2, S100B, PTPRZ1, CRHBP, NTRK1, AFF2, PRNP, ZNF385A	2290	36	16792	2.03688	1	0.674625	61.4075
GOTERM_BP_DIRECT	GO:0071472~cellular response to salt stress	3	0.109051	0.050664	ZFP36L1, AQP1, CAPN3	2290	3	16792	7.33275	1	0.690835	63.1953
GOTERM_BP_DIRECT	GO:0010560~positive regulation of glycoprotein biosynthetic process	3	0.109051	0.050664	CCL21, CCL19, IGF1	2290	3	16792	7.33275	1	0.690835	63.1953
GOTERM_BP_DIRECT	GO:2001015~negative regulation of skeletal muscle cell differentiation	3	0.109051	0.050664	S100B, MYOCD, CAPN3	2290	3	16792	7.33275	1	0.690835	63.1953
GOTERM_BP_DIRECT	GO:1903375~facioacoustic ganglion development	3	0.109051	0.050664	NRP2, NRP1, SEMA3A	2290	3	16792	7.33275	1	0.690835	63.1953
GOTERM_BP_DIRECT	GO:0021828~gonadotrophin-releasing hormone neuronal migration to the hypothalamus	3	0.109051	0.050664	NRP2, NRP1, SEMA3A	2290	3	16792	7.33275	1	0.690835	63.1953
GOTERM_BP_DIRECT	GO:0061005~cell differentiation involved in kidney development	3	0.109051	0.050664	GLIS2, PTCH1, GLI3	2290	3	16792	7.33275	1	0.690835	63.1953
GOTERM_BP_DIRECT	GO:0035284~brain segmentation	3	0.109051	0.050664	HOXA2, EGR2, MAFB	2290	3	16792	7.33275	1	0.690835	63.1953
GOTERM_BP_DIRECT	GO:0022414~reproductive process	3	0.109051	0.050664	ANTXR2, ANTXR1, PCSK4	2290	3	16792	7.33275	1	0.690835	63.1953
GOTERM_BP_DIRECT	GO:0090271~positive regulation of fibroblast growth factor production	3	0.109051	0.050664	PTGS2, CCM2L, HEG1	2290	3	16792	7.33275	1	0.690835	63.1953
GOTERM_BP_DIRECT	GO:0043932~ossification involved in bone remodeling	3	0.109051	0.050664	CTHRC1, TGFB3, TGFB1	2290	3	16792	7.33275	1	0.690835	63.1953
GOTERM_BP_DIRECT	GO:0072011~glomerular endothelium development	3	0.109051	0.050664	CD34, PECAM1, FOXC2	2290	3	16792	7.33275	1	0.690835	63.1953
GOTERM_BP_DIRECT	GO:0086048~membrane depolarization during bundle of His cell action potential	3	0.109051	0.050664	TRPM4, CACNA2D1, SCN5A	2290	3	16792	7.33275	1	0.690835	63.1953
GOTERM_BP_DIRECT	GO:0001828~inner cell mass cellular morphogenesis	3	0.109051	0.050664	SOX17, LATS1, LATS2	2290	3	16792	7.33275	1	0.690835	63.1953
GOTERM_BP_DIRECT	GO:0035886~vascular smooth muscle cell differentiation	3	0.109051	0.050664	EPC1, MYOCD, PITX2	2290	3	16792	7.33275	1	0.690835	63.1953
GOTERM_BP_DIRECT	GO:0033693~neurofilament bundle assembly	3	0.109051	0.050664	NEFH, NEFL, NEFM	2290	3	16792	7.33275	1	0.690835	63.1953
GOTERM_BP_DIRECT	GO:0090500~endocardial cushion to mesenchymal transition	3	0.109051	0.050664	ACVRL1, HAS2, ENG	2290	3	16792	7.33275	1	0.690835	63.1953
GOTERM_BP_DIRECT	GO:1901491~negative regulation of lymphangiogenesis	3	0.109051	0.050664	FOXC1, VASH1, EPHA2	2290	3	16792	7.33275	1	0.690835	63.1953
GOTERM_BP_DIRECT	GO:0060414~aorta smooth muscle tissue morphogenesis	3	0.109051	0.050664	COL3A1, PROX1, MYLK	2290	3	16792	7.33275	1	0.690835	63.1953
GOTERM_BP_DIRECT	GO:0044691~tooth eruption	3	0.109051	0.050664	FAM20A, COL1A1, ADAMTS5	2290	3	16792	7.33275	1	0.690835	63.1953
GOTERM_BP_DIRECT	GO:0070588~calcium ion transmembrane transport	24	0.87241	0.0510057	SLC8A3, TRPM4, TRPC1, TRPM6, TRPC3, TRPC6, TRPM7, GAS6, CACFD1, TMEM37, LOXHD1, PDE2A, RYR3, GRM7, SLC24A2, SLC24A1, PKD2, CACNA1G, PKD1, NALCN, SLC8B1, CACNA1C, ANO6, PKDREJ	2290	119	16792	1.47887	1	0.691854	63.4491
GOTERM_BP_DIRECT	GO:0048711~positive regulation of astrocyte differentiation	5	0.181752	0.0514144	LIF, NOTCH1, BMP2, SERPINE2, IL6ST	2290	11	16792	3.33307	1	0.693349	63.7506
GOTERM_BP_DIRECT	GO:0048484~enteric nervous system development	5	0.181752	0.0514144	EDNRA, EDNRB, SOX10, HLX, SOX8	2290	11	16792	3.33307	1	0.693349	63.7506
GOTERM_BP_DIRECT	GO:0090051~negative regulation of cell migration involved in sprouting angiogenesis	5	0.181752	0.0514144	NOTCH1, MEOX2, DLL4, MMRN2, STARD13	2290	11	16792	3.33307	1	0.693349	63.7506
GOTERM_BP_DIRECT	GO:0033690~positive regulation of osteoblast proliferation	5	0.181752	0.0514144	CTHRC1, BMP2, TMEM119, SOX8, CYR61	2290	11	16792	3.33307	1	0.693349	63.7506
GOTERM_BP_DIRECT	GO:0045603~positive regulation of endothelial cell differentiation	5	0.181752	0.0514144	NOTCH1, ACVRL1, ATOH8, TMEM100, BMP6	2290	11	16792	3.33307	1	0.693349	63.7506
GOTERM_BP_DIRECT	GO:1901653~cellular response to peptide	5	0.181752	0.0514144	KLF5, ID1, KLF11, AKR1B1, KLF2	2290	11	16792	3.33307	1	0.693349	63.7506
GOTERM_BP_DIRECT	GO:0030238~male sex determination	5	0.181752	0.0514144	DHH, GNRH1, FGF9, PTGDR, INSRR	2290	11	16792	3.33307	1	0.693349	63.7506
GOTERM_BP_DIRECT	GO:0008016~regulation of heart contraction	9	0.327154	0.0515505	FXYD1, THRB, TBX2, PLN, HSPB7, HOPX, CELF2, KCNJ12, KCNIP2	2290	31	16792	2.12886	1	0.692862	63.8504
GOTERM_BP_DIRECT	GO:0030097~hemopoiesis	14	0.508906	0.051643	L3MBTL1, ZNF160, DLL1, ZBTB16, IFI16, KIT, TAL1, ZFP36L2, CD34, NOTCH4, ANGPT1, CNN2, RUNX1, RUNX2	2290	59	16792	1.73997	1	0.692064	63.9181
GOTERM_BP_DIRECT	GO:0071347~cellular response to interleukin-1	16	0.581607	0.0533596	HYAL1, CCL19, RORA, CX3CL1, CCL16, PCK1, ADAMTS7, CCL23, PTGIS, CCL14, SFRP1, CCL21, TFPI, HAS2, ADAMTS12, KLF2	2290	71	16792	1.65245	1	0.702761	65.1532
GOTERM_BP_DIRECT	GO:0071260~cellular response to mechanical stimulus	16	0.581607	0.0533596	EGFR, PTGS2, PTGER4, TNFRSF8, TLR4, CD40, ATP1A2, AQP1, TGFB1, PDE2A, MAP3K1, CNN2, COL1A1, FAS, ENG, BMP6	2290	71	16792	1.65245	1	0.702761	65.1532
GOTERM_BP_DIRECT	GO:0097190~apoptotic signaling pathway	16	0.581607	0.0533596	PRKCA, TNFRSF6B, CAV1, LY96, TNFRSF25, TNFRSF8, TNFRSF14, TLR4, TNFSF12, CD40, CASP10, TNFRSF1B, PTGIS, UACA, FAS, NGFR	2290	71	16792	1.65245	1	0.702761	65.1532
GOTERM_BP_DIRECT	GO:0070098~chemokine-mediated signaling pathway	16	0.581607	0.0533596	CXCL1, CXCL3, CXCL2, ACKR1, CCL19, CX3CL1, ACKR4, CCL16, CXCL12, GPR35, CCL23, CCL14, CCL21, CX3CR1, CCR10, GPR17	2290	71	16792	1.65245	1	0.702761	65.1532
GOTERM_BP_DIRECT	GO:0006351~transcription, DNA-templated	291	10.578	0.0537463	MEF2C, ZNF781, BBX, FSTL3, ZNF782, RORB, RORA, GTF2IRD2B, PGR, EPC1, DDX17, EPC2, CRY2, ZNF776, ZNF397, ZNF395, TWIST2, ZNF391, TWIST1, L3MBTL4, ZNF44, MECP2, ZNF791, MECOM, PROX1, PRDM8, ZNF236, ZNF789, PRDM6, PRDM5, VGLL1, PRDM2, VGLL3, PRDM1, ERBB4, HOXA11, ZNF510, PLAGL1, TAL1, ZNF225, ZNF224, LYL1, LHX6, MN1, IKZF5, KLF6, ASXL3, IKZF4, KLF7, ZBTB47, ZNF625, SMAD9, KLF12, KLF9, ZNF621, SMAD5,…	2290	1955	16792	1.09147	1	0.703992	65.4259
GOTERM_BP_DIRECT	GO:0002053~positive regulation of mesenchymal cell proliferation	8	0.290803	0.0543664	SHOX2, WNT2, SMO, PDGFA, FGF9, TGFBR2, PRRX1, FOXP2	2290	26	16792	2.25623	1	0.706802	65.8589
GOTERM_BP_DIRECT	GO:0048843~negative regulation of axon extension involved in axon guidance	8	0.290803	0.0543664	SEMA5A, NRP1, SEMA6C, SEMA6D, SEMA3G, SEMA3D, SEMA3C, SEMA3A	2290	26	16792	2.25623	1	0.706802	65.8589
GOTERM_BP_DIRECT	GO:0048812~neuron projection morphogenesis	12	0.436205	0.0548055	ATP7A, EGFR, NBL1, SGK1, KLK8, SLC9A6, NEK3, DMD, DICER1, ITGA1, UGT8, NEFL	2290	48	16792	1.83319	1	0.708347	66.1623
GOTERM_BP_DIRECT	GO:0007417~central nervous system development	24	0.87241	0.0552762	KLK6, ARSB, HAPLN4, HAPLN3, NDN, GRIK1, BTD, PTPRZ1, ADAM23, JRKL, TIMP4, ZEB1, ZBTB16, TIMP2, RPS6KA3, S100B, B3GNT5, FYN, RELN, PDGFC, VCAN, UGT8, ID3, ADGRA2	2290	120	16792	1.46655	1	0.710085	66.4849
GOTERM_BP_DIRECT	GO:0035162~embryonic hemopoiesis	6	0.218103	0.0560166	TAL1, KMT2A, TGFBR2, TPO, KIT, FLT3LG	2290	16	16792	2.74978	1	0.71358	66.9862
GOTERM_BP_DIRECT	GO:0032924~activin receptor signaling pathway	6	0.218103	0.0560166	ACVR2A, INHBA, ACVRL1, GDF6, BMPR2, ACVR1	2290	16	16792	2.74978	1	0.71358	66.9862
GOTERM_BP_DIRECT	GO:0035855~megakaryocyte development	6	0.218103	0.0560166	TAL1, FLI1, KIT, MEIS1, ZNF385A, SRF	2290	16	16792	2.74978	1	0.71358	66.9862
GOTERM_BP_DIRECT	GO:0051895~negative regulation of focal adhesion assembly	6	0.218103	0.0560166	DLC1, ARHGAP6, ACVRL1, APOD, CLASP2, MMP14	2290	16	16792	2.74978	1	0.71358	66.9862
GOTERM_BP_DIRECT	GO:0048593~camera-type eye morphogenesis	6	0.218103	0.0560166	TENM3, SKI, COL8A1, GLI3, COL8A2, EPHB1	2290	16	16792	2.74978	1	0.71358	66.9862
GOTERM_BP_DIRECT	GO:1900745~positive regulation of p38MAPK cascade	6	0.218103	0.0560166	LEP, BMP2, HAND2, GDF6, GADD45G, GADD45B	2290	16	16792	2.74978	1	0.71358	66.9862
GOTERM_BP_DIRECT	GO:0042274~ribosomal small subunit biogenesis	6	0.218103	0.0560166	RPS19, RPS16, RPS17, RPS6, RPS7, RPS24	2290	16	16792	2.74978	1	0.71358	66.9862
GOTERM_BP_DIRECT	GO:0030279~negative regulation of ossification	6	0.218103	0.0560166	MEF2C, NOTCH1, SFRP1, BCL2, TGFB1, LRP4	2290	16	16792	2.74978	1	0.71358	66.9862
GOTERM_BP_DIRECT	GO:0003222~ventricular trabecula myocardium morphogenesis	6	0.218103	0.0560166	NOTCH1, CCM2L, DLL4, HEG1, NRG1, ENG	2290	16	16792	2.74978	1	0.71358	66.9862
GOTERM_BP_DIRECT	GO:0051894~positive regulation of focal adhesion assembly	7	0.254453	0.0562181	PPM1F, TSC1, SFRP1, EPB41L5, TEK, COL16A1, MYOC	2290	21	16792	2.44425	1	0.713497	67.1214
GOTERM_BP_DIRECT	GO:0030879~mammary gland development	7	0.254453	0.0562181	HOXD9, CAV1, NOTCH4, TGFB3, HOXA9, GLI2, NRG1	2290	21	16792	2.44425	1	0.713497	67.1214
GOTERM_BP_DIRECT	GO:0000027~ribosomal large subunit assembly	7	0.254453	0.0562181	RPL6, RPL3, RPL10, RPL5, RPL24, RPL11, RPL12	2290	21	16792	2.44425	1	0.713497	67.1214
GOTERM_BP_DIRECT	GO:0071455~cellular response to hyperoxia	4	0.145402	0.0578556	CAV1, PPARG, FOXO1, FAS	2290	7	16792	4.19014	1	0.722655	68.201
GOTERM_BP_DIRECT	GO:0002043~blood vessel endothelial cell proliferation involved in sprouting angiogenesis	4	0.145402	0.0578556	SEMA5A, ACVRL1, BMPER, EPHA2	2290	7	16792	4.19014	1	0.722655	68.201
GOTERM_BP_DIRECT	GO:0042308~negative regulation of protein import into nucleus	4	0.145402	0.0578556	APOD, MDFIC, ANGPT1, PKIA	2290	7	16792	4.19014	1	0.722655	68.201
GOTERM_BP_DIRECT	GO:0007221~positive regulation of transcription of Notch receptor target	4	0.145402	0.0578556	NOTCH1, NOTCH4, MAML2, MAML3	2290	7	16792	4.19014	1	0.722655	68.201
GOTERM_BP_DIRECT	GO:0010642~negative regulation of platelet-derived growth factor receptor signaling pathway	4	0.145402	0.0578556	PTGIR, APOD, SNCA, ADIPOQ	2290	7	16792	4.19014	1	0.722655	68.201
GOTERM_BP_DIRECT	GO:0097264~self proteolysis	4	0.145402	0.0578556	TENM4, CASP12, TENM3, CAPN3	2290	7	16792	4.19014	1	0.722655	68.201
GOTERM_BP_DIRECT	GO:0033622~integrin activation	4	0.145402	0.0578556	FERMT2, CX3CL1, COL16A1, FN1	2290	7	16792	4.19014	1	0.722655	68.201
GOTERM_BP_DIRECT	GO:0048842~positive regulation of axon extension involved in axon guidance	4	0.145402	0.0578556	SEMA5A, NRP1, BMPR2, CXCL12	2290	7	16792	4.19014	1	0.722655	68.201
GOTERM_BP_DIRECT	GO:2000766~negative regulation of cytoplasmic translation	4	0.145402	0.0578556	CPEB2, CPEB3, CPEB4, CPEB1	2290	7	16792	4.19014	1	0.722655	68.201
GOTERM_BP_DIRECT	GO:0060740~prostate gland epithelium morphogenesis	4	0.145402	0.0578556	CYP7B1, AR, NOTCH1, ID4	2290	7	16792	4.19014	1	0.722655	68.201
GOTERM_BP_DIRECT	GO:0061298~retina vasculature development in camera-type eye	4	0.145402	0.0578556	ACVRL1, BMPR2, PDGFRA, PDGFRB	2290	7	16792	4.19014	1	0.722655	68.201
GOTERM_BP_DIRECT	GO:0085029~extracellular matrix assembly	4	0.145402	0.0578556	GPM6B, HAS2, TGFB1, GAS6	2290	7	16792	4.19014	1	0.722655	68.201
GOTERM_BP_DIRECT	GO:0060831~smoothened signaling pathway involved in dorsal/ventral neural tube patterning	4	0.145402	0.0578556	WDR19, PTCH1, GLI2, GLI3	2290	7	16792	4.19014	1	0.722655	68.201
GOTERM_BP_DIRECT	GO:0030854~positive regulation of granulocyte differentiation	4	0.145402	0.0578556	KMT2E, TESC, OGT, RUNX1	2290	7	16792	4.19014	1	0.722655	68.201
GOTERM_BP_DIRECT	GO:0055009~atrial cardiac muscle tissue morphogenesis	4	0.145402	0.0578556	WNT2, PROX1, ENG, PITX2	2290	7	16792	4.19014	1	0.722655	68.201
GOTERM_BP_DIRECT	GO:0042908~xenobiotic transport	4	0.145402	0.0578556	ABCA8, ABCB1, ABCB5, ABCG2	2290	7	16792	4.19014	1	0.722655	68.201
GOTERM_BP_DIRECT	GO:0090050~positive regulation of cell migration involved in sprouting angiogenesis	4	0.145402	0.0578556	SRPX2, PTGS2, FOXC2, HDAC7	2290	7	16792	4.19014	1	0.722655	68.201
GOTERM_BP_DIRECT	GO:0030155~regulation of cell adhesion	11	0.399855	0.0599014	LAMA2, LAMA1, LAMA4, EMCN, S1PR1, NUAK1, PKD1, DLL1, ENG, SRF, PRKX	2290	43	16792	1.87582	1	0.733958	69.5025
GOTERM_BP_DIRECT	GO:0031623~receptor internalization	11	0.399855	0.0599014	DNM1P46, RAMP3, RAMP2, DNM3, CAV1, CD36, NEDD4, SNCA, CALCRL, ITGB1, DNM1	2290	43	16792	1.87582	1	0.733958	69.5025
GOTERM_BP_DIRECT	GO:0042177~negative regulation of protein catabolic process	9	0.327154	0.0608404	EGFR, IRAK3, FMN2, SERPINE2, FYN, MDM4, NRG1, AZIN2, FLNA	2290	32	16792	2.06234	1	0.738234	70.0828
GOTERM_BP_DIRECT	GO:0016477~cell migration	32	1.16321	0.0615023	CTHRC1, ERBB4, CD248, PEAK1, ITGB1, TGFB1, DOCK1, S1PR1, CTGF, HOXA5, FAT1, TNN, ADAMTS12, APC, FMNL3, LURAP1, ERG, CCDC88A, FSCN1, PALLD, GAS6, EPHA2, COL5A1, ELMO1, NCK2, FYN, PDGFRB, FOXC1, JAK3, LAMC1, SPATA13, ENG	2290	172	16792	1.36423	1	0.740793	70.4856
GOTERM_BP_DIRECT	GO:0042475~odontogenesis of dentin-containing tooth	13	0.472555	0.0639371	BMP2, GLI2, GLI3, SMO, MSX1, HAND2, SOSTDC1, FOXC1, WNT6, RUNX2, SCN5A, LRP4, PITX2	2290	55	16792	1.7332	1	0.753397	71.9233
GOTERM_BP_DIRECT	GO:0001656~metanephros development	8	0.290803	0.0650934	SPRY1, HOXA11, BCL2, ITGA8, FBN1, FOXC2, ID3, GLI3	2290	27	16792	2.17267	1	0.758456	72.5827
GOTERM_BP_DIRECT	GO:0014065~phosphatidylinositol 3-kinase signaling	8	0.290803	0.0650934	ZFP36L1, PIK3CD, PREX2, IGF1, PIK3R6, HTR2B, IRS1, HTR2A	2290	27	16792	2.17267	1	0.758456	72.5827
GOTERM_BP_DIRECT	GO:0031069~hair follicle morphogenesis	8	0.290803	0.0650934	ATP7A, SMO, NOTCH1, FGF7, KRT17, BCL2, SOSTDC1, INTU	2290	27	16792	2.17267	1	0.758456	72.5827
GOTERM_BP_DIRECT	GO:0031032~actomyosin structure organization	8	0.290803	0.0650934	EPB41L2, LURAP1, FRMD6, TRPM7, EPB41L5, EPB41L4A, CNN2, CNN1	2290	27	16792	2.17267	1	0.758456	72.5827
GOTERM_BP_DIRECT	GO:0042157~lipoprotein metabolic process	10	0.363504	0.065359	PPARA, LPL, APOB, CUBN, BMP1, LRP1, ZDHHC8, LCAT, HSPG2, APOM	2290	38	16792	1.92967	1	0.758589	72.732
GOTERM_BP_DIRECT	GO:0009791~post-embryonic development	16	0.581607	0.0655721	KMT2A, NDN, ARID5B, MECP2, TET2, ITPR1, FOXP2, APOB, MORC3, BCL2, SCN9A, SEMA3C, HEG1, PRDM1, ALX4, GIGYF2	2290	73	16792	1.60718	1	0.758438	72.8513
GOTERM_BP_DIRECT	GO:0042493~response to drug	52	1.89022	0.0661452	PTGS2, SLC22A12, SLC6A2, PGF, PPARG, SNCA, AQP1, CBX7, TGFB1, FOS, APOD, SEMA3C, LOX, FOSL1, NPFF, PTPRM, EMX2, FOSB, JUNB, INHBA, VEGFC, SCN11A, COL1A1, ADCYAP1R1, TIMP4, TIMP2, BCHE, BCL2, PTN, TXNIP, COL18A1, LPL, CREB1, TGFBR2, ANXA1, PDE3A, ABCB1, ACACB, DPYSL2, ABCG2, TJP1, SFRP1, SFRP2, FYN, NTRK1, ADRA1A, PTCH1, UTS2R, HTR2B, DUSP6, HTR2A, NNMT	2290	304	16792	1.25429	1	0.760224	73.1696
GOTERM_BP_DIRECT	GO:0006366~transcription from RNA polymerase II promoter	83	3.01708	0.0665248	MEF2C, BACH1, CCNT2, HLF, TAF1C, ELF1, BACH2, ARID4A, MITF, DEK, GLI2, GLI3, FOS, FLI1, MYOCD, POU5F1, FOXF2, ALX4, MYB, FOSL1, PITX2, TAF1L, BATF3, EGR1, SOX10, EGR2, TAF4B, GABPA, ZNF141, NPAS4, FOSB, MSC, JUNB, CARF, HOXD8, MSX1, ZNF136, ZGLP1, FOXC2, FOXC1, TGFB1I1, GLIS3, KMT2A, NDN, GLIS2, GLIS1, BMPR2, ELK3, MEIS1, SRF, PLAGL1, MEIS2, HAND2, HOXA5, HOXA7, HOXA10, NFAT5, ETV1, RUNX1, ETV6, …	2290	513	16792	1.18639	1	0.760957	73.3785
GOTERM_BP_DIRECT	GO:0046427~positive regulation of JAK-STAT cascade	7	0.254453	0.0687213	LEP, NOTCH1, CYP1B1, AKR1B1, KIT, PRL, F2R	2290	22	16792	2.33315	1	0.771112	74.5573
GOTERM_BP_DIRECT	GO:0008037~cell recognition	7	0.254453	0.0687213	CSGALNACT1, CADM3, PECAM1, CNTNAP3, VCAN, NECTIN3, CD200	2290	22	16792	2.33315	1	0.771112	74.5573
GOTERM_BP_DIRECT	GO:0046889~positive regulation of lipid biosynthetic process	5	0.181752	0.0690435	CCDC3, SORBS1, HSD17B13, CREB1, MLXIPL	2290	12	16792	3.05531	1	0.771482	74.726
GOTERM_BP_DIRECT	GO:0030208~dermatan sulfate biosynthetic process	5	0.181752	0.0690435	BGN, DSEL, VCAN, DCN, DSE	2290	12	16792	3.05531	1	0.771482	74.726
GOTERM_BP_DIRECT	GO:0035413~positive regulation of catenin import into nucleus	5	0.181752	0.0690435	SEMA5A, EGFR, DACT1, POU5F1, SFRP2	2290	12	16792	3.05531	1	0.771482	74.726
GOTERM_BP_DIRECT	GO:0007567~parturition	5	0.181752	0.0690435	CRHR1, MAFF, JMJD7-PLA2G4B, NRK, PTGFR	2290	12	16792	3.05531	1	0.771482	74.726
GOTERM_BP_DIRECT	GO:2000279~negative regulation of DNA biosynthetic process	5	0.181752	0.0690435	ACVRL1, DUSP1, BMPR2, MEG3, ADIPOQ	2290	12	16792	3.05531	1	0.771482	74.726
GOTERM_BP_DIRECT	GO:0035641~locomotory exploration behavior	5	0.181752	0.0690435	PENK, LSAMP, NLGN2, SHANK3, DPP4	2290	12	16792	3.05531	1	0.771482	74.726
GOTERM_BP_DIRECT	GO:0036066~protein O-linked fucosylation	5	0.181752	0.0690435	ADAMTS7, CFP, ADAMTSL1, ADAMTS5, SPON1	2290	12	16792	3.05531	1	0.771482	74.726
GOTERM_BP_DIRECT	GO:0043517~positive regulation of DNA damage response, signal transduction by p53 class mediator	5	0.181752	0.0690435	MSX1, SPRED1, PLA2R1, ATM, HIC1	2290	12	16792	3.05531	1	0.771482	74.726
GOTERM_BP_DIRECT	GO:0034329~cell junction assembly	5	0.181752	0.0690435	LIMS2, FERMT2, FBLIM1, FLNC, FLNA	2290	12	16792	3.05531	1	0.771482	74.726
GOTERM_BP_DIRECT	GO:0003376~sphingosine-1-phosphate signaling pathway	5	0.181752	0.0690435	S1PR2, SPNS2, SPNS3, S1PR1, SPHK1	2290	12	16792	3.05531	1	0.771482	74.726
GOTERM_BP_DIRECT	GO:0035385~Roundabout signaling pathway	5	0.181752	0.0690435	OGN, FMOD, ROBO3, SLIT2, SLIT3	2290	12	16792	3.05531	1	0.771482	74.726
GOTERM_BP_DIRECT	GO:0061158~3'-UTR-mediated mRNA destabilization	5	0.181752	0.0690435	ZFP36, ZFP36L1, ZFP36L2, CPEB3, QKI	2290	12	16792	3.05531	1	0.771482	74.726
GOTERM_BP_DIRECT	GO:2000505~regulation of energy homeostasis	5	0.181752	0.0690435	CD36, LEPR, MLXIPL, FOXO1, DLL1	2290	12	16792	3.05531	1	0.771482	74.726
GOTERM_BP_DIRECT	GO:0045778~positive regulation of ossification	5	0.181752	0.0690435	BMP2, OXT, BMPR2, TAC1, ZBTB16	2290	12	16792	3.05531	1	0.771482	74.726
GOTERM_BP_DIRECT	GO:0030212~hyaluronan metabolic process	5	0.181752	0.0690435	HYAL1, ITIH4, ITIH5, ITIH3, HGF	2290	12	16792	3.05531	1	0.771482	74.726
GOTERM_BP_DIRECT	GO:0030195~negative regulation of blood coagulation	5	0.181752	0.0690435	THBD, SERPINE2, CD34, SERPINE1, PROS1	2290	12	16792	3.05531	1	0.771482	74.726
GOTERM_BP_DIRECT	GO:0006069~ethanol oxidation	5	0.181752	0.0690435	ALDH1A1, ADH4, ADH1C, ADH1B, ADH1A	2290	12	16792	3.05531	1	0.771482	74.726
GOTERM_BP_DIRECT	GO:0015909~long-chain fatty acid transport	5	0.181752	0.0690435	SLC27A1, CPT1B, PPARG, ABCD2, SLC27A6	2290	12	16792	3.05531	1	0.771482	74.726
GOTERM_BP_DIRECT	GO:0048265~response to pain	6	0.218103	0.0707633	EDNRB, SLC6A2, TACR1, TAC1, RELN, GJA4	2290	17	16792	2.58803	1	0.778789	75.6087
GOTERM_BP_DIRECT	GO:0060307~regulation of ventricular cardiac muscle cell membrane repolarization	6	0.218103	0.0707633	CACNA2D1, ANK2, SCN4B, AKAP9, GJA5, SCN5A	2290	17	16792	2.58803	1	0.778789	75.6087
GOTERM_BP_DIRECT	GO:0032331~negative regulation of chondrocyte differentiation	6	0.218103	0.0707633	ADAMTS7, GDF5, ADAMTS12, GLI2, GREM1, SNAI2	2290	17	16792	2.58803	1	0.778789	75.6087
GOTERM_BP_DIRECT	GO:0044849~estrous cycle	6	0.218103	0.0707633	EGR1, GNRH1, ETS1, ANXA1, PTN, HAS2	2290	17	16792	2.58803	1	0.778789	75.6087
GOTERM_BP_DIRECT	GO:0002027~regulation of heart rate	9	0.327154	0.0711131	BVES, ANK2, EPAS1, DMD, OXT, POPDC2, SEMA3A, SCN5A, CASQ2	2290	33	16792	1.99984	1	0.779254	75.7846
GOTERM_BP_DIRECT	GO:0043491~protein kinase B signaling	9	0.327154	0.0711131	ZFP36L1, PLK3, AXL, IGF1, TMEM100, CD40, TGFB1, GAS6, EPHA2	2290	33	16792	1.99984	1	0.779254	75.7846
GOTERM_BP_DIRECT	GO:0002931~response to ischemia	9	0.327154	0.0711131	MEF2C, EGR1, CAV1, BVES, BCL2, CPEB4, PER2, CAMK2A, NDNF	2290	33	16792	1.99984	1	0.779254	75.7846
GOTERM_BP_DIRECT	GO:0042733~embryonic digit morphogenesis	13	0.472555	0.0717185	TBX2, HOXA11, ZBTB16, GLI2, GLI3, OSR1, SFRP2, HAND2, SALL1, ALX4, INTU, LRP4, TWIST1	2290	56	16792	1.70225	1	0.780949	76.0862
GOTERM_BP_DIRECT	GO:0016049~cell growth	13	0.472555	0.0717185	AR, RASGRP4, BCL2, LEFTY2, ERBIN, TGFB3, ADRA1A, TNN, SOCS5, EMP3, TGFB1, EMP1, NDNF	2290	56	16792	1.70225	1	0.780949	76.0862
GOTERM_BP_DIRECT	GO:0034765~regulation of ion transmembrane transport	22	0.799709	0.0725394	KCNJ15, KCNC4, KCNAB3, KCND1, SCN3A, KCNA1, SCN2A, KCNA6, KCNJ12, KCNJ5, TMEM37, NEDD4, CLIC4, KCNJ8, CLIC5, CACNA1G, SCN9A, KCNH8, SCN11A, NALCN, SCN7A, SCN4A	2290	111	16792	1.45334	1	0.783644	76.4895
GOTERM_BP_DIRECT	GO:0040007~growth	8	0.290803	0.0770079	INHBA, BMP2, ST6GAL2, GDF6, GDF5, RFTN1, FOXP2, BMP6	2290	28	16792	2.09507	1	0.802698	78.5741
GOTERM_BP_DIRECT	GO:0060079~excitatory postsynaptic potential	8	0.290803	0.0770079	SLC17A7, MEF2C, SNCA, MECP2, NLGN3, NPAS4, DGKI, NPFF	2290	28	16792	2.09507	1	0.802698	78.5741
GOTERM_BP_DIRECT	GO:0009314~response to radiation	8	0.290803	0.0770079	PLK3, PENK, NTRK1, BCL2, COL3A1, MECP2, CXCL12, JUNB	2290	28	16792	2.09507	1	0.802698	78.5741
GOTERM_BP_DIRECT	GO:0032715~negative regulation of interleukin-6 production	8	0.290803	0.0770079	IRAK3, BPI, TLR4, SOCS5, HGF, CHRFAM7A, KLF2, GAS6	2290	28	16792	2.09507	1	0.802698	78.5741
GOTERM_BP_DIRECT	GO:2000352~negative regulation of endothelial cell apoptotic process	8	0.290803	0.0770079	SEMA5A, RAMP2, SERPINE1, TEK, ANGPT1, GAS6, NDNF, SCG2	2290	28	16792	2.09507	1	0.802698	78.5741
GOTERM_BP_DIRECT	GO:0021983~pituitary gland development	8	0.290803	0.0770079	ALDH1A2, MSX1, ETS1, CREB1, SALL1, GLI2, TBX19, GLI1	2290	28	16792	2.09507	1	0.802698	78.5741
GOTERM_BP_DIRECT	GO:0008015~blood circulation	11	0.399855	0.0777331	ACVRL1, FLI1, MEOX2, HTR7, DLL4, PLN, ELN, SERPING1, UTS2R, MYOF, CXCL12	2290	45	16792	1.79245	1	0.804645	78.8954
GOTERM_BP_DIRECT	GO:0001837~epithelial to mesenchymal transition	9	0.327154	0.0823769	NOTCH1, BMP2, EPB41L5, FOXF2, HGF, SNAI2, LOXL2, TGFB1, RFLNB	2290	34	16792	1.94102	1	0.822444	80.8473
GOTERM_BP_DIRECT	GO:0003148~outflow tract septum morphogenesis	7	0.254453	0.0826993	TBX2, TGFBR2, BMPR2, ZFPM2, ENG, ACVR1, PARVA	2290	23	16792	2.23171	1	0.822578	80.9763
GOTERM_BP_DIRECT	GO:0060173~limb development	7	0.254453	0.0826993	MEOX2, COMP, SALL1, BMPR2, GREM1, INTU, LRP4	2290	23	16792	2.23171	1	0.822578	80.9763
GOTERM_BP_DIRECT	GO:0035924~cellular response to vascular endothelial growth factor stimulus	7	0.254453	0.0826993	PRKD1, RAMP2, NOTCH1, NRP1, FLT4, DLL4, GAS1	2290	23	16792	2.23171	1	0.822578	80.9763
GOTERM_BP_DIRECT	GO:0008584~male gonad development	19	0.690658	0.0831758	TESC, FGF9, HOXA11, ARID5B, LHCGR, YBX3, FSTL3, KIT, MMP14, SOX8, WNT2B, INHBA, SFRP1, SFRP2, BCL2, HOXA10, MAMLD1, HOXA9, PITX2	2290	94	16792	1.48215	1	0.823305	81.1653
GOTERM_BP_DIRECT	GO:0031659~positive regulation of cyclin-dependent protein serine/threonine kinase activity involved in G1/S transition of mitotic cell cycle	4	0.145402	0.083411	EGFR, RGCC, PKD2, PKD1	2290	8	16792	3.66638	1	0.823101	81.258
GOTERM_BP_DIRECT	GO:0060042~retina morphogenesis in camera-type eye	4	0.145402	0.083411	PROM1, DLL1, NECTIN3, PROX1	2290	8	16792	3.66638	1	0.823101	81.258
GOTERM_BP_DIRECT	GO:0050966~detection of mechanical stimulus involved in sensory perception of pain	4	0.145402	0.083411	FYN, NTRK1, KCNA1, HTR2A	2290	8	16792	3.66638	1	0.823101	81.258
GOTERM_BP_DIRECT	GO:0032926~negative regulation of activin receptor signaling pathway	4	0.145402	0.083411	FST, FSTL3, SKI, ACVR1	2290	8	16792	3.66638	1	0.823101	81.258
GOTERM_BP_DIRECT	GO:0010544~negative regulation of platelet activation	4	0.145402	0.083411	THBD, PDGFA, C1QTNF1, PDGFRA	2290	8	16792	3.66638	1	0.823101	81.258
GOTERM_BP_DIRECT	GO:0010837~regulation of keratinocyte proliferation	4	0.145402	0.083411	ZFP36, ZFP36L1, PRKD1, YAP1	2290	8	16792	3.66638	1	0.823101	81.258
GOTERM_BP_DIRECT	GO:0086036~regulation of cardiac muscle cell membrane potential	4	0.145402	0.083411	TRDN, FXYD1, PLN, SLC8B1	2290	8	16792	3.66638	1	0.823101	81.258
GOTERM_BP_DIRECT	GO:0072091~regulation of stem cell proliferation	4	0.145402	0.083411	ZFP36L1, SOX18, SOX17, YAP1	2290	8	16792	3.66638	1	0.823101	81.258
GOTERM_BP_DIRECT	GO:0032825~positive regulation of natural killer cell differentiation	4	0.145402	0.083411	AXL, ZBTB1, GAS6, FLT3LG	2290	8	16792	3.66638	1	0.823101	81.258
GOTERM_BP_DIRECT	GO:0061303~cornea development in camera-type eye	4	0.145402	0.083411	KERA, WNT9B, WNT6, WNT2B	2290	8	16792	3.66638	1	0.823101	81.258
GOTERM_BP_DIRECT	GO:0034695~response to prostaglandin E	4	0.145402	0.083411	GNRH1, CCL21, OXT, CCL19	2290	8	16792	3.66638	1	0.823101	81.258
GOTERM_BP_DIRECT	GO:0042698~ovulation cycle	4	0.145402	0.083411	EGFR, SERPINF1, AXL, TIMP4	2290	8	16792	3.66638	1	0.823101	81.258
GOTERM_BP_DIRECT	GO:2000643~positive regulation of early endosome to late endosome transport	4	0.145402	0.083411	MTMR2, DAB2, RDX, MSN	2290	8	16792	3.66638	1	0.823101	81.258
GOTERM_BP_DIRECT	GO:0061384~heart trabecula morphogenesis	4	0.145402	0.083411	NOTCH1, NACA, S1PR1, SOS1	2290	8	16792	3.66638	1	0.823101	81.258
GOTERM_BP_DIRECT	GO:0030819~positive regulation of cAMP biosynthetic process	10	0.363504	0.0857617	SCT, RAMP2, PTGIR, GHRH, MRAP, GPR161, ADCYAP1R1, AKAP12, CALCRL, MRAP2	2290	40	16792	1.83319	1	0.830827	82.1608
GOTERM_BP_DIRECT	GO:0008543~fibroblast growth factor receptor signaling pathway	17	0.617957	0.0859956	FLRT2, FGF18, RBFOX2, FGF7, KLB, FGF9, KL, FGF17, HNRNPA1, FAT4, CTGF, SPRED1, FGF1, FGFBP1, FGF2, UBA52, RPS27A	2290	82	16792	1.5202	1	0.830604	82.2483
GOTERM_BP_DIRECT	GO:0035904~aorta development	6	0.218103	0.0874219	ADAMTS6, PRICKLE1, PKD2, PRDM1, LOX, LOXL1	2290	18	16792	2.44425	1	0.834685	82.7734
GOTERM_BP_DIRECT	GO:0007413~axonal fasciculation	6	0.218103	0.0874219	SEMA5A, NRP1, NDN, CNR1, CNTN4, SEMA3A	2290	18	16792	2.44425	1	0.834685	82.7734
GOTERM_BP_DIRECT	GO:0001574~ganglioside biosynthetic process	6	0.218103	0.0874219	ST6GALNAC3, ST3GAL3, ST3GAL2, ST8SIA6, ST8SIA2, ST6GALNAC1	2290	18	16792	2.44425	1	0.834685	82.7734
GOTERM_BP_DIRECT	GO:0048666~neuron development	11	0.399855	0.0877586	TENM4, LIF, MTMR2, MEF2C, NDN, TENM1, TENM3, DPYSL3, SKI, GLI2, SRF	2290	46	16792	1.75348	1	0.834822	82.8951
GOTERM_BP_DIRECT	GO:0050885~neuromuscular process controlling balance	11	0.399855	0.0877586	RBFOX2, JPH4, CLIC5, ALDH1A3, NLGN2, HERC1, SHANK1, GPR88, GIGYF2, NEFL, SHANK3	2290	46	16792	1.75348	1	0.834822	82.8951
GOTERM_BP_DIRECT	GO:0098869~cellular oxidant detoxification	15	0.545256	0.0881292	GSTA1, NXNL2, PTGS2, CLIC2, HP, LTC4S, NXN, GPX3, TPO, CYGB, GPX8, GPX7, KDM3B, HBB, APOM	2290	70	16792	1.5713	1	0.835078	83.0283
GOTERM_BP_DIRECT	GO:0019233~sensory perception of pain	12	0.436205	0.0887617	EDNRB, NDN, PTGS2, PENK, SCN3B, CNR1, MECP2, SCN9A, MME, TAC1, NLGN2, HOXD1	2290	52	16792	1.69217	1	0.836251	83.2532
GOTERM_BP_DIRECT	GO:0042632~cholesterol homeostasis	14	0.508906	0.0887845	LPL, CAV1, EPHX2, APOB, MALL, NPC2, LCAT, PLSCR3, FABP4, NR5A2, LIPC, GPIHBP1, APOM, AKR1C1	2290	64	16792	1.60404	1	0.835284	83.2612
GOTERM_BP_DIRECT	GO:0060317~cardiac epithelial to mesenchymal transition	5	0.181752	0.0893482	WNT2, NOTCH1, BMP2, HEY1, HEYL	2290	13	16792	2.82029	1	0.83621	83.4592
GOTERM_BP_DIRECT	GO:0061029~eyelid development in camera-type eye	5	0.181752	0.0893482	EGFR, INHBA, SOS1, SRF, TWIST1	2290	13	16792	2.82029	1	0.83621	83.4592
GOTERM_BP_DIRECT	GO:0070986~left/right axis specification	5	0.181752	0.0893482	SMO, NOTCH1, EPB41L5, DLL1, PITX2	2290	13	16792	2.82029	1	0.83621	83.4592
GOTERM_BP_DIRECT	GO:0031274~positive regulation of pseudopodium assembly	5	0.181752	0.0893482	CDC42EP1, CCL21, KIT, CDC42EP5, APC	2290	13	16792	2.82029	1	0.83621	83.4592
GOTERM_BP_DIRECT	GO:0036159~inner dynein arm assembly	5	0.181752	0.0893482	DNAAF1, ZMYND10, DNAH1, CCDC39, DNAH7	2290	13	16792	2.82029	1	0.83621	83.4592
GOTERM_BP_DIRECT	GO:0060391~positive regulation of SMAD protein import into nucleus	5	0.181752	0.0893482	DAB2, POU5F1, TGFB3, TGFB1, BMP6	2290	13	16792	2.82029	1	0.83621	83.4592
GOTERM_BP_DIRECT	GO:0050872~white fat cell differentiation	5	0.181752	0.0893482	PPARG, PER2, FABP4, PRDM16, SNAI2	2290	13	16792	2.82029	1	0.83621	83.4592
GOTERM_BP_DIRECT	GO:0060389~pathway-restricted SMAD protein phosphorylation	5	0.181752	0.0893482	BMP2, GDF6, TGFBR2, TGFB1, ACVR1	2290	13	16792	2.82029	1	0.83621	83.4592
GOTERM_BP_DIRECT	GO:2000573~positive regulation of DNA biosynthetic process	5	0.181752	0.0893482	NOX4, PAK3, RGCC, PDGFRB, HGF	2290	13	16792	2.82029	1	0.83621	83.4592
GOTERM_BP_DIRECT	GO:0060413~atrial septum morphogenesis	5	0.181752	0.0893482	SMO, TBX5, BMPR2, GJA5, CYR61	2290	13	16792	2.82029	1	0.83621	83.4592
GOTERM_BP_DIRECT	GO:0006957~complement activation, alternative pathway	5	0.181752	0.0893482	CFP, C7, C3, CFH, CFD	2290	13	16792	2.82029	1	0.83621	83.4592
GOTERM_BP_DIRECT	GO:0072657~protein localization to membrane	5	0.181752	0.0893482	SH3PXD2B, CPE, FERMT2, CAPN3, AGER	2290	13	16792	2.82029	1	0.83621	83.4592
GOTERM_BP_DIRECT	GO:0006518~peptide metabolic process	5	0.181752	0.0893482	AEBP1, CPXM1, CPXM2, MME, CPZ	2290	13	16792	2.82029	1	0.83621	83.4592
GOTERM_BP_DIRECT	GO:0060644~mammary gland epithelial cell differentiation	5	0.181752	0.0893482	SMO, ERBB4, HOXA5, PTCH1, FGF2	2290	13	16792	2.82029	1	0.83621	83.4592
GOTERM_BP_DIRECT	GO:0051450~myoblast proliferation	3	0.109051	0.0922411	IGF1, ATOH8, HGF	2290	4	16792	5.49956	1	0.844969	84.4406
GOTERM_BP_DIRECT	GO:0010463~mesenchymal cell proliferation	3	0.109051	0.0922411	MSX1, FGF7, HAND2	2290	4	16792	5.49956	1	0.844969	84.4406
GOTERM_BP_DIRECT	GO:0086016~AV node cell action potential	3	0.109051	0.0922411	CACNA1G, SCN4B, SCN5A	2290	4	16792	5.49956	1	0.844969	84.4406
GOTERM_BP_DIRECT	GO:0003257~positive regulation of transcription from RNA polymerase II promoter involved in myocardial precursor cell differentiation	3	0.109051	0.0922411	MYOCD, GREM1, SRF	2290	4	16792	5.49956	1	0.844969	84.4406
GOTERM_BP_DIRECT	GO:2000969~positive regulation of alpha-amino-3-hydroxy-5-methyl-4-isoxazole propionate selective glutamate receptor activity	3	0.109051	0.0922411	RELN, NLGN3, SHANK3	2290	4	16792	5.49956	1	0.844969	84.4406
GOTERM_BP_DIRECT	GO:0060364~frontal suture morphogenesis	3	0.109051	0.0922411	TGFB3, GLI3, TGFB1	2290	4	16792	5.49956	1	0.844969	84.4406
GOTERM_BP_DIRECT	GO:0036486~ventral trunk neural crest cell migration	3	0.109051	0.0922411	NRP2, NRP1, SEMA3A	2290	4	16792	5.49956	1	0.844969	84.4406
GOTERM_BP_DIRECT	GO:0071603~endothelial cell-cell adhesion	3	0.109051	0.0922411	NOV, CYP1B1, THBS4	2290	4	16792	5.49956	1	0.844969	84.4406
GOTERM_BP_DIRECT	GO:1903142~positive regulation of establishment of endothelial barrier	3	0.109051	0.0922411	S1PR2, CLDN5, CDH5	2290	4	16792	5.49956	1	0.844969	84.4406
GOTERM_BP_DIRECT	GO:0006663~platelet activating factor biosynthetic process	3	0.109051	0.0922411	PLA2G4A, LPCAT2, PLA2G5	2290	4	16792	5.49956	1	0.844969	84.4406
GOTERM_BP_DIRECT	GO:0019695~choline metabolic process	3	0.109051	0.0922411	ENPP6, BCHE, DMGDH	2290	4	16792	5.49956	1	0.844969	84.4406
GOTERM_BP_DIRECT	GO:0031547~brain-derived neurotrophic factor receptor signaling pathway	3	0.109051	0.0922411	SLC9A6, NTRK2, RAPGEF2	2290	4	16792	5.49956	1	0.844969	84.4406
GOTERM_BP_DIRECT	GO:0021615~glossopharyngeal nerve morphogenesis	3	0.109051	0.0922411	HOXA3, PLXNA4, HOXD3	2290	4	16792	5.49956	1	0.844969	84.4406
GOTERM_BP_DIRECT	GO:1902285~semaphorin-plexin signaling pathway involved in neuron projection guidance	3	0.109051	0.0922411	NRP2, NRP1, SEMA3A	2290	4	16792	5.49956	1	0.844969	84.4406
GOTERM_BP_DIRECT	GO:0010716~negative regulation of extracellular matrix disassembly	3	0.109051	0.0922411	FAP, TGFB1, DPP4	2290	4	16792	5.49956	1	0.844969	84.4406
GOTERM_BP_DIRECT	GO:0051414~response to cortisol	3	0.109051	0.0922411	IGFBP7, SLIT2, SLIT3	2290	4	16792	5.49956	1	0.844969	84.4406
GOTERM_BP_DIRECT	GO:0048861~leukemia inhibitory factor signaling pathway	3	0.109051	0.0922411	LIF, IL6ST, LIFR	2290	4	16792	5.49956	1	0.844969	84.4406
GOTERM_BP_DIRECT	GO:0060214~endocardium formation	3	0.109051	0.0922411	SOX18, SOX17, PROX1	2290	4	16792	5.49956	1	0.844969	84.4406
GOTERM_BP_DIRECT	GO:0007296~vitellogenesis	3	0.109051	0.0922411	SOS1, ETV6, FOSL1	2290	4	16792	5.49956	1	0.844969	84.4406
GOTERM_BP_DIRECT	GO:0097490~sympathetic neuron projection extension	3	0.109051	0.0922411	NRP2, NRP1, SEMA3A	2290	4	16792	5.49956	1	0.844969	84.4406
GOTERM_BP_DIRECT	GO:0045986~negative regulation of smooth muscle contraction	3	0.109051	0.0922411	ADRB2, PTGS2, CALCRL	2290	4	16792	5.49956	1	0.844969	84.4406
GOTERM_BP_DIRECT	GO:0021938~smoothened signaling pathway involved in regulation of cerebellar granule cell precursor cell proliferation	3	0.109051	0.0922411	SMO, GLI2, GLI1	2290	4	16792	5.49956	1	0.844969	84.4406
GOTERM_BP_DIRECT	GO:0042482~positive regulation of odontogenesis	3	0.109051	0.0922411	BMP2, CD34, TGFB1	2290	4	16792	5.49956	1	0.844969	84.4406
GOTERM_BP_DIRECT	GO:0003170~heart valve development	3	0.109051	0.0922411	SHOX2, ZBTB14, PRDM1	2290	4	16792	5.49956	1	0.844969	84.4406
GOTERM_BP_DIRECT	GO:0007260~tyrosine phosphorylation of STAT protein	3	0.109051	0.0922411	LEP, JAK3, F2R	2290	4	16792	5.49956	1	0.844969	84.4406
GOTERM_BP_DIRECT	GO:0034103~regulation of tissue remodeling	3	0.109051	0.0922411	HAND2, GPNMB, THBS4	2290	4	16792	5.49956	1	0.844969	84.4406
GOTERM_BP_DIRECT	GO:1901991~negative regulation of mitotic cell cycle phase transition	3	0.109051	0.0922411	ZFP36L1, ZFP36L2, RGCC	2290	4	16792	5.49956	1	0.844969	84.4406
GOTERM_BP_DIRECT	GO:0045629~negative regulation of T-helper 2 cell differentiation	3	0.109051	0.0922411	HLX, ANXA1, SOCS5	2290	4	16792	5.49956	1	0.844969	84.4406
GOTERM_BP_DIRECT	GO:0097491~sympathetic neuron projection guidance	3	0.109051	0.0922411	NRP2, NRP1, SEMA3A	2290	4	16792	5.49956	1	0.844969	84.4406
GOTERM_BP_DIRECT	GO:1900138~negative regulation of phospholipase A2 activity	3	0.109051	0.0922411	ANXA8, ANXA1, PLA2R1	2290	4	16792	5.49956	1	0.844969	84.4406
GOTERM_BP_DIRECT	GO:0060842~arterial endothelial cell differentiation	3	0.109051	0.0922411	NOTCH1, HEY1, TMEM100	2290	4	16792	5.49956	1	0.844969	84.4406
GOTERM_BP_DIRECT	GO:0006654~phosphatidic acid biosynthetic process	9	0.327154	0.0946304	SLC27A1, GPD1, PLA2G4A, PLD1, JMJD7-PLA2G4B, PLA2G2A, AGPAT4, GPAM, PLA2G5	2290	35	16792	1.88556	1	0.851657	85.2093
GOTERM_BP_DIRECT	GO:0030308~negative regulation of cell growth	23	0.83606	0.0948867	HYAL1, ACVRL1, CRYAB, FHL1, PPARG, BMPR2, NPR1, FRZB, GREM1, SLIT2, TGFB1, SLIT3, RACK1, NOV, INHBA, MSX1, SERPINE2, SFRP1, DACT3, SFRP2, BCL2, TRO, SOX17	2290	121	16792	1.39383	1	0.851477	85.2896
GOTERM_BP_DIRECT	GO:0051056~regulation of small GTPase mediated signal transduction	25	0.90876	0.0960303	RHOJ, DLC1, A2M, AKAP13, MYO9A, FAM13B, STARD13, ARHGAP22, ARHGAP6, ARHGAP20, TIAM2, SOS1, STARD8, TRIP10, FGD3, ARHGEF4, ARHGAP28, ARHGAP24, ARHGAP23, ARHGAP25, ARHGAP31, RASGRF2, SYDE1, ARAP3, ARAP1	2290	134	16792	1.36805	1	0.854054	85.6429
GOTERM_BP_DIRECT	GO:0043408~regulation of MAPK cascade	10	0.363504	0.0972364	INHBA, BMP1, ID1, GDF6, GDF5, LEFTY2, TGFB3, GDF10, MYOC, BMP6	2290	41	16792	1.78848	1	0.856761	86.0067
GOTERM_BP_DIRECT	GO:0046330~positive regulation of JNK cascade	14	0.508906	0.0978056	FLT4, CCL19, EDA2R, DUSP22, TLR4, ANKRD6, FZD7, NOD1, CCL21, CTGF, SERPINF2, RASSF2, GADD45G, GADD45B	2290	65	16792	1.57936	1	0.857513	86.1753
GOTERM_BP_DIRECT	GO:0051384~response to glucocorticoid	14	0.508906	0.0978056	ALPL, PTGS2, OXT, SPARC, CDO1, ADIPOQ, PTGDS, DUSP1, S100B, PAPPA, BCHE, BCL2, FAS, BMP6	2290	65	16792	1.57936	1	0.857513	86.1753
GOTERM_BP_DIRECT	GO:0030010~establishment of cell polarity	7	0.254453	0.0981284	RAB11FIP2, NEK3, PKD1, RICTOR, JAM3, EPHB1, KIF26B	2290	24	16792	2.13872	1	0.857524	86.2701
GOTERM_BP_DIRECT	GO:0048675~axon extension	7	0.254453	0.0981284	SLC9A6, NDN, MAPT, MAP1B, NLGN3, SPG11, ITGB1	2290	24	16792	2.13872	1	0.857524	86.2701
GOTERM_BP_DIRECT	GO:0031532~actin cytoskeleton reorganization	11	0.399855	0.0985264	S1PR2, RAP2A, S1PR1, FGF7, ANXA1, RICTOR, KIT, ANTXR1, FLNA, PARVA, INSRR	2290	47	16792	1.71618	1	0.857759	86.3861
GOTERM_BP_DIRECT	GO:0032956~regulation of actin cytoskeleton organization	11	0.399855	0.0985264	DLC1, TRIOBP, DIXDC1, CCDC88A, LRP1, PDGFA, FSCN1, PDGFRB, GPM6B, RICTOR, CLASP2	2290	47	16792	1.71618	1	0.857759	86.3861

## Sheet: KEGG
Category	Term	Count	%	PValue	Genes	List Total	Pop Hits	Pop Total	Fold Enrichment	Bonferroni	Benjamini	FDR
KEGG_PATHWAY	hsa04510:Focal adhesion	71	2.58088	4.08721e-15	PGF, PDGFA, CHAD, PAK3, PDGFC, ZYX, PDGFD, COL11A2, AKT3, SHC4, PRKCA, EGFR, MYLK4, PIK3CD, FLNC, FLNA, VEGFC, VEGFD, CCND2, COL1A2, PDGFRA, PDGFRB, RELN, LAMC1, COL1A1, PARVA, CAV2, CAV1, XIAP, PPP1R12B, COL3A1, PPP1R12C, ITGA11, ITGB5, ITGA10, ITGB1, MYL9, DOCK1, COL6A6, BCL2, SOS1, COMP, COL6A3, COL6A2, COL6A1, TNN, LAMB1, THBS2, FN1, THBS4, TNXB, FLT4, MET, ITGA1, IGF1, HGF, COL5A3, BIRC2, CO…	905	206	6910	2.6316	1.12554e-12	1.12554e-12	5.41789e-12
KEGG_PATHWAY	hsa03010:Ribosome	54	1.96292	1.71158e-14	RPL18, RPL17, RPL14, RPL13, RPL15, RPLP2, RPS3, RPS3A, RPL10, RPL11, RPL12, RPS27A, RPL35A, RPS4X, RPS18, RPS19, RPS16, RPS17, RPS14, RPS12, RPS13, RPS10, RPS11, UBA52, RPL35, RPL27A, RPS15A, RPL36, RPL37, RPS25, RPL32, RPS29, RPL6, RPL31, RPL34, RPL3, RPL5, RPL7A, RPL10A, RPL4, RPS20, RPS23, RPS24, RPL26, RPS9, RPL24, RPS6, RPS8, RPS7, RPL29, RPL18A, RPL22, RPL13A, RPL37A	905	136	6910	3.03169	4.6847e-12	2.34235e-12	2.25264e-11
KEGG_PATHWAY	hsa04512:ECM-receptor interaction	39	1.41767	1.46769e-12	COL3A1, ITGA11, ITGB5, ITGA10, ITGB1, CHAD, GP5, COL6A6, COMP, COL6A3, COL6A2, COL6A1, SV2B, TNN, LAMB1, COL11A2, THBS2, THBS4, FN1, TNXB, ITGA1, HSPG2, COL5A3, COL5A2, COL4A6, COL5A1, LAMA2, LAMA1, VWF, ITGA9, LAMA4, CD36, ITGA5, ITGA8, ITGA7, COL1A2, RELN, COL1A1, LAMC1	905	87	6910	3.42275	4.02154e-10	1.34051e-10	1.93418e-09
KEGG_PATHWAY	hsa04151:PI3K-Akt signaling pathway	91	3.30789	2.00476e-11	FGF18, FGF7, FGF9, FGF14, PDGFA, PGF, FGF17, LPAR4, TLR4, LPAR1, CHAD, IL4R, PDGFC, GNG2, ANGPT1, PDGFD, FGF1, COL11A2, MYB, FGF2, PRL, AKT3, GNG7, ANGPT4, EGFR, PRKCA, SGK1, SGK2, PIK3CD, CDK6, IRS1, VEGFC, IFNAR2, VEGFD, CCND2, LPAR6, PDGFRA, COL1A2, PDGFRB, RELN, NGFR, LAMC1, COL1A1, COL3A1, ITGA11, ITGA10, ITGB5, GNG11, KIT, ITGB1, COL6A6, BCL2, SOS1, COMP, TEK, COL6A3, COL6A2, COL6A1, TNN, P…	905	345	6910	2.01396	5.49305e-09	1.37326e-09	2.64191e-08
KEGG_PATHWAY	hsa05200:Pathways in cancer	88	3.19884	2.32805e-07	FGF18, ADCY4, FGF7, PTGS2, FGF9, FGF14, PGF, PDGFA, FGF17, MITF, PPARG, TGFB3, LPAR4, FOXO1, LPAR1, GLI2, MMP2, CXCL12, GLI3, TGFB1, FLT3LG, GLI1, WNT2, EDNRA, EDNRB, FOS, RALB, GNG2, FAS, FGF1, WNT6, FGF2, AKT3, GNG7, EGFR, PRKCA, AR, PTGER2, PTGER3, PTGER4, PIK3CD, RUNX1T1, CDK6, MECOM, SMO, VEGFC, VEGFD, LPAR6, WNT9B, PDGFRA, PDGFRB, LAMC1, TRAF1, XIAP, GNG11, KIT, ZBTB16, ITGB1, TCF7L2, TCF7L…	905	393	6910	1.7097	6.37866e-05	1.27576e-05	0.000306794
KEGG_PATHWAY	hsa04014:Ras signaling pathway	55	1.99927	4.86517e-06	FGF18, FGF7, PDGFA, PGF, FGF14, FGF9, FGF17, RGL1, PAK3, GAB1, RALB, PDGFC, ANGPT1, GNG2, PDGFD, FGF1, FGF2, AKT3, SHC4, ANGPT4, GNG7, PRKCA, EGFR, PLD1, PIK3CD, VEGFC, VEGFD, RASGRF2, HTR7, PLA2G2A, PDGFRA, PDGFRB, NGFR, PLA2G5, MRAS, GNG11, KIT, RASAL2, JMJD7-PLA2G4B, RASGRP4, SOS1, RASGRP2, RASAL3, TEK, RASA3, RASA1, FLT4, MET, IGF1, HGF, EPHA2, LAT, PLA2G4A, ETS1, PLCG2	905	226	6910	1.85816	0.00133217	0.000222152	0.00641121
KEGG_PATHWAY	hsa05205:Proteoglycans in cancer	50	1.81752	6.41994e-06	CAV2, CAV1, ERBB4, MRAS, LUM, PPP1R12B, PPP1R12C, ITGB5, RDX, TLR4, DCN, MMP2, ITGB1, TIMP3, TGFB1, WNT2, HPSE2, ANK2, SOS1, GAB1, FAS, MSN, WNT6, FGF2, CAMK2A, TWIST2, AKT3, TWIST1, FN1, EGFR, PRKCA, PIK3CD, MET, HSPG2, IGF1, IGF2, HGF, FLNC, RPS6, FZD4, FZD7, FLNA, ITPR1, WNT2B, SMO, ITGA5, PLCG2, WNT9B, HSPB2, PTCH1	905	200	6910	1.90884	0.00175752	0.000251264	0.00845997
KEGG_PATHWAY	hsa04974:Protein digestion and absorption	27	0.981461	3.50478e-05	SLC8A3, COL3A1, ELN, MME, COL17A1, COL7A1, COL6A6, COL6A3, COL6A2, COL6A1, COL12A1, CPA1, COL11A2, DPP4, COL10A1, COL18A1, COL15A1, ATP1A2, COL5A3, COL5A2, COL5A1, COL4A6, XPNPEP2, KCNN4, COL14A1, COL1A2, COL1A1	905	88	6910	2.34267	0.00955729	0.00119969	0.0461767
KEGG_PATHWAY	hsa04060:Cytokine-cytokine receptor interaction	53	1.92657	3.76043e-05	TNFRSF6B, IL1R1, TNFRSF25, PDGFA, IL6ST, LEPR, GDF5, BMPR2, TGFB3, TNFRSF8, CNTFR, CX3CL1, TNFSF12, KIT, CXCL12, TGFB1, FLT3LG, LIF, TNFRSF1B, IL17B, CCL21, IL4R, CCR10, CSF2RB, PDGFC, FAS, PRL, EGFR, IL18R1, IL18RAP, FLT4, TGFBR2, MET, LIFR, CCL19, EDA2R, TNFRSF14, HGF, CD40, IL11RA, LEP, VEGFC, ACVR2A, TSLP, IFNAR2, VEGFD, TNFSF11, CX3CR1, PDGFRA, PDGFRB, NGFR, IL3RA, ACVR1	905	230	6910	1.75945	0.0102509	0.00114421	0.0495442
KEGG_PATHWAY	hsa04320:Dorso-ventral axis formation	13	0.472555	6.155e-05	EGFR, CPEB2, CPEB3, CPEB4, CPEB1, FMN2, NOTCH1, ETS1, SOS1, NOTCH4, PIWIL2, PIWIL4, ETV6	905	27	6910	3.67628	0.0167238	0.0016851	0.0810813
KEGG_PATHWAY	hsa04015:Rap1 signaling pathway	48	1.74482	0.000114632	ADCY4, FGF18, FGF7, FGF14, PDGFA, PGF, FGF9, MRAS, FGF17, LPAR4, KIT, LPAR1, ITGB1, CNR1, TEK, RASGRP2, RAPGEF6, RALB, PDGFC, ANGPT1, RAPGEF3, PDGFD, FGF1, RAPGEF2, FGF2, AKT3, ANGPT4, PRKCA, EGFR, MAGI1, FLT4, MET, PIK3CD, IGF1, HGF, EPHA2, DOCK4, PRKD1, LAT, VEGFC, VEGFD, ID1, PDGFRA, PDGFRB, NGFR, ARAP3, PRKD3, F2R	905	210	6910	1.74522	0.0309228	0.00285148	0.150959
KEGG_PATHWAY	hsa05144:Malaria	17	0.617957	0.000318202	KLRB1, GYPC, SELP, MET, ACKR1, TGFB3, TLR4, CD40, HGF, TGFB1, LRP1, CD36, COMP, PECAM1, THBS2, HBB, THBS4	905	49	6910	2.649	0.0835073	0.00724042	0.41852
KEGG_PATHWAY	hsa04350:TGF-beta signaling pathway	24	0.87241	0.000341837	BMP2, SMAD9, GDF6, SMAD5, FST, TGFBR2, GDF5, BMPR2, TGFB3, DCN, TGFB1, ACVR1C, ACVR2A, INHBA, NBL1, SP1, ID1, ZFYVE16, LEFTY2, ID4, ID3, PITX2, ACVR1, BMP6	905	84	6910	2.18153	0.0894254	0.00718021	0.449542
KEGG_PATHWAY	hsa04610:Complement and coagulation cascades	21	0.763359	0.00036424	C7, A2M, F10, MASP1, MASP2, C3, C6, F13A1, C1R, SERPING1, C1S, VWF, THBD, SERPINF2, SERPINE1, TFPI, CFH, CFI, CFD, PROS1, F2R	905	69	6910	2.3238	0.0949996	0.00710464	0.478938
KEGG_PATHWAY	hsa04020:Calcium signaling pathway	41	1.49037	0.000376557	SLC8A3, ADCY4, CCKAR, GNA14, ERBB4, TACR1, LHCGR, EDNRA, EDNRB, ADRB3, HRH1, PDE1B, PDE1C, PDE1A, CAMK2A, PRKCA, EGFR, PTGER3, PHKG1, SPHK1, MYLK4, PTGFR, ITPR1, GRM5, GNAL, ADRB2, P2RX1, CAMK4, HTR7, RYR3, PLN, PLCG2, CACNA1G, PDGFRA, ADRA1A, PDGFRB, CACNA1C, HTR2B, MYLK, F2R, HTR2A	905	179	6910	1.74888	0.0980498	0.00685612	0.495096
KEGG_PATHWAY	hsa04270:Vascular smooth muscle contraction	30	1.09051	0.000538551	ADCY4, KCNMB4, PPP1R12B, CALD1, MRVI1, PPP1R12C, PRKG1, KCNMB1, MYL9, EDNRA, ACTG2, JMJD7-PLA2G4B, PTGIR, GUCY1A2, CALCRL, PPP1R14A, PRKCA, RAMP3, RAMP2, ACTA2, MYLK4, NPR1, NPR2, ITPR1, PLA2G4A, PLA2G2A, ADRA1A, CACNA1C, MYLK, PLA2G5	905	119	6910	1.92488	0.137226	0.00918275	0.707388
KEGG_PATHWAY	hsa05218:Melanoma	20	0.727008	0.00147497	EGFR, FGF18, FGF7, FGF9, PDGFA, FGF14, FGF17, MITF, MET, PIK3CD, IGF1, CDK6, HGF, PDGFRA, PDGFRB, PDGFC, PDGFD, FGF1, FGF2, AKT3	905	71	6910	2.15081	0.332649	0.0235098	1.92638
KEGG_PATHWAY	hsa04390:Hippo signaling pathway	34	1.23591	0.00176735	GDF6, GDF5, BMPR2, TGFB3, WTIP, GLI2, LATS1, TCF7L2, TCF7L1, LATS2, TGFB1, FRMD1, WNT2, FRMD6, CTGF, SERPINE1, YAP1, WNT6, FGF1, PPP2R2B, APC, BMP2, TGFBR2, TEAD1, PATJ, WWTR1, SNAI2, FZD4, FZD7, WNT2B, CCND2, ID1, WNT9B, BMP6	905	151	6910	1.71922	0.384108	0.0265676	2.30415
KEGG_PATHWAY	hsa05414:Dilated cardiomyopathy	22	0.799709	0.0021599	ADCY4, CACNA2D1, MYL3, ITGA11, ITGA1, TGFB3, ITGA10, ITGB5, IGF1, TPM2, ITGB1, TGFB1, ITGA9, SGCG, ITGA5, DMD, PLN, ITGA8, ITGA7, SGCD, CACNA1C, SGCA	905	84	6910	1.99974	0.44703	0.0307006	2.80921
KEGG_PATHWAY	hsa04080:Neuroactive ligand-receptor interaction	54	1.96292	0.00236306	F2RL2, CCKAR, GRIK1, THRB, LEPR, TACR1, LHCGR, GABBR1, LPAR4, GNRHR, LPAR1, EDNRA, S1PR2, EDNRB, PTGIR, S1PR1, CALCRL, PRL, GRID1, GABRG1, PTGER2, PTGER3, PTGER4, CRHR1, GRM5, ADRB2, LPAR6, SSTR1, GRM7, HTR7, PTGDR, GRM6, CTSG, AVPR2, ADCYAP1R1, NPY2R, PTH1R, DRD4, ADRB3, APLNR, HRH1, CNR1, GABRP, GABRE, PTGFR, LEP, GPR35, P2RX1, P2RY14, ADRA1A, UTS2R, HTR2B, F2R, HTR2A	905	277	6910	1.48848	0.477037	0.0318926	3.06966
KEGG_PATHWAY	hsa04924:Renin secretion	18	0.654308	0.00280094	PTGER2, CLCA2, PTGER4, CREB1, ADCYAP1R1, PDE3B, NPR1, PDE3A, AQP1, ITPR1, EDNRA, ADRB3, ADRB2, PDE1B, PDE1C, PDE1A, GUCY1A2, CACNA1C	905	64	6910	2.14744	0.536308	0.0359354	3.62883
KEGG_PATHWAY	hsa05217:Basal cell carcinoma	16	0.581607	0.00370059	BMP2, GLI2, FZD4, GLI3, TCF7L2, FZD7, TCF7L1, GLI1, WNT2B, WNT2, SMO, WNT9B, PTCH1, PTCH2, WNT6, APC	905	55	6910	2.2212	0.637903	0.0451248	4.76831
KEGG_PATHWAY	hsa05410:Hypertrophic cardiomyopathy (HCM)	20	0.727008	0.004687	CACNA2D1, MYL3, ITGA11, ITGA1, TGFB3, ITGA10, ITGB5, IGF1, TPM2, ITGB1, TGFB1, ITGA9, SGCG, ITGA5, DMD, ITGA8, ITGA7, SGCD, CACNA1C, SGCA	905	78	6910	1.95778	0.723973	0.0544304	6.00337
KEGG_PATHWAY	hsa04514:Cell adhesion molecules (CAMs)	31	1.12686	0.00474642	GLG1, CADM3, CLDN19, CLDN5, LRRC4B, CLDN11, ITGB1, CDH5, CLDN15, ESAM, NEGR1, SELP, PTPRM, NRXN2, ICAM2, NLGN1, NTNG2, NLGN2, CD99, NECTIN3, NLGN3, CD40, NCAM1, ITGA9, CD34, ITGA8, PECAM1, CNTN1, VCAN, JAM2, JAM3	905	142	6910	1.66687	0.728452	0.0528685	6.0773
KEGG_PATHWAY	hsa04810:Regulation of actin cytoskeleton	42	1.52672	0.00534169	FGF18, FGF7, FGF14, PDGFA, FGF9, MRAS, PPP1R12B, FGF17, PPP1R12C, ITGA11, ITGA10, ITGB5, RDX, ITGB1, MYL9, INSRR, DOCK1, PAK3, GSN, SOS1, PIKFYVE, PDGFC, PDGFD, MSN, FGF1, FGF2, FGD3, FN1, APC, ARHGEF4, EGFR, PIK3CD, MYLK4, ITGA1, ITGA9, ITGA5, ITGA8, ITGA7, PDGFRA, PDGFRB, MYLK, F2R	905	211	6910	1.51983	0.76951	0.0570121	6.8149
KEGG_PATHWAY	hsa04022:cGMP-PKG signaling pathway	34	1.23591	0.00831529	SLC8A3, MEF2C, ADCY4, KCNMB4, MRVI1, PDE3B, PRKG1, SRF, KCNMB1, MYL9, EDNRA, EDNRB, ADRB3, GUCY1A2, AKT3, TRPC6, CREB1, MYLK4, PIK3CD, NPR1, PDE3A, NPR2, CREB5, ATP1A2, IRS1, ITPR1, ADRB2, PDE2A, RGS2, KCNJ8, PLN, ADRA1A, CACNA1C, MYLK	905	166	6910	1.56387	0.898522	0.0842361	10.42
KEGG_PATHWAY	hsa04010:MAPK signaling pathway	48	1.74482	0.00837193	MEF2C, FGF18, IL1R1, FGF7, FGF9, PDGFA, FGF14, MRAS, FGF17, TGFB3, SRF, TGFB1, FOS, JMJD7-PLA2G4B, RASGRP4, SOS1, MAPT, MAP3K1, RASGRP2, FAS, FGF1, RAPGEF2, FGF2, RASA1, AKT3, PRKCA, EGFR, CACNA2D1, TGFBR2, MECOM, FLNC, FLNA, DUSP4, PLA2G4A, RPS6KA3, RASGRF2, DUSP1, RPS6KA2, NTRK1, NTRK2, GADD45G, CACNA1G, PDGFRA, PDGFRB, CACNA1C, GADD45B, DUSP7, DUSP6	905	255	6910	1.43724	0.900098	0.081779	10.4874
KEGG_PATHWAY	hsa05412:Arrhythmogenic right ventricular cardiomyopathy (ARVC)	18	0.654308	0.00869385	CACNA2D1, ITGA11, ITGA1, ITGA10, ITGB5, TCF7L2, ITGB1, TCF7L1, ITGA9, SGCG, ITGA5, DMD, ITGA8, ITGA7, DSC2, SGCD, CACNA1C, SGCA	905	71	6910	1.93572	0.908602	0.0818987	10.8696
KEGG_PATHWAY	hsa05202:Transcriptional misregulation in cancer	34	1.23591	0.00995857	CCNT2, TRAF1, MEF2C, LMO2, KMT2A, PDGFA, PPARG, TSPAN7, FOXO1, ZBTB16, MMP3, MEIS1, FLI1, LYL1, ETV1, RUNX1, ETV6, RUNX2, ETV5, MAF, ERG, TGFBR2, MET, RUNX1T1, IGF1, AFF1, CD40, ATM, PROM1, SP1, CCND2, NTRK1, NGFR, JMJD1C	905	168	6910	1.54525	0.93558	0.0902295	12.3566
KEGG_PATHWAY	hsa03320:PPAR signaling pathway	17	0.617957	0.0110118	SLC27A1, LPL, CPT1B, PPARA, PPARG, AQP7, UCP1, ACADL, ADIPOQ, PCK1, CD36, SORBS1, PLIN1, FABP4, SLC27A6, ACSL4, FABP7	905	67	6910	1.93733	0.951876	0.0961865	13.5773
KEGG_PATHWAY	hsa04923:Regulation of lipolysis in adipocytes	15	0.545256	0.0112295	ADRB3, ADCY4, ADRB2, PTGER3, PTGS2, PLIN1, PIK3CD, PDE3B, NPR1, FABP4, AQP7, PRKG1, IRS1, AKT3, LIPE	905	56	6910	2.04519	0.954692	0.0949955	13.8276
KEGG_PATHWAY	hsa04360:Axon guidance	27	0.981461	0.0123739	PLXNC1, NRP1, EFNB1, EFNB2, MET, NTN4, NTNG2, DPYSL2, CXCL12, ITGB1, EPHA2, SLIT2, EPHB1, SLIT3, SEMA5A, NCK2, EPHB6, SEMA6C, SEMA6D, FYN, PAK3, SEMA3G, SEMA3D, SEMA3C, SEMA3A, ROBO3, RASA1	905	127	6910	1.62327	0.967012	0.101126	15.1328
KEGG_PATHWAY	hsa04550:Signaling pathways regulating pluripotency of stem cells	29	1.05416	0.0132303	SMARCAD1, IL6ST, BMPR2, MEIS1, ACVR1C, LIF, WNT2, POU5F1, WNT6, FGF2, AKT3, APC, BMP2, SMAD9, PIK3CD, SMAD5, LIFR, IGF1, FZD4, FZD7, WNT2B, INHBA, ACVR2A, ID1, WNT9B, ID4, JAK3, ID3, ACVR1	905	140	6910	1.58161	0.97399	0.104689	16.0975
KEGG_PATHWAY	hsa05146:Amoebiasis	23	0.83606	0.0174819	PRKCA, GNA14, IL1R1, COL3A1, PIK3CD, TGFB3, TLR4, COL5A3, COL5A2, COL5A1, COL4A6, TGFB1, LAMA2, LAMA1, GNAL, LAMA4, COL1A2, COL1A1, LAMC1, LAMB1, COL11A2, CTSG, FN1	905	106	6910	1.65673	0.992033	0.132491	20.7384
KEGG_PATHWAY	hsa04540:Gap junction	20	0.727008	0.0175627	PRKCA, EGFR, ADCY4, TUBB2B, PDGFA, LPAR1, PRKG1, ITPR1, GRM5, TUBA8, TJP1, SOS1, GUCY1A2, PDGFRA, TUBB6, PDGFRB, PDGFC, PDGFD, HTR2B, HTR2A	905	88	6910	1.73531	0.99221	0.129522	20.8243
KEGG_PATHWAY	hsa04340:Hedgehog signaling pathway	9	0.327154	0.0187503	SMO, DHH, PTCH1, PTCH2, GAS1, CSNK1G3, GLI2, GLI3, GLI1	905	27	6910	2.54512	0.994408	0.134169	22.0764
KEGG_PATHWAY	hsa05231:Choline metabolism in cancer	22	0.799709	0.0195627	PRKCA, EGFR, PLD1, WASF3, PDGFA, PIK3CD, DGKI, PLPP1, PLPP3, FOS, JMJD7-PLA2G4B, PLA2G4A, SP1, TSC1, SOS1, PDGFRA, SLC22A3, PDGFRB, PDGFC, PCYT1B, PDGFD, AKT3	905	101	6910	1.66315	0.995543	0.136106	22.9223
KEGG_PATHWAY	hsa04611:Platelet activation	26	0.945111	0.0290739	ADCY4, COL3A1, PRKG1, ITGB1, GP5, PTGIR, JMJD7-PLA2G4B, RASGRP2, GUCY1A2, COL11A2, AKT3, PIK3CD, MYLK4, COL5A3, COL5A2, ITPR1, COL5A1, VWF, PLA2G4A, P2RX1, FYN, PLCG2, COL1A2, COL1A1, MYLK, F2R	905	130	6910	1.52707	0.999692	0.191638	32.2144
KEGG_PATHWAY	hsa05215:Prostate cancer	19	0.690658	0.033924	EGFR, AR, KLK3, PDGFA, CREB1, PIK3CD, IGF1, FOXO1, CREB5, TCF7L2, TCF7L1, INSRR, BCL2, SOS1, PDGFRA, PDGFRB, PDGFC, PDGFD, AKT3	905	88	6910	1.64854	0.999922	0.215316	36.5435
KEGG_PATHWAY	hsa02010:ABC transporters	11	0.399855	0.0540456	ABCA8, ABCA10, ABCC9, ABCA9, ABCD2, ABCB1, ABCD4, ABCA6, ABCB5, ABCA13, ABCG2	905	44	6910	1.90884	1	0.316543	51.9145
KEGG_PATHWAY	hsa00590:Arachidonic acid metabolism	14	0.508906	0.0548922	CYP2U1, GGT5, PLA2G4A, JMJD7-PLA2G4B, PTGIS, PTGDS, PTGS2, GPX3, PLA2G2A, EPHX2, GPX8, LTC4S, GPX7, PLA2G5	905	62	6910	1.72411	1	0.314285	52.4786
KEGG_PATHWAY	hsa04668:TNF signaling pathway	21	0.763359	0.056133	CXCL1, TRAF1, IL18R1, PTGS2, CREB1, CXCL3, CXCL2, PIK3CD, CREB5, CX3CL1, MMP3, MMP14, BIRC2, JUNB, TAB3, LIF, CASP10, FOS, TNFRSF1B, FAS, AKT3	905	106	6910	1.51267	1	0.314002	53.2942
KEGG_PATHWAY	hsa00565:Ether lipid metabolism	11	0.399855	0.0616983	ENPP6, PLA2G4A, PLD1, JMJD7-PLA2G4B, ENPP2, PLA2G2A, UGT8, LPCAT2, PLPP1, PLPP3, PLA2G5	905	45	6910	1.86642	1	0.333556	56.7959
KEGG_PATHWAY	hsa05032:Morphine addiction	18	0.654308	0.0798314	PRKCA, GABRG1, GABRE, ADCY4, GABBR1, PDE3B, GNG11, PDE10A, PDE3A, KCNJ5, PDE7B, PDE1B, PDE2A, PDE1C, PDE1A, GNG2, GNG7, GABRP	905	91	6910	1.51029	1	0.404348	66.5929
KEGG_PATHWAY	hsa04064:NF-kappa B signaling pathway	17	0.617957	0.0975235	TRAF1, IL1R1, XIAP, PTGS2, LY96, CCL19, TLR4, CD40, BIRC2, CXCL12, TAB3, ATM, LAT, TNFSF11, CCL21, BCL2, PLCG2	905	87	6910	1.49197	1	0.46463	74.1341
