# Supplementary material for: Landscape of tumor suppressor long noncoding RNAs in breast cancer
Source: J Exp Clin Cancer Res. 2019 Feb 14;38:79. doi: 10.1186/s13046-019-1096-0 (PMC6376750; doi:10.1186/s13046-019-1096-0)
Supplement: Supplementary file 1 — Table S1. Differential expression of lncRNAs between breast cancer tissues and normal tissues in HMUCC cohort. Table S2. Differential expression of lncRNAs between breast cancer tissues and normal tissues in TCGA cohort. Table S3. Overlapped differential lncRNAs between HMUCC cohort and TCGA cohort. Table S4. Restricted filter criterial (FC < 0.833, P < 0.001) identified 19 differential downregulated lncRNAs in HMUCC cohort and chromosome position of these lncRNAs. Table S5. Guilt-by-association followed by GO and KEGG analyses of TSLCRs in breast cancer. Table S6. Guilt-by-association followed by GO and KEGG analyses of EPB41L4A-AS2 in breast cancer. Table S7. Guilt-by-association analyses followed by GO and KEGG of EPB41L4A-AS2 in pan-cancer. Table S8. Differential gene expression between EPB41L4A-AS2 overexpression groups and control groups in UACC812 and BT549 breast cancer cell lines. (ZIP 3607 kb) [file 13046_2019_1096_MOESM1_ESM.zip › Table S6.xls]

## Sheet: Correlated genes
Correlated Gene	Spearman's Correlation
EPB41L4A	0.743242
LRRC26	0.500884
TRPM4	0.483733
RAPGEF3	0.468383
SPDEF	0.461748
KIAA1211L	0.454226
CLDN5	0.451432
HSPA12B	0.448513
C9ORF152	0.447414
TMEM204	0.447303
SLC9A3R2	0.442193
GNA14	0.441465
CLEC3B	0.438598
IGSF22	0.438091
REEP6	0.437369
CTDSP1	0.437039
EPS8L1	0.435372
FBXL8	0.434358
DUSP4	0.433913
MXD4	0.433749
COX7A1	0.432478
CACFD1	0.4295
PEX11G	0.428841
GADD45G	0.427067
CLEC14A	0.425693
NOSTRIN	0.425667
PLAC9	0.424284
MIDN	0.42326
DNMBP-AS1	0.422622
LINC01184	0.42146
TRIM3	0.421265
CAPN8	0.420979
GPIHBP1	0.419927
TNS2	0.419295
KLF2	0.419222
ZNF385A	0.418205
LRRC31	0.417068
GSC	0.41565
USHBP1	0.414347
MMP28	0.412614
ZFYVE21	0.412175
KIF13B	0.411675
TGFB3	0.411414
MLPH	0.411346
DNAJC17	0.410983
TMEM240	0.409651
LOXL1	0.409385
CCDC159	0.408234
LTC4S	0.408014
HIC1	0.407115
MMP23B	0.405629
SHROOM1	0.404293
NPDC1	0.40428
KANK3	0.404094
NOP53	0.403868
B9D2	0.403673
CRACR2B	0.402204
CIRBP	0.400125
NTN4	0.39999
SLC44A4	0.399386
HYAL2	0.398786
MFRP	0.39843
ZNF219	0.397638
EFCC1	0.397536
GNG11	0.397514
INAFM1	0.397503
CREB3L1	0.397249
EVL	0.39672
ZCCHC24	0.396435
SOX17	0.393981
HMGCS2	0.393741
CCDC96	0.393628
CRIP2	0.393306
ZNF446	0.393012
ZNF688	0.392467
SIX5	0.39177
COQ4	0.391491
NOTCH4	0.39033
2018-03-02	0.390311
CLEC11A	0.390264
TSPAN9	0.389966
ESAM	0.389804
PLEKHG3	0.389586
SPEF1	0.389215
TSPAN15	0.389189
TIE1	0.388682
JDP2	0.388558
PODN	0.387434
WBP1L	0.387168
SRARP	0.386199
TMC5	0.385848
BBOF1	0.385826
RABEP2	0.384284
SEMA3G	0.383528
C4A	0.383273
SLC1A7	0.383076
EVA1B	0.382188
CCDC160	0.381695
MMP17	0.381635
FANK1	0.381446
TBC1D2	0.380882
SYNC	0.380617
LDLRAD2	0.380294
CYBRD1	0.38004
TFF3	0.379845
C1QTNF2	0.379487
COX4I2	0.379379
CREB3L4	0.379257
MED16	0.378034
NBL1	0.377863
GSTZ1	0.377529
HIGD1B	0.377436
DHH	0.377321
ZFPM1	0.377108
LOC100129534	0.377021
ANAPC2	0.376896
TBC1D17	0.3766
PIP	0.376457
ZNF423	0.376358
PNPLA7	0.376164
PCSK4	0.375467
DRC3	0.375082
C19ORF25	0.375034
BORCS6	0.374785
CRAT	0.373818
ADAMTSL2	0.373748
ZNF580	0.37372
VIPR2	0.37356
NUDT22	0.373237
IGBP1	0.372925
F10	0.372342
GRASP	0.371884
THSD1	0.371547
TMEM88	0.371512
NOXA1	0.371425
INKA1	0.371184
TMEM86A	0.370026
TPRN	0.369872
BBC3	0.369726
PNPLA2	0.369674
DNMBP	0.36924
AZGP1	0.369188
PHYHD1	0.369188
LTBP4	0.369044
KDM8	0.368886
BMP4	0.36792
ABCD4	0.367823
ELFN1	0.367365
CYP21A2	0.36723
BCAM	0.367103
TMEM178A	0.366695
RHOB	0.366626
AVPR2	0.365913
MORN1	0.365551
CHRD	0.365324
MEIS3	0.365312
ARHGEF15	0.365218
UQCRQ	0.365206
TOM1L2	0.364596
LY6G5C	0.364319
CYP4Z2P	0.364294
MVP	0.363823
MEGF6	0.363815
ZNF524	0.363483
CYGB	0.363075
ISLR2	0.362498
MUC1	0.362246
TNFSF12	0.361705
CRTC1	0.3616
TMEM63C	0.361277
ALKBH7	0.361235
CROCC	0.361121
MISP3	0.361104
GJA4	0.361051
SLC25A29	0.360774
HDAC7	0.360715
HRC	0.360439
VIPR1	0.36025
ARHGEF38	0.360007
LAMP5	0.359999
LHFPL6	0.359483
MRPL54	0.359476
PTRH1	0.3593
MKNK2	0.359081
MAN1C1	0.358602
TFF1	0.358445
GGT5	0.358314
PTPA	0.358259
AKT1	0.357879
WDR25	0.357856
NDN	0.357809
PHYHIP	0.357727
DLL1	0.357576
FGD5	0.357381
SLC22A17	0.357197
FGF18	0.357174
ARMC5	0.356989
LFNG	0.356626
FLT4	0.356457
C1ORF115	0.356251
TNXB	0.356238
FGD3	0.356137
ZG16B	0.356102
FMOD	0.356084
PIGQ	0.355984
CASZ1	0.354503
FOXS1	0.354463
RILPL2	0.354331
CRY2	0.354183
DLL4	0.353866
MRPL41	0.353581
DGKD	0.35304
STK32B	0.352947
NAPA	0.352806
TMEM45B	0.352679
SMPD1	0.352532
LIPE	0.35238
ZNF296	0.352071
IGSF21	0.352048
KIF26A	0.352035
RHOBTB2	0.351462
ZBTB42	0.351396
PLPP7	0.351176
TSPAN1	0.350999
LRRC32	0.350774
SOWAHA	0.350265
TPO	0.350091
LDLRAP1	0.349535
C16ORF71	0.349484
ECSCR	0.349164
CHST7	0.348934
PGAP3	0.34887
FAAH	0.348749
NANS	0.348707
PLVAP	0.348629
LMAN2	0.348552
CD63	0.348527
CISH	0.348518
JUNB	0.34816
PALM	0.34803
ARHGAP6	0.347892
ADSSL1	0.347762
NEIL1	0.347447
TRIOBP	0.347373
PTH1R	0.34734
PCAT18	0.34725
ZBTB7B	0.347126
SFRP2	0.34694
TGFB1I1	0.346862
OGN	0.346849
ACAA1	0.34666
ADAM33	0.346617
EHD2	0.346103
HTRA1	0.345742
TPGS1	0.345735
C2ORF81	0.345216
FLYWCH1	0.345005
SCAMP4	0.344964
CCDC71	0.344741
KANK2	0.344603
RFX1	0.344527
HNRNPA0	0.344449
NUDT18	0.343992
ZBTB47	0.343926
ACOT2	0.343763
CADM4	0.343706
IQGAP2	0.343605
OSBPL5	0.343595
ICA1	0.343521
EMILIN1	0.343166
LDB2	0.343131
LENG1	0.343114
APOF	0.342937
CASP9	0.342715
SSC5D	0.342613
ACSM1	0.342205
FAM43B	0.342204
CCDC157	0.342174
COL14A1	0.342004
CCDC24	0.341829
SLC9A1	0.341743
UBXN10	0.341671
SIGLEC15	0.341503
ITGB5	0.341349
CYTH2	0.340964
EXOC3L2	0.340888
LAMB2	0.340884
PHLDB3	0.340743
MMEL1	0.340176
PLAC9P1	0.340169
SPARCL1	0.339941
MMRN2	0.339846
CXORF36	0.339558
IGF2-AS	0.339347
HYI	0.339316
ADGRA2	0.339287
TMEM53	0.339213
DEGS2	0.339195
SIL1	0.338963
FNTB	0.338876
ZNF668	0.338774
ZFYVE1	0.338764
MFAP4	0.338701
ROBO4	0.338677
FOXP1	0.338632
GPR39	0.338186
ARRDC1	0.338183
CYP4Z1	0.338001
ANKRD30B	0.337688
NATD1	0.337454
FCN2	0.337446
TAOK2	0.33738
TRIM8	0.337253
DACT3	0.337232
THBD	0.337049
HOXB6	0.336669
LY6H	0.336587
KCNJ12	0.336499
CDC42EP5	0.336465
CCM2L	0.336341
RAB17	0.336287
BTD	0.336139
ADCY4	0.336139
CNRIP1	0.335561
VSIG2	0.335388
RGS12	0.335353
FLYWCH2	0.335249
SHC2	0.335223
ZBTB45	0.335142
UBXN6	0.335067
KLHDC7A	0.33492
RAI2	0.334874
SCGB2A2	0.33486
PRR15	0.334779
RHBDL3	0.334543
CSDC2	0.334535
FAM241A	0.334229
MRGPRF	0.334147
TTC36	0.333649
SCN2B	0.333618
BPIFB2	0.333299
NUDT16L1	0.333051
CCL14	0.332774
NR2F1	0.332515
PHPT1	0.332472
BEND5	0.332359
PRICKLE2	0.332093
NPAS1	0.332028
SLC49A3	0.331889
MZF1	0.331873
VWA1	0.331673
HECTD2-AS1	0.331649
UGT2B28	0.331577
CYB5D2	0.331542
IGFBP7	0.331456
FAM174A	0.331088
SCN1B	0.331071
CAVIN2	0.331065
GPRC5C	0.330776
PRX	0.33069
EFEMP2	0.330679
ACOT1	0.330632
IGFBP4	0.330597
SCARF2	0.330517
WWC2-AS2	0.330504
CHAD	0.330497
RNASE4	0.330471
ZNF843	0.330431
MPG	0.330274
DGLUCY	0.330247
PROB1	0.330084
F7	0.32997
KLF9	0.32977
BBS5	0.329662
FAIM2	0.329395
REEP1	0.329327
SNED1	0.329083
DDAH2	0.329012
SWSAP1	0.32889
VWA2	0.328835
RPS6KA2	0.328765
MSX2	0.328637
TMEM25	0.328524
MOB2	0.328405
AK5	0.328108
BTG2	0.328041
ACOT4	0.327721
D2HGDH	0.327469
TEKT3	0.327459
CHMP2A	0.3274
SH3BGRL	0.32734
ARVCF	0.326973
MUSTN1	0.326835
DRAIC	0.326636
EXOC3L1	0.326402
MXRA8	0.326395
SCN4B	0.326323
SH3BP4	0.326219
NECTIN2	0.326115
UGT2B11	0.326066
BOK	0.326025
PCOLCE	0.325979
GRIK1-AS1	0.325971
CIB1	0.325667
AK8	0.325553
LRRN4CL	0.325548
IGFBP6	0.325498
H19	0.325232
SESN1	0.325054
ZBTB7C	0.325007
TCEAL7	0.32481
NXPH1	0.324775
RBPMS	0.324412
PLPP1	0.324409
FBXL15	0.324322
NME3	0.324264
ZBTB17	0.324195
EGFL7	0.324068
GALNT7	0.323749
MAB21L1	0.323666
LRP10	0.323535
RGS3	0.323153
PFDN5	0.323149
PRODH	0.323099
ST6GALNAC1	0.322979
VPS18	0.322871
ZNF784	0.32285
ZMYND10	0.322759
IGF2	0.322698
ASMTL	0.322548
PCDHGC3	0.322488
IFT43	0.32247
DALRD3	0.322406
ORAI3	0.322362
RSPH1	0.322292
CPLANE2	0.322195
VILL	0.322147
NISCH	0.322067
HNMT	0.321955
TK2	0.321895
DHRS12	0.321827
LRRC4B	0.321664
MEG3	0.321575
PLD4	0.321406
LMOD1	0.321383
ROGDI	0.321366
PIK3IP1	0.321275
KLHL26	0.32125
GALNT10	0.321133
ALDH16A1	0.321084
AOC3	0.321084
DUSP6	0.320992
ATP7B	0.320825
LENG9	0.320663
NINJ1	0.320602
TBX2	0.320496
GGN	0.320474
ARL15	0.320223
CPZ	0.320188
JAM2	0.320044
CST3	0.320008
COL16A1	0.320006
PGM5	0.319946
COPZ2	0.319808
CAPN9	0.319801
MAGED2	0.319655
JMJD7-PLA2G4B	0.319621
CFAP410	0.319612
SRSF5	0.319573
TTC12	0.319541
C1QTNF4	0.319333
EHMT1	0.319106
ABHD17A	0.318896
RND1	0.318641
KLK4	0.318561
LIMA1	0.318472
SLC27A1	0.318461
NUBP1	0.318392
CD34	0.318167
MIEF2	0.318149
PGPEP1	0.318096
C2CD4B	0.318067
TMEM119	0.31795
PBXIP1	0.317731
BICRA	0.317194
IRF2BP1	0.317009
CNN1	0.316907
FRAT1	0.316895
CYP4A11	0.316835
NOVA2	0.316731
KLF4	0.316666
B4GALT7	0.316572
TMEM175	0.316514
HSFX2	0.316308
FMO5	0.316297
TRIL	0.316295
PDE2A	0.316256
CD99L2	0.315912
CD151	0.315727
GHDC	0.315598
FKBP2	0.315448
PEAR1	0.315053
CEACAM7	0.31485
LGI4	0.314608
SOX18	0.314562
PRDM16	0.314531
ABCC11	0.314512
BRF1	0.314406
ALAD	0.314368
C1ORF21	0.314365
LIMS2	0.314358
JMJD8	0.314192
GRAP	0.314191
CFAP69	0.31419
PCDH12	0.314091
FITM1	0.31405
IER2	0.314021
NHLRC4	0.313857
FAM110D	0.313836
NAT1	0.313293
CHCHD5	0.31323
PLAT	0.312911
TMEM91	0.312828
CILP	0.312775
GNPTG	0.312669
GJC2	0.31246
LINC00982	0.312226
SELENBP1	0.312188
HPX	0.312163
NAALADL1	0.312088
HSPG2	0.312085
ST6GALNAC6	0.312041
USP20	0.311788
ATOH8	0.311744
C12ORF57	0.311711
CEP126	0.311437
C14ORF93	0.311346
UBTD1	0.31125
KIF12	0.311146
TNKS1BP1	0.311011
WBP1	0.310804
FXYD1	0.310768
RAMP2	0.310568
SERPINA11	0.310539
PHLDB1	0.310345
BATF	0.310079
ZNF837	0.310055
CASQ2	0.309888
SSTR1	0.309823
CARD10	0.30968
SLC2A8	0.309585
IZUMO4	0.309579
CACNA1C	0.309484
CYTL1	0.309421
MAN2B2	0.309416
ERG	0.309383
GOLM1	0.309377
LTBP3	0.309375
FAM173A	0.309316
HOXB5	0.309257
C1QTNF7	0.309205
ANXA11	0.309031
ACVRL1	0.308818
SH2D3C	0.308749
FAM47E	0.308425
BCL6B	0.308331
BAD	0.308316
CXADRP3	0.308237
PYM1	0.308237
TMEM129	0.307937
NDOR1	0.307865
GRID1	0.307688
LRRC70	0.307607
KIAA1324	0.307483
NDNF	0.307431
GPR146	0.307412
TP53TG1	0.307364
GAMT	0.307352
ANKMY1	0.307339
HSPA2	0.307252
EMCN	0.30725
LINC00242	0.307232
TNNT3	0.307169
MYH11	0.307155
FUCA1	0.307144
FIGNL2	0.307059
DOK1	0.306905
CYB561D2	0.30655
LMNTD2	0.306397
PINK1	0.306371
FBP1	0.306362
CORO2B	0.306271
DNAAF3	0.30627
ID1	0.306238
HOXD9	0.306198
CDH5	0.306181
DNAJC4	0.30615
ECE1	0.306107
FAM174B	0.306068
GALNTL6	0.306067
HTRA3	0.306048
CSRNP1	0.306001
TAL1	0.305917
SERTAD1	0.305917
SERHL2	0.305843
LOC728392	0.30578
ZNF671	0.305698
ANG	0.305679
ACSF2	0.305628
ETHE1	0.3056
CCNH	0.30559
OCEL1	0.305513
TKFC	0.305132
IDUA	0.305067
SPRY1	0.305046
JAM3	0.305
FUT8-AS1	0.304931
LRRC17	0.304871
NDUFS7	0.304823
ZER1	0.304776
GJB1	0.304764
CAPN13	0.304639
CALCOCO1	0.304443
ANKRD30A	0.304356
FGF14	0.304346
C9ORF116	0.304191
RNF25	0.304118
TCEAL5	0.304085
GLYCTK	0.304047
SAMD11	0.304043
AGPAT2	0.304037
MN1	0.303985
PPP1R3C	0.303914
POLM	0.303837
PDGFD	0.303759
GPR137	0.303737
COL18A1	0.303721
PHF1	0.303601
LYL1	0.303463
KCNJ11	0.303399
UMOD	0.303099
COL6A2	0.303054
ELN	0.303042
FZD4	0.303023
EMC10	0.302894
PEX14	0.302771
ZNF575	0.302767
CASTOR1	0.302742
HAR1A	0.302616
DYNLRB2	0.302521
B3GALT4	0.302397
SPACA4	0.30236
SGCA	0.302275
AES	0.302116
SUSD6	0.302027
BTF3	0.301934
NFIA	0.301916
RAB11B	0.30177
FPGS	0.301652
FBXW4	0.301477
ZDHHC1	0.301403
CMTM3	0.301399
CXORF40A	0.301393
HMG20B	0.301276
JUN	0.301249
FLOT1	0.301059
APOM	0.300771
CCDC9	0.300589
ATP1A2	0.300498
TJP3	0.300394
FAM83E	0.300266
TCEAL6	0.300233
FLJ16779	0.300022
XPA	0.299927
ECHDC2	0.299881
COQ6	0.299872
SPOUT1	0.299872
SNTN	0.299859
SLIT3	0.299697
ARHGAP1	0.299687
ATP5F1D	0.299649
EDF1	0.299547
TEKT5	0.299431
SLC8B1	0.299349
MYCT1	0.299314
SPSB3	0.299268
SCRN2	0.29925
SP5	0.2992
PPIC	0.2989
SMAD6	0.29889
NRL	0.29879
BORCS7	0.298718
FAM110C	0.298526
ZBTB22	0.298216
CCDC61	0.298125
NEK10	0.298112
SNX33	0.298091
DYRK1B	0.297867
PEBP4	0.297827
ABHD14A	0.29774
SCARF1	0.297588
ADIRF	0.297532
LOC283731	0.297477
TP53AIP1	0.297319
VEGFC	0.297255
2018-03-02	0.297212
ITGBL1	0.297126
COL1A1	0.297114
ITIH3	0.29694
SH3RF2	0.296899
GSN	0.296834
NUMA1	0.296781
RHOC	0.296768
PGF	0.296747
GPR160	0.296627
SNRNP35	0.29646
PDE1A	0.296081
TDRD10	0.296035
IP6K2	0.295934
RARRES2	0.295876
SNPH	0.295847
SUOX	0.295799
ARHGEF40	0.295772
MZT2B	0.295674
SLC26A3	0.295581
SPATA6L	0.29557
ARHGDIB	0.295163
CIC	0.295018
PWWP2B	0.295016
VWF	0.294988
WNT9B	0.294937
DPT	0.294909
RPS15	0.294847
RTN4RL1	0.294678
ECH1	0.294592
SYTL1	0.294553
ZNF205	0.294483
CYS1	0.294462
OMD	0.294201
YIPF1	0.294187
HOXC6	0.294152
GAS6	0.294078
GIPR	0.294008
ETV2	0.293969
UNC5A	0.293781
LMF1	0.293654
B3GNT9	0.293638
CDK9	0.293532
COMP	0.293514
MUM1	0.293338
SCNN1A	0.293247
P3H3	0.293197
CYP4X1	0.292976
MIGA2	0.292804
LINC00938	0.29262
UBXN11	0.292604
CLBA1	0.292556
PRRG2	0.292456
C12ORF10	0.292397
GPC4	0.29234
ADAMTS10	0.29228
RASL11B	0.292222
SCGB1D2	0.292215
ADGRB2	0.292008
PDLIM7	0.291928
SCUBE2	0.291851
ERGIC1	0.291797
P4HA3	0.291696
SYNDIG1	0.291515
KERA	0.291396
HEXIM2	0.291392
SMIM1	0.291303
GIMAP1	0.29126
AZIN2	0.291247
SDSL	0.291227
LUZP2	0.291194
RAP1GAP	0.291161
DUSP1	0.291052
EFCAB12	0.291033
P2RX4	0.291016
NDST1	0.291007
ZNF428	0.290884
GTF2IRD2P1	0.290844
INHBB	0.290832
OAF	0.290789
ARHGEF16	0.290732
ARFIP2	0.290628
CST4	0.290522
TOR2A	0.290279
PMEPA1	0.290169
FAM98C	0.290117
SRL	0.290097
ENTPD3	0.290076
ANKRD24	0.290074
HSPB6	0.290061
C11ORF96	0.290035
FAM161B	0.289923
RNH1	0.28962
CPXM1	0.289473
KCNA5	0.289282
GNMT	0.28926
MAGEL2	0.289076
CFD	0.288934
ABLIM3	0.288876
DPP7	0.288817
TNRC18	0.288802
SPARC	0.288724
PLA2G10	0.288651
ZSCAN18	0.288595
SDF4	0.288431
LYRM9	0.288367
HIPK4	0.288231
PRDM6	0.288229
LRPAP1	0.288212
STON2	0.288159
IQCN	0.288137
TBC1D10A	0.28803
MOCS1	0.288006
TSTD1	0.287768
RAMP3	0.287641
FAM43A	0.287567
PRR29	0.287559
LRIG1	0.287499
PDLIM4	0.287425
ROPN1L	0.287381
DHRS4L2	0.287376
PIP5K1C	0.287369
STARD8	0.287353
NR2F1-AS1	0.287347
PPDPF	0.287174
TMEM205	0.287005
ZBTB48	0.286935
ACKR1	0.286899
CORO1B	0.286831
CST2	0.286826
PHLDA3	0.286789
FHOD1	0.286763
HMGCL	0.286741
TRPT1	0.286636
CBLN4	0.286624
KAZALD1	0.2866
CCDC153	0.28633
KIF17	0.286216
DAPK3	0.286164
LINC00475	0.286044
WDR13	0.28593
CYSRT1	0.285925
METRN	0.285678
HLX	0.285562
CCDC183	0.285562
LINC02381	0.285466
PDZRN4	0.285445
RHOJ	0.285425
GTF2IRD2	0.285329
ZNF467	0.285146
FIZ1	0.285093
PHYKPL	0.28505
SIDT1	0.285045
TCEA2	0.285026
NRXN2	0.285007
C5AR2	0.284983
SERPINB6	0.284912
SLC22A18	0.284868
PCP2	0.284838
TFAP2B	0.284774
VPS37D	0.284753
INMT	0.284717
S1PR1	0.284714
KIAA0825	0.284636
DHRS4	0.284581
SCUBE1	0.284492
ELMOD3	0.284384
SERPINF1	0.284293
PODNL1	0.284137
RAB4B	0.284014
MS4A14	0.283873
TNN	0.283862
TRMO	0.283839
POLR3GL	0.283822
TFPT	0.28382
TC2N	0.283733
KDM4B	0.283596
RABAC1	0.283569
CCDC65	0.283486
RNF208	0.283367
INF2	0.283356
PPP1R26	0.283351
BMX	0.283337
SEMA6D	0.283241
BIK	0.283211
TRAPPC12	0.283193
NEFL	0.283188
RRAS	0.283114
PHGR1	0.282999
SLC7A8	0.282979
ECI1	0.282948
FEZ1	0.282912
SEC16A	0.282864
CILP2	0.282814
MUL1	0.282546
2018-09-08	0.282534
COL6A1	0.28238
NR2F2	0.282369
PYCARD	0.282244
WSCD1	0.282228
SMIM29	0.282215
FAM177B	0.282114
PCDHB5	0.282105
RARRES3	0.28207
CBX7	0.282015
DELE1	0.281833
ANKRD9	0.281782
CCDC8	0.281769
CARMN	0.281726
MSX1	0.281507
FAXDC2	0.281383
AQP1	0.281324
SCAND1	0.281266
SMDT1	0.281258
ANKRD65	0.281101
POLD4	0.281055
MGMT	0.281046
HOXB3	0.281017
LMX1B	0.281012
HEYL	0.280966
CCDC106	0.280901
RASL11A	0.280871
WFDC6	0.280849
SLC12A2	0.280847
EVI5L	0.280843
P4HTM	0.28079
ZNF414	0.280764
ZBTB7A	0.280716
GRIN1	0.280678
TMBIM4	0.280644
CMAHP	0.280636
LRRC56	0.280572
CYP4A22	0.280568
AEBP1	0.280498
LRG1	0.280393
ZNF497	0.28039
CD248	0.280294
CAPN11	0.280236
VWA5A	0.280227
THBS4	0.280171
ZNF628	0.280071
DNAJC1	0.28003
BTNL9	0.279958
GRP	0.279908
GTF2F1	0.279869
CYB5A	0.279813
ECI2	0.279796
FOS	0.279713
CAVIN1	0.279693
JOSD2	0.279688
TMEM115	0.279688
C1QTNF6	0.279633
IFFO1	0.279533
CABCOCO1	0.279328
SSH3	0.27932
VTI1B	0.2793
A1BG	0.279269
DBX2	0.279258
SNRNP70	0.27918
PRND	0.279105
SPAG7	0.279094
NAGLU	0.279047
C19ORF54	0.278969
TMEM59L	0.278815
STK11	0.278766
SLC16A12	0.278765
PECAM1	0.278733
PCDHB18P	0.278715
F2RL3	0.278579
NRIP2	0.278482
RALB	0.278452
ATP5MC2	0.278447
RCVRN	0.278407
C1QTNF9	0.278405
WDR86	0.278381
E4F1	0.278378
LINC00922	0.278374
TMEM219	0.278102
DNAH9	0.278076
PRAG1	0.277972
C16ORF58	0.277918
MBD3	0.277895
HOXC5	0.277887
SSBP4	0.277865
ZBTB4	0.277754
DIRAS3	0.277751
IGFN1	0.277671
SYDE1	0.27756
RING1	0.277372
GALNT5	0.277252
ERCC1	0.27724
SFRP4	0.27722
TMEM132C	0.277151
MPDU1	0.276926
DENND6B	0.276923
GIPC2	0.276791
AGR2	0.276733
SRCIN1	0.276731
RHOH	0.276687
PDGFRB	0.276595
TSPAN7	0.276486
TMEM160	0.276337
YJU2	0.276328
ADRA2A	0.276276
UBALD1	0.276157
HOXD1	0.275949
RETSAT	0.275923
DHRS7B	0.275916
ATG16L1	0.275861
SRRM3	0.275834
CCR10	0.275775
CROT	0.275767
TEX264	0.275558
SCN3B	0.27553
LCN6	0.275494
ABAT	0.275366
HSD17B4	0.275285
ID3	0.275172
SORBS3	0.275168
FAM124B	0.275034
ZNF763	0.275018
PRR12	0.274974
STX4	0.274928
ALDH3B2	0.274729
CYP4F35P	0.274565
YPEL2	0.274523
INSYN1	0.274474
FYB2	0.274419
TMEM222	0.27438
SHANK1	0.274302
LTBP2	0.274204
ENDOG	0.274185
LMO2	0.274159
MYL3	0.274149
GCHFR	0.274137
CRYM	0.274053
SHLD1	0.27403
NXNL2	0.273963
MYOM3	0.273886
SLC38A10	0.273804
FAM162B	0.273689
MED11	0.273636
CCDC40	0.27354
TPPP3	0.273513
SMIM3	0.273486
CEACAM6	0.273442
MYO1C	0.273418
SLCO2A1	0.273382
SRA1	0.273204
SGSH	0.272954
ALDH2	0.272885
ZNF747	0.272876
FRZB	0.27282
NR1H2	0.272815
GP2	0.27278
CCNDBP1	0.272695
LGALS3	0.272667
CCDC149	0.272542
CSAD	0.272503
ASTN2	0.27249
LOC100129034	0.272469
TECPR2	0.272387
SYT17	0.272366
RERE	0.272335
STARD10	0.272306
C7	0.272291
MTHFR	0.272287
MVB12A	0.272286
POLR2L	0.272277
ZFP36	0.272249
SPINK8	0.272196
C20ORF96	0.272184
MMRN1	0.272169
TCTEX1D4	0.272073
DDRGK1	0.272044
PLCXD3	0.272028
APOD	0.271994
TCEAL3	0.271974
UCK1	0.271759
SUSD3	0.271667
RAB20	0.271596
TSPAN4	0.271588
BCAR1	0.271582
ANGPTL1	0.271553
OS9	0.271492
TADA2B	0.271483
AMDHD2	0.271457
TPSAB1	0.271453
RNPEPL1	0.27129
GSTM5	0.271254
NDUFA2	0.271251
RHOT2	0.271242
FLNC	0.271117
TMEM141	0.271089
JUND	0.270982
TXNDC15	0.270921
FAM221B	0.270678
SPHK2	0.270661
ALDH4A1	0.270623
HOXB4	0.27044
ABCA8	0.270405
TPSB2	0.270365
MEOX2	0.270326
PDLIM1	0.270245
SNRPN	0.270227
HCFC1R1	0.270205
TXNIP	0.270124
OSCP1	0.270123
CATSPERB	0.27007
CDA	0.270062
FAM131B	0.269514
BPIFB1	0.269367
CRELD1	0.269351
COL4A6	0.269336
IGIP	0.269327
ZFHX4-AS1	0.269312
GRM7	0.269277
CEACAM5	0.269223
DKK3	0.269153
F2RL2	0.269143
DPEP1	0.269034
PPP1R13L	0.269028
APOBR	0.268964
RRAD	0.268876
HCAR3	0.268849
HOXB8	0.268835
TMC4	0.26873
XYLT2	0.268678
VSTM4	0.268655
GLT8D2	0.268622
GLIS1	0.268401
FST	0.268339
TUSC2	0.268315
ADAMTS15	0.268011
PLXDC1	0.268009
SLC22A23	0.267783
LRRC4C	0.26771
PRSS8	0.267623
RAB24	0.267614
UCN	0.267603
BLOC1S1	0.267497
HIST1H4J	0.267398
SIRT3	0.267359
CCDC178	0.267219
TMEM246	0.267119
KIAA1522	0.267114
SLC12A4	0.267088
SPRYD3	0.267001
PRXL2B	0.266936
HKR1	0.266877
LIMS3	0.26686
PER1	0.266838
CCDC12	0.266685
CPE	0.266664
CCDC125	0.26652
STOML1	0.266405
CES1	0.266401
DHRS7	0.266206
EPB41L4A-AS1	0.266096
BCAT2	0.266048
RTL5	0.265913
DNAAF1	0.265799
ASCL4	0.265785
THY1	0.265773
SORCS2	0.265746
GHRH	0.265705
HBB	0.265651
RAPGEF4	0.265623
ACADS	0.26554
COL4A5	0.265536
IGFALS	0.265462
PCDHB12	0.265435
ENDOU	0.265434
NUTM2A	0.265431
SMOC2	0.265426
PRICKLE4	0.265417
CRIP1	0.265316
NSMCE1	0.26521
PPP1R12C	0.265193
ZBTB16	0.26515
RXRA	0.265137
HOXB2	0.265098
CALML3	0.265059
ABCC12	0.26502
SEC14L2	0.264749
PTPRB	0.264709
TMEM255B	0.26469
AGR3	0.264666
FAM198B	0.264657
HEXIM1	0.26464
KCNMA1	0.264486
SHE	0.264443
HEMK1	0.26424
PAK4	0.264209
PLIN3	0.264208
PKN3	0.264176
WFS1	0.264086
ACSM5	0.264027
PDZD4	0.263927
PIN1	0.26374
TBC1D13	0.263726
FBLN1	0.263691
DEFB132	0.263557
IGF1	0.263555
ADAT3	0.263464
TNFSF13	0.263461
MUCL1	0.263406
IFT46	0.263381
LINC00324	0.263259
TIGD6	0.263202
EWSAT1	0.263082
ABCC8	0.26306
RASD1	0.263058
EGFLAM	0.263007
ARL4D	0.26298
NFATC4	0.262908
STEAP4	0.262831
PCDHA3	0.262771
MYL5	0.262768
EGFL8	0.262758
ZNF563	0.262621
QDPR	0.262526
EBF1	0.262499
C2ORF27A	0.262482
TADA3	0.262445
CASC1	0.262398
MAML3	0.262382
MS4A7	0.262356
MMP2	0.262259
NUBP2	0.26212
CRISPLD2	0.262073
SPON2	0.262034
SIPA1	0.262015
SCN4A	0.262012
TBC1D8	0.261943
PRSS35	0.261938
PPM1M	0.261902
ST6GALNAC2	0.261687
IDNK	0.261679
FZD10	0.261532
PATZ1	0.261433
BLVRA	0.261304
UBXN1	0.261254
RASIP1	0.261241
TNK1	0.261211
HEXA-AS1	0.261187
DCN	0.261093
C9ORF16	0.261074
WLS	0.260985
ITM2B	0.260889
ZSCAN1	0.260785
CREB3	0.260675
MSX2P1	0.260553
KLKP1	0.260401
NKAPL	0.260338
C1QTNF3	0.260303
KRT18	0.260255
MRNIP	0.260225
ADAMTSL5	0.260201
DHRS1	0.260169
ASPN	0.260127
PLEKHH3	0.260064
SCN7A	0.259981
TEK	0.259941
GDF10	0.259897
FCER1A	0.25988
RPL36AL	0.259864
CACNA2D2	0.25983
NPR1	0.259805
ATP13A4	0.259792
TMEM26	0.25974
NLRP8	0.259731
KLK2	0.2595
DCXR	0.259438
TNFRSF14	0.259327
GNAI2	0.259258
PSD4	0.259203
ADH1C	0.259192
TMEM259	0.259089
TSC22D3	0.259056
CLDN25	0.259044
RTN1	0.258966
ITGA3	0.258906
MRC2	0.25886
CATSPERG	0.258828
GPC1	0.258758
CX3CR1	0.258625
PCDH1	0.258552
SEMA3E	0.258434
CCDC80	0.258383
NUDT14	0.258285
SEMA4B	0.258226
ADRB2	0.258182
PEX16	0.258141
RPS9	0.258077
LINC00265	0.258019
CARD19	0.258016
PAF1	0.257976
GALNT15	0.257934
LINC00271	0.257821
PAMR1	0.257691
ERP29	0.257565
PCDHB15	0.257445
HBA2	0.257402
CLTB	0.257366
ENTPD5	0.257336
KCNMB4	0.257263
LRP1	0.257237
PTPRN2	0.257235
FSTL3	0.257212
DGCR6L	0.257212
CCNO	0.257184
MRPL43	0.257159
TMC3	0.257154
CERCAM	0.257149
ZDHHC24	0.257101
CASP12	0.257033
CFB	0.256864
SCGB3A1	0.256822
R3HCC1	0.256714
C6ORF132	0.256701
CFAP57	0.256552
GAS7	0.256552
GPR162	0.256542
TPCN1	0.256539
C16ORF45	0.256479
PRKAB1	0.256439
GLI2	0.256412
TGFB1	0.256371
KLHDC1	0.256306
TAC1	0.256293
URGCP	0.256256
SERHL	0.256247
TMEM8B	0.256206
DND1	0.25616
WDR93	0.256118
RORC	0.25602
PAX9	0.255998
AGTR1	0.255945
CD300LG	0.255868
NEFM	0.255794
OLFML3	0.25577
AKR7A3	0.255662
PCSK5	0.255599
RGL2	0.255581
MAPT-IT1	0.255561
SOCS2	0.25555
VEGFB	0.25553
KLK3	0.255354
PROC	0.255221
GPR108	0.25519
PDE11A	0.255178
OLFML1	0.255128
TPST2	0.255032
PPFIBP2	0.254999
SURF1	0.254994
ABCG2	0.25493
LIMS3-LOC440895	0.254898
GFER	0.254874
PCDHB4	0.254811
HSD17B8	0.254806
GMPPB	0.254775
TRIM62	0.254772
RGS5	0.254768
SCAF1	0.254747
PPP1R13B	0.254729
ADGRL4	0.254712
NEDD9	0.254651
NSA2	0.254617
SH3GLB2	0.254573
TRIM41	0.254536
C5ORF38	0.254324
DNAJC12	0.254281
C3ORF36	0.254164
IQUB	0.254096
SLC40A1	0.25408
ZNHIT2	0.254073
OAZ3	0.254043
ERMARD	0.254033
HSPB7	0.25401
RNF39	0.253983
XRCC1	0.253765
GLI1	0.253709
KDM6B	0.253695
SH3BGRL2	0.25366
AKR1A1	0.253621
CT62	0.253454
LRRC46	0.253348
MAMDC4	0.253316
ARID5A	0.253305
CLDN11	0.253265
URM1	0.253215
FOSB	0.253181
CPLX1	0.253131
PTPN5	0.253077
LINC01124	0.253068
MICALL2	0.253031
ANKS3	0.253023
C14ORF28	0.252979
CHPF	0.252929
ILK	0.252844
PCDHB11	0.252761
ERBB2	0.252759
CDO1	0.252708
F3	0.25264
CCL16	0.252627
SLC39A13	0.252626
GTPBP6	0.252603
RERGL	0.252452
EPHX2	0.252418
CD99	0.252367
SYTL5	0.252346
SAMD15	0.252244
GCM1	0.252236
SPNS3	0.252185
SLC25A45	0.25214
FHL5	0.252139
SPPL2B	0.252084
LRP3	0.252014
ZNF513	0.251911
CCDC32	0.251891
NPFF	0.251808
C17ORF97	0.251716
CD93	0.251692
PDZRN3	0.251657
HDHD3	0.251629
KIF9	0.25162
COL5A1	0.251609
COL8A2	0.251586
RBM5	0.251577
GORASP1	0.25157
CENPB	0.251529
RASL10A	0.251511
C16ORF86	0.251469
LINC00593	0.251453
GDF3	0.251419
ZNF503	0.251413
EML3	0.251383
PLK2	0.251337
MAK	0.251194
ZFYVE28	0.251046
GPRASP1	0.251007
HSD3B7	0.2508
SLC26A1	0.250794
MIB2	0.250748
SULT1A2	0.250702
ACOX2	0.250649
SERINC2	0.250557
EGR1	0.250529
PDGFRL	0.250484
BNIP3L	0.250384
TMEM233	0.250377
AKR7A2	0.250319
ENG	0.250311
GPCPD1	0.250301
EFCAB6	0.250242
ITM2A	0.250093
ISCU	0.250086
AMACR	0.250055
SGF29	0.249957
COX7C	0.249785
RPH3AL	0.249779
GABPB1-IT1	0.249697
EBF3	0.249672
PAOX	0.249587
ZNF582	0.249566
SPATA20	0.249483
MEIS3P1	0.24941
ARL6IP4	0.249365
OVOL2	0.24931
GMPR2	0.249308
CACNA1G	0.249276
ZMAT1	0.249209
RAB1B	0.249196
ARSD	0.249009
TCN1	0.248901
ZNF839	0.248879
ECM2	0.248852
KLHDC2	0.248833
HOXA7	0.248833
FKBP8	0.248653
APLNR	0.248645
TRAPPC6A	0.248588
CACNA1D	0.248585
SULT1A1	0.248331
MEGF9	0.24821
SNTA1	0.248062
CGNL1	0.248059
PARP3	0.248023
MAPT-AS1	0.248021
SLC38A11	0.248012
CHST14	0.247602
ZNF205-AS1	0.2476
FAAP20	0.247536
NEK11	0.247499
DMPK	0.247445
GATA2	0.247341
IL20RA	0.247338
SYT6	0.247335
CAVIN3	0.247207
PCDHB13	0.247137
ALG12	0.247082
SIRT6	0.247046
TAGLN	0.247021
TSNAXIP1	0.247009
HOXC9	0.246977
GABARAP	0.246958
PCGF2	0.24685
PGLS	0.246813
VASH1	0.246718
HOXB1	0.246703
ABHD14B	0.246677
SRP14	0.246554
C6ORF47	0.24652
CNFN	0.246372
CLN3	0.246286
COL1A2	0.246254
FBXW5	0.246052
FEM1C	0.246017
RPL41	0.245849
ENPP5	0.245845
AURKAIP1	0.245824
LINC00160	0.245794
COMMD10	0.245609
EEF2	0.245489
DNAH7	0.245443
SAFB2	0.24539
ANKFN1	0.245355
C14ORF180	0.245333
SNAPC2	0.245208
RASSF6	0.245121
DTWD2	0.245114
STUB1	0.245024
MZT2A	0.244845
NOL3	0.244706
COL5A3	0.244649
ATP1B2	0.244504
HOXD8	0.244456
SYT9	0.244439
XBP1	0.244368
STX8	0.244281
SERTAD3	0.244265
ITIH5	0.244241
CADPS2	0.244192
LAMA2	0.244188
ROR2	0.244105
POMT1	0.244078
INPP5J	0.243933
JCAD	0.24393
CITED1	0.243915
DRD4	0.24386
MRPL53	0.243763
ARRDC3-AS1	0.243657
TMEM121	0.243638
DNAH5	0.24363
SLC7A13	0.243608
SIGIRR	0.243604
TRADD	0.243598
PTGR1	0.243542
C17ORF107	0.243456
OTOA	0.243428
CHST1	0.243371
HOXD3	0.243361
CABP1	0.243326
DEPTOR	0.243325
RGS14	0.243259
RNF148	0.242961
IFT140	0.242943
STK16	0.242908
UCP2	0.242811
EID1	0.242737
IGFBP2	0.242629
LINC00589	0.242586
ZNF552	0.24258
PDLIM2	0.242546
RPS14	0.242514
OXT	0.24245
PYROXD2	0.242382
F2R	0.242379
RGMB	0.242357
THPO	0.242343
PLIN1	0.242335
ATP5IF1	0.242318
PPP1R14A	0.242307
CAV1	0.242261
MSRA	0.242193
C11ORF52	0.242134
CDKN1C	0.24205
STARD5	0.242016
FAH	0.241995
HPGDS	0.241971
XAB2	0.241942
NRXN3	0.241927
BICDL2	0.241886
PLCD1	0.241803
COL3A1	0.241753
TP53INP2	0.241606
KIAA0319L	0.241579
COL17A1	0.241533
PPP1R3G	0.241177
SH3TC1	0.241175
AKR7L	0.241174
VAMP5	0.241097
MCF2L	0.241064
TCEA3	0.241025
FAM172A	0.240979
FBLN2	0.240875
FAM160B2	0.240847
TFDP3	0.240817
SCGB2A1	0.240688
SLC13A2	0.240653
TOLLIP	0.240621
CTSK	0.240598
LRRC36	0.240585
EBF4	0.240522
SH2D4A	0.240519
HSPB2	0.240496
DUSP28	0.240495
SNX21	0.240471
NAP1L3	0.240363
FRMD4B	0.240253
FAM214B	0.240144
ZNF300P1	0.2401
PRR15L	0.240092
ASAH1	0.24004
NKD2	0.239992
SIDT2	0.239942
FYCO1	0.23993
KLHL3	0.239769
IL17B	0.239708
SELP	0.239657
MEGF8	0.239648
TPRG1	0.239584
ULK4	0.239543
TMEM44	0.23954
DCHS1	0.239508
BTBD2	0.239434
HHEX	0.239403
DTX1	0.2394
SLC25A6	0.23934
ACBD4	0.239284
MAN2C1	0.239185
RAB40C	0.239162
TWIST2	0.239145
DKFZP779M0652	0.239085
HES1	0.238806
NXNL1	0.238765
FAM120AOS	0.238732
MIRLET7BHG	0.238575
ABCA9	0.238548
RPL18	0.238546
GDE1	0.23852
AK1	0.238495
ST8SIA6	0.238452
MMP15	0.23841
ZNF211	0.238406
RHBDL1	0.238399
PTOV1	0.238387
DIXDC1	0.238376
VPS16	0.238352
FIBIN	0.238236
SPATA7	0.238209
PRSS36	0.238195
FUT8	0.238088
ACKR2	0.238062
CCDC152	0.237977
PIK3R1	0.237974
TRAPPC5	0.237959
CYP26A1	0.237954
RIBC1	0.237825
GSTM3	0.237813
RAB11FIP3	0.237786
SMIM4	0.237758
FOXA1	0.237731
RASL12	0.237708
C7ORF50	0.237707
CRHBP	0.237687
PNMA2	0.237667
ZNF491	0.237613
LIN7A	0.237574
PHF23	0.237559
SPRED2	0.237497
BCAS1	0.237407
MYRIP	0.237389
AP1G2	0.237385
SYNPO	0.23734
MYO15B	0.237155
AQP7	0.237133
HEPACAM2	0.237128
OPCML	0.237078
APH1B	0.237031
GREM2	0.237006
PDE1B	0.236989
PNKP	0.236689
MAP3K6	0.236667
ZNF444	0.236573
THSD7B	0.236556
ITGA7	0.23646
TPSG1	0.236442
KCNE4	0.236369
ACSM6	0.236336
CAPZB	0.236329
NKAIN4	0.236286
LASP1	0.236254
FARP2	0.236156
ALKBH1	0.236125
LOXHD1	0.236044
SGSM2	0.235996
ASL	0.235891
MYL6	0.235848
DNAJB5	0.235828
CHADL	0.235819
REEP5	0.23581
ANGPTL2	0.235719
NGFR	0.235713
MAPK11	0.235706
NOSIP	0.235641
IVD	0.235529
DCAF5	0.235347
PDLIM3	0.23534
ABCC6	0.23531
ZDHHC3	0.235243
GOLGA2	0.235208
ADCY6	0.23508
DGCR6	0.234938
PSD3	0.234828
PTPRM	0.234751
TRARG1	0.234742
NPFFR2	0.234713
HIP1R	0.234707
FA2H	0.234667
TBXA2R	0.234665
PLXNB2	0.234649
PNPLA4	0.234642
ANKRA2	0.234619
ADGRV1	0.234484
KRT8P41	0.234483
HES4	0.234481
FABP4	0.234277
KCNQ1	0.234271
CCS	0.234246
C19ORF18	0.234246
TTC16	0.234242
PBLD	0.234144
TNIP2	0.234117
TENT5B	0.234066
PELI2	0.234054
ADAMTS16	0.234032
ZRSR2	0.23401
CACTIN	0.233949
TMEM272	0.233922
TMEM62	0.233919
OGFOD2	0.233847
NME5	0.233845
MAP3K1	0.233806
FKBP7	0.233754
WDR24	0.233685
TLE6	0.233684
TSPYL2	0.233568
RABEP1	0.233514
KCND3	0.233455
WDR83	0.233455
VENTX	0.233447
GLUL	0.233421
ZNF362	0.233335
ZNF579	0.233311
P2RY11	0.233186
THAP3	0.233067
ABL1	0.232988
TSC22D1	0.23297
CBFA2T3	0.232947
TP53I13	0.2329
SEC1P	0.232892
NR2E3	0.232847
TPT1	0.23279
WASH2P	0.232731
VPS37C	0.232691
CNPY4	0.232671
EGLN2	0.232594
STXBP2	0.232586
BTBD6	0.232505
CXCL12	0.232473
BLVRB	0.232444
PPP1R36	0.232436
ESPN	0.232409
NAA60	0.232367
NUCB1	0.232345
ZNF771	0.232342
CCDC189	0.232293
NUDT16	0.232275
WDR20	0.232266
SVEP1	0.232253
RAB26	0.232211
UGT2B15	0.232134
CAMTA2	0.232129
PCDHA6	0.232103
SIVA1	0.23206
PYDC1	0.23202
SYS1-DBNDD2	0.232008
KCNA6	0.232004
NAA80	0.231983
C1QTNF9B	0.231977
VPS51	0.23195
CPA6	0.231937
CRTAP	0.231835
ENPP3	0.23178
OLFML2B	0.231737
SELENOM	0.231707
HINT2	0.231701
CIAO3	0.2317
CACNB4	0.231649
FAM50B	0.231579
PLCL1	0.231538
HEXD	0.23151
GPD1	0.231507
TMEM268	0.231425
BGN	0.231367
RPL3	0.231301
SLC35E2B	0.231239
PTPRT	0.231232
BCKDHA	0.231205
PLN	0.231195
DGKQ	0.231154
MPND	0.231024
KCTD11	0.230956
MED7	0.2309
IQCK	0.23086
FHL1	0.230749
SNAP23	0.230727
COQ8B	0.230646
PLPPR2	0.2305
CYP4F30P	0.230486
DTX3	0.230479
TMED1	0.230451
ADH1B	0.230389
ZEB1	0.2303
C8ORF58	0.230262
C2CD2L	0.230243
TAT	0.230222
PDE4A	0.230213
CTSG	0.230169
ALDH1A1	0.230103
RHBDF1	0.230044
PFDN1	0.230025
IER5L	0.230008
ECM1	0.229985
TCEAL4	0.229891
UBAP1L	0.229877
PSD	0.229839
ARHGEF3	0.229764
CFAP70	0.229717
TLL1	0.229698
NDUFA4L2	0.22968
LIMCH1	0.229671
CNIH3	0.229637
CYP8B1	0.229609
CAMK1	0.229606
TREM2	0.229595
ZNF646	0.229573
PIH1D2	0.229499
RPL13A	0.229423
RABL6	0.229308
ELL	0.229221
RMDN3	0.229215
NKX3-1	0.229188
ANXA6	0.228887
CAPNS1	0.228863
DACH1	0.228835
GADD45B	0.22875
ACTA2	0.228706
SMIM14	0.228692
HEY1	0.228636
CATSPER3	0.228619
LPAR6	0.228546
SLX1B	0.228538
CHL1	0.228491
USE1	0.228484
ZNF350	0.228468
CLCA2	0.228457
SIGLEC17P	0.228376
GLT8D1	0.228373
APMAP	0.22836
AQP7P1	0.228247
MSRB3	0.228208
CYP4F29P	0.228191
RAB43	0.228077
SEMA3B	0.228064
NDUFA13	0.228023
POTED	0.227998
CYB5D1	0.227964
WNT5A	0.227962
SLC22A4	0.227955
FRY	0.227934
BSPRY	0.227922
DMWD	0.22785
ABCB1	0.227819
UQCR11	0.22772
LRRC8A	0.227684
MGST2	0.227648
MEX3D	0.227583
DDO	0.22755
CD2BP2	0.227544
RD3	0.227452
TNS1	0.227433
ETFB	0.22742
KIAA0556	0.227384
HGD	0.227351
GLIS2	0.227301
ZNF737	0.227248
LRTOMT	0.226961
C3ORF18	0.226923
AMBP	0.226855
FBXO4	0.226827
PYGM	0.226668
ZNF653	0.226603
MFNG	0.226575
CEBPA	0.226574
PTPN18	0.226472
LRRC27	0.226465
C17ORF82	0.226456
WISP2	0.226455
PLEKHG5	0.226288
HOXB7	0.22618
B3GNT8	0.226165
RNF215	0.226161
ARHGAP20	0.226159
TBKBP1	0.226137
LOC100128239	0.226052
MAPT	0.225948
PHF7	0.225932
LDHD	0.225854
IFITM2	0.225852
LOC90246	0.225752
POLL	0.225699
CABP4	0.225698
IL3RA	0.225547
PPP2R1A	0.225542
CCDC85B	0.225477
ARHGAP23	0.225277
MYOCD	0.225224
FIS1	0.225214
HIGD2A	0.225161
APBB3	0.225123
CD164	0.225078
IFT27	0.225074
MEIS1	0.224982
DBP	0.224974
BCL2L1	0.224894
BCL7C	0.224869
ZFP36L1	0.224861
PALD1	0.224826
FKRP	0.224798
SYTL2	0.224785
CNKSR1	0.224785
LINC01089	0.224584
LRRN3	0.224525
SIAE	0.224435
ZNF226	0.224346
CELSR1	0.224268
DLG4	0.224238
RFPL4B	0.224138
IL33	0.224135
SETMAR	0.224088
WDTC1	0.224073
ARIH2OS	0.224068
ZNF69	0.223997
CYP46A1	0.223971
WDR6	0.223877
EML2	0.223855
ZFYVE19	0.223841
ANKHD1-EIF4EBP3	0.223785
CHN2	0.223783
LUC7L	0.223775
RTN2	0.223699
TBX15	0.223693
C2ORF73	0.223679
TRAPPC2B	0.223664
SLCO1C1	0.223657
ZNF18	0.223629
ATPAF2	0.223604
PEAK3	0.22354
CTTNBP2	0.223476
ABCA10	0.22343
C6ORF201	0.223337
SFI1	0.223332
BNC2	0.223312
HHAT	0.22331
LRRC37A3	0.223302
RUNDC1	0.22323
PHF2	0.223226
TSSC4	0.223214
NNAT	0.223186
RARA	0.223115
TNFRSF14-AS1	0.223043
[truncated: 18,171 more rows]

## Sheet: GO
Category	Term	Count	%	PValue	Genes	List Total	Pop Hits	Pop Total	Fold Enrichment	Bonferroni	Benjamini	FDR
GOTERM_BP_DIRECT	GO:0008285~negative regulation of cell proliferation	32	4.85584	4.76019e-06	ACVRL1, PODN, NDN, IGFBP7, PTH1R, IGFBP6, TGFB3, UMOD, PLPP1, CDH5, KANK2, FNTB, MSX2, AZGP1, SPRY1, MEG3, TFF1, CIB1, COL18A1, BMP4, DLL1, MXD4, SH3BP4, TNS2, BTG2, SFRP2, SSTR1, RPS6KA2, JUN, DLL4, TGFB1I1, KLF4	540	396	16792	2.51283	0.0111147	0.00557289	0.00833723
GOTERM_BP_DIRECT	GO:0045602~negative regulation of endothelial cell differentiation	3	0.455235	0.00964245	ACVRL1, ID1, NOTCH4	540	5	16792	18.6578	1	0.826231	15.6089
GOTERM_BP_DIRECT	GO:0000122~negative regulation of transcription from RNA polymerase II promoter	36	5.46282	0.00979664	JDP2, ZNF296, PRDM16, KANK2, HIC1, MSX2, DNAJC17, TAL1, NPAS1, AES, CRY2, SOX18, SOX17, NR2F1, BMP4, EHMT1, GSC, TBX2, JUNB, FOXP1, MXD4, ZBTB42, HOXD9, PDE2A, BTG2, ID1, DLL4, IGBP1, MZF1, SPDEF, BCL6B, ZFPM1, ZNF219, KLF4, HDAC7, NFIA	540	720	16792	1.55481	1	0.808168	15.8388
GOTERM_BP_DIRECT	GO:0007275~multicellular organism development	28	4.24886	0.0100983	DHH, PRR15, LTBP4, MFRP, PCOLCE, HIC1, TPGS1, AES, PBXIP1, DGKD, CREB3L1, PDGFD, MN1, ZBTB7B, ERG, DLL1, IGF2, FZD4, GGN, ARVCF, SFRP2, NOTCH4, GADD45G, SPDEF, SSC5D, ZNF219, CHRD, TMEM88	540	521	16792	1.6712	1	0.795822	16.2868
GOTERM_BP_DIRECT	GO:0007043~cell-cell junction assembly	4	0.60698	0.018739	CLDN5, GJA4, HDAC7, CDH5	540	18	16792	6.91029	1	0.85502	28.2032
GOTERM_BP_DIRECT	GO:0048251~elastic fiber assembly	3	0.455235	0.0194028	TNXB, MYH11, MFAP4	540	7	16792	13.327	1	0.852938	29.0492
GOTERM_BP_DIRECT	GO:0010881~regulation of cardiac muscle contraction by regulation of the release of sequestered calcium ion	4	0.60698	0.0217329	ATP1A2, CACNA1C, CASQ2, HRC	540	19	16792	6.54659	1	0.873012	31.945
GOTERM_BP_DIRECT	GO:0006936~muscle contraction	9	1.36571	0.021847	FXYD1, MYH11, ITGB5, GAMT, LMOD1, KCNJ12, VIPR1, SGCA, HRC	540	107	16792	2.61558	1	0.863962	32.0838
GOTERM_BP_DIRECT	GO:0001666~response to hypoxia	12	1.82094	0.023139	PLAT, SLC2A8, MUC1, RAMP2, ALAD, ACVRL1, ANG, CST3, TGFB3, CYGB, F7, BAD	540	172	16792	2.16951	1	0.869435	33.638
GOTERM_BP_DIRECT	GO:0086091~regulation of heart rate by cardiac conduction	5	0.758725	0.0250263	TRPM4, SCN1B, SCN2B, SCN4B, CACNA1C	540	35	16792	4.44233	1	0.880608	35.8482
GOTERM_BP_DIRECT	GO:0032963~collagen metabolic process	3	0.455235	0.0253263	TNS2, TNXB, ID1	540	8	16792	11.6611	1	0.87469	36.193
GOTERM_BP_DIRECT	GO:0001955~blood vessel maturation	3	0.455235	0.0253263	ACVRL1, LYL1, CDH5	540	8	16792	11.6611	1	0.87469	36.193
GOTERM_BP_DIRECT	GO:0045892~negative regulation of transcription, DNA-templated	25	3.79363	0.0321556	NOSTRIN, TCEAL7, PRDM16, FOXS1, MSX2, AES, CRY2, PBXIP1, MEG3, PEX14, SOX18, ATOH8, ZNF423, BMP4, EHMT1, BEND5, TBX2, SIX5, FOXP1, ID1, SFRP2, JUN, PFDN5, ZNF219, KLF4	540	499	16792	1.55793	1	0.922545	43.5867
GOTERM_BP_DIRECT	GO:0060078~regulation of postsynaptic membrane potential	4	0.60698	0.0321841	SCN1B, SCN2B, FGF14, SCN4B	540	22	16792	5.65387	1	0.91607	43.6158
GOTERM_BP_DIRECT	GO:0006637~acyl-CoA metabolic process	4	0.60698	0.0321841	ACSM1, ACOT2, ACOT1, ACOT4	540	22	16792	5.65387	1	0.91607	43.6158
GOTERM_BP_DIRECT	GO:0070301~cellular response to hydrogen peroxide	6	0.91047	0.0356789	ZNF580, CST3, RHOB, PDGFD, KLF2, KLF4	540	57	16792	3.27329	1	0.930455	47.0775
GOTERM_BP_DIRECT	GO:0035924~cellular response to vascular endothelial growth factor stimulus	4	0.60698	0.0361537	AKT1, RAMP2, FLT4, DLL4	540	23	16792	5.40805	1	0.9272	47.5321
GOTERM_BP_DIRECT	GO:0001836~release of cytochrome c from mitochondria	4	0.60698	0.0361537	BOK, BBC3, JUN, BAD	540	23	16792	5.40805	1	0.9272	47.5321
GOTERM_BP_DIRECT	GO:0007286~spermatid development	7	1.06222	0.0371247	DHH, HSPA2, RSPH1, NECTIN2, SIX5, JAM3, CIB1	540	77	16792	2.82694	1	0.926656	48.4503
GOTERM_BP_DIRECT	GO:0016337~single organismal cell-cell adhesion	8	1.21396	0.0438857	ARVCF, EMCN, COL14A1, LIMS2, CD34, ESAM, JAM2, CDH5	540	101	16792	2.46307	1	0.950741	54.4355
GOTERM_BP_DIRECT	GO:0090051~negative regulation of cell migration involved in sprouting angiogenesis	3	0.455235	0.0466911	DLL4, KLF4, MMRN2	540	11	16792	8.48081	1	0.955785	56.7214
GOTERM_BP_DIRECT	GO:0045603~positive regulation of endothelial cell differentiation	3	0.455235	0.0466911	BMP4, ACVRL1, ATOH8	540	11	16792	8.48081	1	0.955785	56.7214
GOTERM_BP_DIRECT	GO:0001946~lymphangiogenesis	3	0.455235	0.0466911	ACVRL1, FLT4, SOX18	540	11	16792	8.48081	1	0.955785	56.7214
GOTERM_BP_DIRECT	GO:0001886~endothelial cell morphogenesis	3	0.455235	0.0466911	COL18A1, ID1, NOTCH4	540	11	16792	8.48081	1	0.955785	56.7214
GOTERM_BP_DIRECT	GO:1901653~cellular response to peptide	3	0.455235	0.0466911	ID1, KLF2, KLF4	540	11	16792	8.48081	1	0.955785	56.7214
GOTERM_BP_DIRECT	GO:0006027~glycosaminoglycan catabolic process	4	0.60698	0.0494832	HYAL2, HSPG2, FUCA1, IDUA	540	26	16792	4.78405	1	0.960066	58.8887
GOTERM_BP_DIRECT	GO:0050999~regulation of nitric-oxide synthase activity	4	0.60698	0.0494832	AKT1, CYGB, NOSTRIN, DDAH2	540	26	16792	4.78405	1	0.960066	58.8887
GOTERM_BP_DIRECT	GO:0001649~osteoblast differentiation	8	1.21396	0.050032	MSX2, AKT1, BMP4, CREB3L1, LRRC17, TMEM119, CHRD, JUNB	540	104	16792	2.39202	1	0.958058	59.3024
GOTERM_BP_DIRECT	GO:0007586~digestion	6	0.91047	0.0513661	SSTR1, CAPN8, CAPN9, TFF3, TFF1, VIPR1	540	63	16792	2.96155	1	0.958196	60.292
GOTERM_BP_DIRECT	GO:0030512~negative regulation of transforming growth factor beta receptor signaling pathway	6	0.91047	0.0543161	ADAMTSL2, HTRA1, TGFB3, TGFB1I1, HTRA3, PRDM16	540	64	16792	2.91528	1	0.962305	62.4001
GOTERM_BP_DIRECT	GO:0071257~cellular response to electrical stimulus	3	0.455235	0.054864	PALM, ADSSL1, SLC9A1	540	12	16792	7.77407	1	0.9605	62.7798
GOTERM_BP_DIRECT	GO:0043206~extracellular fibril organization	3	0.455235	0.054864	CST3, MFAP4, B4GALT7	540	12	16792	7.77407	1	0.9605	62.7798
GOTERM_BP_DIRECT	GO:0060048~cardiac muscle contraction	5	0.758725	0.0555989	SCN1B, SCN2B, SCN4B, ATP1A2, CASQ2	540	45	16792	3.45514	1	0.959156	63.2835
GOTERM_BP_DIRECT	GO:0030514~negative regulation of BMP signaling pathway	5	0.758725	0.0555989	NBL1, HTRA1, SFRP2, HTRA3, CHRD	540	45	16792	3.45514	1	0.959156	63.2835
GOTERM_BP_DIRECT	GO:0032870~cellular response to hormone stimulus	5	0.758725	0.0555989	AVPR2, RAMP2, JUN, IGFBP7, JUNB	540	45	16792	3.45514	1	0.959156	63.2835
GOTERM_BP_DIRECT	GO:0008217~regulation of blood pressure	6	0.91047	0.0573623	RAMP2, ACVRL1, NISCH, CD34, DLL1, ATP1A2	540	65	16792	2.87043	1	0.960271	64.466
GOTERM_BP_DIRECT	GO:0048866~stem cell fate specification	2	0.30349	0.0631688	SOX18, SOX17	540	2	16792	31.0963	1	0.969257	68.1108
GOTERM_BP_DIRECT	GO:0019605~butyrate metabolic process	2	0.30349	0.0631688	ACSM1, ACOT4	540	2	16792	31.0963	1	0.969257	68.1108
GOTERM_BP_DIRECT	GO:0045600~positive regulation of fat cell differentiation	5	0.758725	0.0633694	TRPM4, AKT1, ZBTB7C, SFRP2, ZNF385A	540	47	16792	3.30812	1	0.967153	68.2302
GOTERM_BP_DIRECT	GO:0060391~positive regulation of SMAD protein import into nucleus	3	0.455235	0.0634945	BMP4, RBPMS, TGFB3	540	13	16792	7.17607	1	0.964861	68.3045
GOTERM_BP_DIRECT	GO:0048662~negative regulation of smooth muscle cell proliferation	4	0.60698	0.0648598	OGN, ANG, VIPR2, KLF4	540	29	16792	4.28914	1	0.964919	69.1041
GOTERM_BP_DIRECT	GO:0045746~negative regulation of Notch signaling pathway	4	0.60698	0.0648598	PEAR1, EGFL7, DLL4, MEG3	540	29	16792	4.28914	1	0.964919	69.1041
GOTERM_BP_DIRECT	GO:0071560~cellular response to transforming growth factor beta stimulus	5	0.758725	0.0716781	HYAL2, ACVRL1, PDE2A, CLEC3B, PDGFD	540	49	16792	3.17309	1	0.973702	72.8209
GOTERM_BP_DIRECT	GO:0006974~cellular response to DNA damage stimulus	12	1.82094	0.0722851	BATF, AKT1, ALKBH7, TP53TG1, BTG2, CASP9, PHF1, TAOK2, BBC3, SUSD6, ZNF385A, CIB1	540	208	16792	1.79402	1	0.972549	73.1305
GOTERM_BP_DIRECT	GO:0032355~response to estradiol	7	1.06222	0.0723792	RAMP2, DHH, CASP9, CST3, F7, BAD, KCNJ11	540	91	16792	2.39202	1	0.970643	73.1782
GOTERM_BP_DIRECT	GO:0009142~nucleoside triphosphate biosynthetic process	3	0.455235	0.072545	NME3, AK5, AK8	540	14	16792	6.66349	1	0.968798	73.262
GOTERM_BP_DIRECT	GO:0098869~cellular oxidant detoxification	6	0.91047	0.07403	TPO, GSTZ1, CYGB, LTC4S, SESN1, APOM	540	70	16792	2.6654	1	0.968974	74.0021
GOTERM_BP_DIRECT	GO:0007179~transforming growth factor beta receptor signaling pathway	7	1.06222	0.0754439	ACVRL1, ID1, JUN, CLDN5, TGFB3, ITGB5, CDH5	540	92	16792	2.36602	1	0.969042	74.6887
GOTERM_BP_DIRECT	GO:0009887~organ morphogenesis	7	1.06222	0.0754439	COL18A1, AES, LY6H, ELN, GAMT, EVL, LFNG	540	92	16792	2.36602	1	0.969042	74.6887
GOTERM_BP_DIRECT	GO:0035050~embryonic heart tube development	3	0.455235	0.0819798	TBX2, SOX18, SOX17	540	15	16792	6.21926	1	0.975747	77.6462
GOTERM_BP_DIRECT	GO:0006691~leukotriene metabolic process	3	0.455235	0.0819798	GGT5, CYP4A11, LTC4S	540	15	16792	6.21926	1	0.975747	77.6462
GOTERM_BP_DIRECT	GO:0002063~chondrocyte development	3	0.455235	0.0819798	MSX2, FGF18, SFRP2	540	15	16792	6.21926	1	0.975747	77.6462
GOTERM_BP_DIRECT	GO:0045725~positive regulation of glycogen biosynthetic process	3	0.455235	0.0819798	AKT1, C1QTNF2, IGF2	540	15	16792	6.21926	1	0.975747	77.6462
GOTERM_BP_DIRECT	GO:0046677~response to antibiotic	4	0.60698	0.0821458	HYAL2, CASP9, ID1, AOC3	540	32	16792	3.88704	1	0.97425	77.717
GOTERM_BP_DIRECT	GO:0006508~proteolysis	23	3.49014	0.0841732	PLAT, DHH, C4A, ADAMTSL2, MMEL1, KLK4, CAPN8, CAPN9, MMP17, MMP28, NAALADL1, PCOLCE, CPZ, GGT5, PGPEP1, CASP9, HTRA1, MMP23B, FCN2, CAPN13, PIP, ADAM33, HTRA3	540	500	16792	1.43043	1	0.974945	78.5635
GOTERM_BP_DIRECT	GO:0030336~negative regulation of cell migration	7	1.06222	0.085073	ACVRL1, PODN, NISCH, SFRP2, RHOB, TIE1, CHRD	540	95	16792	2.29131	1	0.974332	78.9294
GOTERM_BP_DIRECT	GO:0002931~response to ischemia	4	0.60698	0.0883045	KCNJ11, NDNF, FAIM2, CIB1	540	33	16792	3.76925	1	0.976308	80.1956
GOTERM_BP_DIRECT	GO:0061028~establishment of endothelial barrier	3	0.455235	0.0917649	PDE2A, SOX18, RAPGEF3	540	16	16792	5.83056	1	0.978301	81.4717
GOTERM_BP_DIRECT	GO:0030518~intracellular steroid hormone receptor signaling pathway	3	0.455235	0.0917649	MED16, PLPP1, CALCOCO1	540	16	16792	5.83056	1	0.978301	81.4717
GOTERM_BP_DIRECT	GO:0035855~megakaryocyte development	3	0.455235	0.0917649	TAL1, ZFPM1, ZNF385A	540	16	16792	5.83056	1	0.978301	81.4717
GOTERM_BP_DIRECT	GO:2001234~negative regulation of apoptotic signaling pathway	3	0.455235	0.0917649	MEIS3, IGBP1, FAIM2	540	16	16792	5.83056	1	0.978301	81.4717
GOTERM_BP_DIRECT	GO:0035162~embryonic hemopoiesis	3	0.455235	0.0917649	TAL1, TPO, ZFPM1	540	16	16792	5.83056	1	0.978301	81.4717
GOTERM_BP_DIRECT	GO:0007220~Notch receptor processing	3	0.455235	0.0917649	DLL4, NOTCH4, DLL1	540	16	16792	5.83056	1	0.978301	81.4717
GOTERM_BP_DIRECT	GO:0008152~metabolic process	10	1.51745	0.0922514	ACSM1, PDE2A, NAT1, UGT2B11, MAN1C1, UGT2B28, ACSF2, AGPAT2, LIPE, ACAA1	540	168	16792	1.85097	1	0.977351	81.6448
GOTERM_BP_DIRECT	GO:0086047~membrane depolarization during Purkinje myocyte cell action potential	2	0.30349	0.0932433	TRPM4, SCN1B	540	3	16792	20.7309	1	0.976893	81.9929
GOTERM_BP_DIRECT	GO:0071409~cellular response to cycloheximide	2	0.30349	0.0932433	KLF2, KLF4	540	3	16792	20.7309	1	0.976893	81.9929
GOTERM_BP_DIRECT	GO:0048871~multicellular organismal homeostasis	2	0.30349	0.0932433	TNS2, NDN	540	3	16792	20.7309	1	0.976893	81.9929
GOTERM_BP_DIRECT	GO:2000035~regulation of stem cell division	2	0.30349	0.0932433	SFRP2, SOX17	540	3	16792	20.7309	1	0.976893	81.9929
GOTERM_BP_DIRECT	GO:0007500~mesodermal cell fate determination	2	0.30349	0.0932433	BMP4, KLF4	540	3	16792	20.7309	1	0.976893	81.9929
GOTERM_BP_DIRECT	GO:0097192~extrinsic apoptotic signaling pathway in absence of ligand	4	0.60698	0.0946508	CASP9, BOK, MKNK2, BAD	540	34	16792	3.65839	1	0.976848	82.4763
GOTERM_BP_DIRECT	GO:0030308~negative regulation of cell growth	8	1.21396	0.0947823	SH3BP4, HYAL2, ACVRL1, DACT3, SFRP2, FBP1, SOX17, SERTAD1	540	121	16792	2.05595	1	0.975555	82.5208

## Sheet: KEGG
Category	Term	Count	%	PValue	Genes	List Total	Pop Hits	Pop Total	Fold Enrichment	Bonferroni	Benjamini	FDR
KEGG_PATHWAY	hsa01100:Metabolic pathways	52	7.89074	0.00532621	ALAD, BTD, B3GALT4, ACOT2, ACOT1, LTC4S, UQCRQ, ACOT4, NDUFS7, ST6GALNAC6, NANS, TKFC, GALNTL6, TPO, GSTZ1, AGPAT2, IDUA, HYAL2, PLD4, FBP1, COX4I2, PNPLA2, PIGQ, ST6GALNAC1, NME3, UGT2B11, DEGS2, ACAA1, PRODH, AOC3, GALNT7, PLPP1, TK2, JMJD7-PLA2G4B, GALNT10, DGKD, B4GALT7, UGT2B28, ADSSL1, CYP21A2, NAT1, AK5, MAN1C1, AK8, HYI, CYP4A11, GGT5, ACSM1, HMGCS2, SMPD1, GAMT, FPGS	205	1228	6910	1.42735	0.707211	0.707211	6.61755
KEGG_PATHWAY	hsa04024:cAMP signaling pathway	14	2.12443	0.00561031	FXYD1, ADCY4, BAD, ATP1A2, VIPR2, AKT1, SSTR1, JUN, CREB3L1, CREB3L4, RAPGEF3, CACNA1C, LIPE, SLC9A1	205	198	6910	2.38335	0.72583	0.476387	6.95892
KEGG_PATHWAY	hsa04261:Adrenergic signaling in cardiomyocytes	10	1.51745	0.0284464	AKT1, ADCY4, SCN1B, CREB3L1, SCN4B, CREB3L4, ATP1A2, RAPGEF3, CACNA1C, SLC9A1	205	146	6910	2.30872	0.99869	0.890575	30.9254
KEGG_PATHWAY	hsa01040:Biosynthesis of unsaturated fatty acids	4	0.60698	0.0290665	ACOT2, ACOT1, ACOT4, ACAA1	205	23	6910	5.86214	0.998869	0.816601	31.4884
KEGG_PATHWAY	hsa04925:Aldosterone synthesis and secretion	7	1.06222	0.0319558	ADCY4, PDE2A, CYP21A2, CREB3L1, CREB3L4, CACNA1C, LIPE	205	81	6910	2.91298	0.99943	0.775519	34.0567
KEGG_PATHWAY	hsa04010:MAPK signaling pathway	14	2.12443	0.0382508	FGF18, TAOK2, FGF14, TGFB3, MKNK2, AKT1, DUSP4, JMJD7-PLA2G4B, HSPA2, RPS6KA2, JUN, GADD45G, CACNA1C, DUSP6	205	255	6910	1.8506	0.999873	0.775765	39.3479
KEGG_PATHWAY	hsa04911:Insulin secretion	7	1.06222	0.0391387	TRPM4, ADCY4, CREB3L1, CREB3L4, ATP1A2, CACNA1C, KCNJ11	205	85	6910	2.7759	0.999897	0.730673	40.0619
KEGG_PATHWAY	hsa00512:Mucin type O-Glycan biosynthesis	4	0.60698	0.0622159	GALNT10, GALNT7, GALNTL6, ST6GALNAC1	205	31	6910	4.34933	1	0.842255	56.1119
KEGG_PATHWAY	hsa04260:Cardiac muscle contraction	6	0.91047	0.0700374	COX7A1, COX4I2, ATP1A2, CACNA1C, UQCRQ, SLC9A1	205	75	6910	2.69659	1	0.843643	60.5802
KEGG_PATHWAY	hsa04915:Estrogen signaling pathway	7	1.06222	0.0719193	AKT1, ADCY4, HSPA2, JUN, CREB3L1, CREB3L4, SHC2	205	99	6910	2.38335	1	0.820331	61.5908
KEGG_PATHWAY	hsa05231:Choline metabolism in cancer	7	1.06222	0.0775917	AKT1, JMJD7-PLA2G4B, DGKD, SLC44A4, JUN, PDGFD, PLPP1	205	101	6910	2.33615	1	0.815254	64.4941
KEGG_PATHWAY	hsa04510:Focal adhesion	11	1.6692	0.0834028	AKT1, TNXB, LAMB2, JUN, FLT4, COL6A2, ITGB5, PDGFD, BAD, SHC2, CHAD	205	206	6910	1.79991	1	0.811597	67.2574
KEGG_PATHWAY	hsa00561:Glycerolipid metabolism	5	0.758725	0.0912688	DGKD, TKFC, PNPLA2, PLPP1, AGPAT2	205	58	6910	2.9058	1	0.816081	70.6826
KEGG_PATHWAY	hsa04931:Insulin resistance	7	1.06222	0.0993721	AKT1, SLC27A1, PPP1R3C, RPS6KA2, PTPA, CREB3L1, CREB3L4	205	108	6910	2.18473	1	0.820838	73.8632
