# Supplementary material for: Landscape of tumor suppressor long noncoding RNAs in breast cancer
Source: J Exp Clin Cancer Res. 2019 Feb 14;38:79. doi: 10.1186/s13046-019-1096-0 (PMC6376750; doi:10.1186/s13046-019-1096-0)
Supplement: Supplementary file 1 — Table S1. Differential expression of lncRNAs between breast cancer tissues and normal tissues in HMUCC cohort. Table S2. Differential expression of lncRNAs between breast cancer tissues and normal tissues in TCGA cohort. Table S3. Overlapped differential lncRNAs between HMUCC cohort and TCGA cohort. Table S4. Restricted filter criterial (FC < 0.833, P < 0.001) identified 19 differential downregulated lncRNAs in HMUCC cohort and chromosome position of these lncRNAs. Table S5. Guilt-by-association followed by GO and KEGG analyses of TSLCRs in breast cancer. Table S6. Guilt-by-association followed by GO and KEGG analyses of EPB41L4A-AS2 in breast cancer. Table S7. Guilt-by-association analyses followed by GO and KEGG of EPB41L4A-AS2 in pan-cancer. Table S8. Differential gene expression between EPB41L4A-AS2 overexpression groups and control groups in UACC812 and BT549 breast cancer cell lines. (ZIP 3607 kb) [file 13046_2019_1096_MOESM1_ESM.zip › Table S7.csv]

EPB41L4A	0.76839448
C20orf160	0.552794619
FZD4	0.538728738
C6orf217	0.534843478
C6orf155	0.527023523
EFCAB6	0.52558274
CGNL1	0.524090162
C8orf42	0.515197228
C9orf98	0.514028873
C3orf15	0.510332477
ARMCX2	0.507096045
CRIP2	0.501163655
CX3CL1	0.500465948
ESAM	0.497043936
C2orf62	0.496310325
ARHGAP29	0.496244606
ENPP5	0.495700834
C1orf88	0.494471177
CCDC148	0.489454585
CASC1	0.487929416
EMCN	0.484034627
BDH2	0.483015193
BBS1	0.482471445
CXorf36	0.480078294
BCAM	0.477017905
C17orf108	0.474628346
C4orf12	0.474473248
CLU	0.473543504
CLEC3B	0.473248885
CTF1	0.469799903
ARHGEF15	0.467449439
CDH6	0.467280352
GALNTL1	0.467152194
CLEC14A	0.466255284
DYNLRB2	0.465541051
CNTN4	0.462124853
B3GNT9	0.460519094
GJA4	0.460059913
C2orf40	0.460003553
COL4A3	0.459425658
CCDC157	0.4589231
ACSS3	0.458631029
CCDC85A	0.458128865
CCDC74B	0.457095882
AQP1	0.456713863
CCDC151	0.456284067
C10orf72	0.456077955
EXOC3L	0.454266813
EFEMP2	0.453802681
BEND5	0.453083153
C2orf55	0.451010807
CYB5D2	0.449504473
ARHGAP6	0.448049628
FAM107A	0.446169209
C9orf116	0.444923612
FZD1	0.444760799
CASKIN2	0.44326416
C6orf165	0.442416225
DMGDH	0.442037369
CPE	0.440893345
ECSCR	0.437977522
FAM127C	0.437633181
CDH5	0.437305122
CCDC106	0.436711315
C14orf45	0.43669749
FAM174A	0.435115953
C6orf225	0.435051688
CMYA5	0.434552288
CDK20	0.432721834
C21orf34	0.431840635
DNALI1	0.431015228
CYYR1	0.430121826
FBXW4	0.427455561
DNAL4	0.427055754
C4orf38	0.426777088
CPAMD8	0.425295542
FLT1	0.42458518
CCDC46	0.424490523
CCDC11	0.424310601
CRYAB	0.422679287
COL23A1	0.422237066
AKTIP	0.421946895
EML1	0.421175019
ASAP3	0.420759133
FAM110B	0.420737039
FUZ	0.420683185
BHMT2	0.419627109
DIRAS3	0.418133757
C14orf179	0.417890462
COL4A4	0.417387455
CLDN5	0.417154932
DTX3	0.416835372
EMX2OS	0.416823016
CCDC65	0.416010054
C17orf97	0.414107052
COX7A1	0.414100661
EBF4	0.412804706
ADAMTSL3	0.412625822
F8	0.412328439
CLCNKA	0.412181854
FLT4	0.411745862
ELTD1	0.411394447
ADAMTS9	0.411296763
DSCAML1	0.410803696
GAS8	0.410775935
CBX7	0.410414723
FAM189A2	0.410344007
FGD5	0.410169217
BEX4	0.409693056
DYNC2LI1	0.409612115
FAM150B	0.408724028
FBLN5	0.408088447
EVC	0.408016927
B9D1	0.407860129
CCDC104	0.407751194
CIRBP	0.406726354
CCDC40	0.40551402
GALNTL4	0.405276429
CRY2	0.40482172
EPB41L1	0.404578349
C12orf72	0.404406765
AMOTL2	0.404038007
C14orf79	0.403339206
GALNT11	0.403297862
CCDC30	0.403063578
BEX2	0.402850218
C1orf115	0.402721954
C7orf63	0.402153691
ATOH8	0.402036045
FBXO15	0.401856424
AES	0.401839725
DNAH7	0.401571366
EDA	0.400931421
CCDC92	0.400175721
ABCA3	0.40002272
FBXL5	0.399971826
APBB1	0.398866803
CCDC74A	0.398664241
BDNFOS	0.397946468
CBY1	0.396642224
COX4I2	0.396543499
GATSL3	0.395978343
EMX2	0.394749908
FRZB	0.393656741
CNN3	0.393540005
FZD8	0.393535398
BHLHE41	0.393033576
C10orf116	0.393010675
BEX5	0.39295895
FARP1	0.392559933
C10orf79	0.392547533
DYRK1B	0.391764203
ARHGEF17	0.391645035
ABI3BP	0.391210868
CDKL2	0.390005343
C2orf81	0.389728054
C17orf72	0.389500159
CUBN	0.388748498
C9orf66	0.388147446
DYNC2H1	0.388099441
CNDP2	0.38674833
EFHD1	0.386695056
C8orf79	0.385168416
ADSSL1	0.384799608
ARL3	0.384709492
A4GALT	0.384559026
CASC2	0.383612491
ANKS1B	0.383578312
ANKRD6	0.383437723
FRAS1	0.382931824
C9orf9	0.382924033
BOC	0.382919178
C5orf36	0.382073034
C5orf45	0.381831277
AGAP11	0.381738395
BBS12	0.381713518
COQ7	0.381646601
EXOC3L2	0.381172184
FANK1	0.380855661
DNAJC28	0.380801823
C4A	0.38075249
ANK3	0.380414326
FLJ36777	0.379861614
C4orf39	0.379757181
EID1	0.379230838
ENG	0.379212214
DMRTC1B	0.378662154
C10orf26	0.378640139
DNAJB2	0.378589058
FAM189A1	0.377235759
FAM164A	0.376742043
DHRS3	0.37578898
EPAS1	0.374498988
FERMT2	0.374426323
GABARAPL1	0.374271871
C6orf41	0.37425117
FGFR2	0.373624004
FBXO36	0.373424071
CAMK2B	0.372771238
FLJ35220	0.372704708
C16orf45	0.372493521
ECHDC2	0.372285395
DPY19L2	0.371932082
C5orf53	0.371464287
CC2D2A	0.371248792
ARHGEF12	0.371218182
CFI	0.371208674
ALDH1A2	0.371113873
FBXL2	0.371025937
GALNT9	0.370756539
X90288	0.370645136
DISP1	0.370414184
EDA2R	0.370341096
BCL6B	0.370258983
FOLR1	0.368975869
AIF1L	0.368236526
FAM116B	0.367757646
GABARAP	0.36733986
APLP2	0.367080837
DCI	0.366715791
GADD45B	0.366549246
C22orf36	0.366526598
C9orf7	0.366517101
CADM1	0.366439842
CCDC103	0.365913834
C15orf17	0.36544071
DNAL1	0.365127039
ACSM5	0.364684355
BEND7	0.364614206
AFF1	0.364613911
CYR61	0.364365963
CAMK1	0.36424244
C16orf48	0.363871065
CETN2	0.362743677
ADAMTS1	0.36272445
FXYD2	0.362692676
C20orf12	0.362333338
CLDN10	0.362189443
DHRS7B	0.36208407
C4orf49	0.362060489
FAM155B	0.3619848
ATP6AP1L	0.361674959
B3GALNT1	0.361647727
C16orf71	0.361588424
APBB2	0.361443065
CA11	0.361202721
FHL1	0.36079935
CLEC18C	0.360636938
CREB3	0.360560556
CCDC8	0.360410915
EPOR	0.360331479
GGT8P	0.360240499
CCDC110	0.35999796
CLEC1A	0.359914614
C3orf18	0.359376266
C1orf51	0.359327903
CTSO	0.358997403
ARVCF	0.358360909
ADAMTSL2	0.358248127
CLUL1	0.357976552
EFHA2	0.357494544
EVC2	0.357065885
EPHA4	0.356626229
GARNL3	0.356420701
CADPS2	0.356334562
GGT3P	0.355772514
ALPK3	0.354460618
FAM149A	0.354331383
C1orf190	0.353841699
CALCOCO1	0.353506786
C5orf23	0.353209639
ECE1	0.352919408
ARHGAP24	0.35228765
CCDC159	0.351846077
ABHD14A	0.351649027
FAM13C	0.351494
BBS4	0.351467549
FAM81B	0.351431496
FLJ40852	0.351208853
FBLN7	0.351032494
CREBL2	0.351007589
FAM47E	0.350398075
FBXL7	0.350004803
CLN5	0.34991424
CRIM1	0.349537592
ABHD8	0.349155196
ACBD4	0.348984332
CTTNBP2	0.348405483
DLG2	0.348056385
ARNT2	0.347861406
FBXL16	0.347277166
BAD	0.346190788
AR	0.346117153
C2orf58	0.346093276
FAT4	0.346029484
EIF4E3	0.345944369
CHIC1	0.345925443
DAB2IP	0.345879459
C15orf33	0.34540267
DARC	0.344803132
CC2D2B	0.344752993
ANKRD53	0.343709101
C21orf63	0.343477153
FAM66C	0.343435563
CCDC24	0.342969815
BCAR1	0.34284315
BBS9	0.342732509
BTNL9	0.342338876
CBLN3	0.34222831
CDK14	0.342225878
ATAD3C	0.342174211
ARHGEF10	0.341541729
GAS6	0.341114164
FUCA1	0.340664552
GGTA1	0.340194755
C6orf154	0.340083176
C6orf145	0.339911004
CLEC18A	0.33969338
BBS5	0.339099556
CYP21A2	0.338685697
CCDC96	0.338487428
EGOT	0.337589524
DHRS12	0.33757902
AJAP1	0.337048463
C17orf103	0.337031869
DZIP3	0.336948944
ENPEP	0.336559794
DNAJC30	0.336485927
COL4A2	0.336399303
ARHGAP28	0.3359273
EHD2	0.335688405
EPHX2	0.335599716
ANKRD24	0.335585892
DIXDC1	0.335404323
FAM54B	0.335366902
AGBL3	0.335000036
C16orf46	0.334985532
DBP	0.334969147
ETNK2	0.334682156
C16orf62	0.333717005
FAM164C	0.33357064
C16orf89	0.333362771
FABP3	0.333139727
ADCY4	0.333092241
CCDC102A	0.333018822
CTXN1	0.33263699
CLEC18B	0.33255704
CDS1	0.33242403
AUH	0.332096459
CCDC158	0.331981369
C6orf72	0.331761609
EYA2	0.33148557
GGN	0.331483924
ANKS3	0.331086636
DCLK2	0.330829343
ARMCX3	0.330792908
ANKRD42	0.330235961
DNAH9	0.330118799
FIGNL2	0.329832028
CYB5D1	0.328922591
C7orf23	0.328786798
DLG3	0.328612362
C19orf44	0.328600442
CD300LG	0.328291631
APP	0.328219706
ARL1	0.328155217
DYX1C1	0.326885616
DNAJB5	0.326729387
EPHB6	0.326713594
DPY19L2P4	0.326008004
CCDC28A	0.325685279
CYTH2	0.325276193
ASPA	0.325177595
EPN2	0.32502198
C9orf95	0.324282235
FAM120AOS	0.323805647
FBXO44	0.323264277
FCN3	0.323189009
C5orf54	0.323010814
CRELD1	0.322854412
DPCD	0.322738762
AXL	0.322671899
ATP6V1D	0.322524657
EID2B	0.322516879
CD59	0.322340465
ADORA1	0.321830356
ELOVL7	0.321792684
CTDSP1	0.321765187
EPB49	0.3216531
C10orf32	0.321595564
C11orf92	0.321056999
FAM127B	0.320893975
DDAH1	0.32021048
ABCA8	0.319766153
C8orf4	0.319545725
ARMCX6	0.31947058
FAM127A	0.31935427
C14orf159	0.319304758
AIG1	0.318950045
C5orf55	0.318697439
DLL4	0.318356318
ADAMTS10	0.318342905
FAM70B	0.318196271
DIP2C	0.318180522
BAIAP3	0.317995191
GIN1	0.317923487
CDON	0.317873276
CASC4	0.317530742
DSEL	0.317332743
FXYD6	0.317239979
GKAP1	0.316927964
FBXO21	0.316686614
AP3S2	0.31653039
AKAP12	0.316500578
CD81	0.316464857
ALPL	0.315897573
CITED2	0.315054032
CDH2	0.314997507
DNAJC4	0.314697501
FBXL17	0.314159021
FIZ1	0.313940279
B9D2	0.313724457
FNBP1L	0.313485052
COL21A1	0.313383456
CATSPERG	0.313169546
C11orf68	0.313089969
CCDC89	0.312703223
GJA5	0.312667364
ARRDC3	0.311786897
C1orf56	0.311707943
C13orf15	0.31125121
GHDC	0.311036198
FBXO16	0.310751563
C20orf132	0.310720122
FGF2	0.310519521
ACTR1B	0.310348643
DDR1	0.310237299
BCL2	0.310188948
C9orf68	0.310077899
ARSG	0.309957874
C21orf2	0.309574898
CCNG2	0.309370122
CETP	0.309156783
ANGPTL1	0.308967349
CCL14	0.308759947
CYP46A1	0.308658341
FAM20C	0.308447745
CAV2	0.308295605
CTSF	0.308150172
DUSP15	0.307796996
FLJ42709	0.307331791
FAM134B	0.307155954
FLYWCH2	0.306669744
CLUAP1	0.305692458
C1orf213	0.305680531
CTGF	0.30559337
C12orf61	0.304508783
A2M	0.304193643
COQ4	0.303659216
C19orf63	0.303619232
C3orf47	0.303591343
ACVR2A	0.303014815
C2orf67	0.302923325
ASTN2	0.302793076
CROT	0.302507125
ALDH1L1	0.302347815
AMIGO1	0.302232013
CCDC153	0.302088112
C17orf107	0.302066789
FCHO2	0.301787007
ARL6	0.30147761
BLVRA	0.301198356
FAM200B	0.301130504
AS3MT	0.301044089
FSTL1	0.301002755
C1orf54	0.300738143
ATP6V0E2	0.300575918
CELF4	0.300015897
FAM153A	0.300010628
