# Supplementary material for: Landscape of tumor suppressor long noncoding RNAs in breast cancer
Source: J Exp Clin Cancer Res. 2019 Feb 14;38:79. doi: 10.1186/s13046-019-1096-0 (PMC6376750; doi:10.1186/s13046-019-1096-0)
Supplement: Supplementary file 1 — Table S1. Differential expression of lncRNAs between breast cancer tissues and normal tissues in HMUCC cohort. Table S2. Differential expression of lncRNAs between breast cancer tissues and normal tissues in TCGA cohort. Table S3. Overlapped differential lncRNAs between HMUCC cohort and TCGA cohort. Table S4. Restricted filter criterial (FC < 0.833, P < 0.001) identified 19 differential downregulated lncRNAs in HMUCC cohort and chromosome position of these lncRNAs. Table S5. Guilt-by-association followed by GO and KEGG analyses of TSLCRs in breast cancer. Table S6. Guilt-by-association followed by GO and KEGG analyses of EPB41L4A-AS2 in breast cancer. Table S7. Guilt-by-association analyses followed by GO and KEGG of EPB41L4A-AS2 in pan-cancer. Table S8. Differential gene expression between EPB41L4A-AS2 overexpression groups and control groups in UACC812 and BT549 breast cancer cell lines. (ZIP 3607 kb) [file 13046_2019_1096_MOESM1_ESM.zip › Table S8.xls]

## Sheet: RPKM
Row.names	Chr	Start	End	Strand	Length	812-AS2	812-Flag	549-AS2	549-Flag
NA	NA	NA	NA	NA	NA	NA	NA	NA	NA
RP5-890O3.9	1;1	1317581;1318623	1317899;1318689	-;-	386	6.88105	2.34957	5.24367	6.60706
TMEM52	1;1;1;1;1;1;1;1;1;1;1;1;1;1;1;1;1;1;1;1;1	1917590;1917591;1917845;1917937;1918099;1918253;1918253;1918253;1918253;1918386;1918893;1918893;1918893;1918893;1919045;1919045;1919045;1919045;1919182;1919182;1919182	1918162;1918162;1918071;1918162;1918162;1918431;1918934;1918431;1918797;1918431;1918934;1919088;1918934;1918934;1919088;1919269;1919088;1919258;1919269;1919270;1919273	-;-;-;-;-;-;-;-;-;-;-;-;-;-;-;-;-;-;-;-;-	1594	0.243003	1.22777	0.716296	0.262287
TNFRSF25	1;1;1;1;1;1;1;1;1;1;1;1;1;1;1;1;1;1;1;1;1;1;1;1;1;1;1;1;1;1;1;1;1;1;1;1;1;1;1;1;1;1;1;1;1;1;1;1;1;1;1;1;1;1;1;1;1;1;1;1;1;1;1;1;1;1;1;1;1;1;1;1;1;1;1;1;1;1;1;1;1;1;1;1;1;1;1;1;1;1;1;1;1;1;1;1;1;1;1;1;1;1;1;1;1;1;1;1;1;1;1;1;1;1;1;1;1;1;1;1;1;1;1;1;1;1;1;1;1;1;1;1;1;1	6461151;6461151;6461151;6461151;6461151;6461151;6461204;6461434;6461434;6461434;6461434;6461434;6461434;6461480;6461756;6461994;6461994;6461994;6461994;6461994;6461994;6461994;6461994;6461994;6461994;6461994;6461994;6461994;6461994;6461994;6461994;6462319;6462629;6462629;6462629;6462629;6462629;6462629;6462629;6462629;6462629;6462629;6462629;6462629;6462629;6462629;6462637;6462863;6462863;6462863…	6461762;6461762;6461762;6461762;6461762;6461762;6461762;6461762;6461762;6461762;6461762;6461762;6461762;6461762;6461762;6462174;6462174;6462174;6462174;6462174;6462174;6462174;6462174;6462174;6462174;6462174;6462174;6462174;6462174;6462174;6462174;6462607;6462666;6462663;6462663;6462663;6462666;6462663;6462666;6462663;6462666;6462666;6462666;6462666;6462666;6462666;6462663;6462970;6462956;6463347…	-;-;-;-;-;-;-;-;-;-;-;-;-;-;-;-;-;-;-;-;-;-;-;-;-;-;-;-;-;-;-;-;-;-;-;-;-;-;-;-;-;-;-;-;-;-;-;-;-;-;-;-;-;-;-;-;-;-;-;-;-;-;-;-;-;-;-;-;-;-;-;-;-;-;-;-;-;-;-;-;-;-;-;-;-;-;-;-;-;-;-;-;-;-;-;-;-;-;-;-;-;-;-;-;-;-;-;-;-;-;-;-;-;-;-;-;-;-;-;-;-;-;-;-;-;-;-;-	3918	0.0847399	0.341127	1.66903	0.928369
PER3	1;1;1;1;1;1;1;1;1;1;1;1;1;1;1;1;1;1;1;1;1;1;1;1;1;1;1;1;1;1;1;1;1;1;1;1;1;1;1;1;1;1;1;1;1;1;1;1;1;1;1;1;1;1;1;1;1;1;1;1;1;1;1;1;1;1;1;1;1;1;1;1;1;1;1;1;1;1;1;1;1;1;1;1;1;1;1;1;1;1;1;1;1;1;1;1;1;1;1;1;1;1;1;1;1;1;1	7784320;7784429;7784429;7784654;7784654;7784654;7784654;7784703;7785441;7785441;7785441;7785441;7785441;7785523;7786721;7786721;7786721;7786721;7786721;7786721;7787198;7787322;7788045;7788045;7788045;7788045;7788045;7788045;7793957;7793957;7793957;7793960;7793960;7798525;7798525;7798525;7798525;7798525;7801113;7801113;7801113;7801113;7801113;7803047;7803047;7803047;7803047;7803047;7803051;7803692…	7784376;7784468;7784468;7785005;7785005;7785005;7785005;7785005;7785586;7785586;7785586;7785586;7785586;7785586;7786836;7786836;7786836;7786836;7786836;7786836;7787246;7788570;7788338;7788246;7788246;7788246;7788246;7788246;7794008;7794008;7794008;7794008;7794008;7798673;7798673;7798673;7798673;7798673;7801191;7801191;7801191;7801191;7801191;7803153;7803153;7803153;7803153;7803153;7803153;7803848…	+;+;+;+;+;+;+;+;+;+;+;+;+;+;+;+;+;+;+;+;+;+;+;+;+;+;+;+;+;+;+;+;+;+;+;+;+;+;+;+;+;+;+;+;+;+;+;+;+;+;+;+;+;+;+;+;+;+;+;+;+;+;+;+;+;+;+;+;+;+;+;+;+;+;+;+;+;+;+;+;+;+;+;+;+;+;+;+;+;+;+;+;+;+;+;+;+;+;+;+;+;+;+;+;+;+;+	8099	3.38884	1.16107	1.40977	0.180677
SCARNA21	1;17;2;3	15542165;7906122;24273614;41687868	15542304;7906260;24273741;41688033	+;+;-;-	573	2.22113	0.74974	0.090574	0.583715
AKR7A3	1;1;1;1;1;1;1	19282558;19283996;19284686;19285018;19285888;19286185;19288496	19282892;19284125;19284785;19285114;19285992;19286372;19289250	-;-;-;-;-;-;-	1710	0.210338	0.669943	0.956032	0.819057
HS6ST1P1	1	21428303	21429536	+	1234	1.56947	0.483524	0.420575	0.0677611
RP1-159A19.3	1	27649419	27649610	+	192	4.61126	15.7868	10.1365	4.79057
RP5-1092A3.4	1	28239509	28241453	-	1945	0.426749	1.27616	0.480298	0.838321
SNORA73B	1	28508559	28508762	+	204	35.5338	6.55165	12.9747	28.6922
Metazoa_SRP	1;1;1;1;1;1;1;1;1;1;1;1;1;1;1;10;10;10;10;10;10;10;10;11;11;11;11;11;11;12;12;12;12;12;12;12;12;13;13;13;13;13;13;13;14;14;14;14;14;15;15;15;15;15;15;15;15;15;15;15;15;16;16;16;16;16;16;16;17;17;17;17;17;17;17;17;17;17;17;18;18;19;19;19;19;19;19;19;19;2;2;2;2;2;2;2;2;2;2;2;2;2;20;20;20;20;20;20;22;22;22;22;22;22;22;22;22;22;22;22;3;3;3;3;3;3;3;3;3;4;4;4;5;5;5;5;5;5;5;6;6;7;7;7;7;7;7;7;7;8;8;8;8;8…	29041199;35399997;37953508;70430896;178484408;181668749;205684018;32087523;32269338;33029232;117243212;154950210;164703026;182576772;193236794;14391875;69098496;77966173;97297290;125869295;21455236;100666695;101912998;9279532;66374138;105352670;18538885;86216596;118994334;3124777;7856169;49196784;120018900;55731264;62393607;68575858;121897583;29864372;30684029;34910545;45732082;31975167;40730981;…	29041480;35400319;37953780;70431178;178484682;181669028;205684307;32087813;32269597;33029576;117243508;154950492;164703309;182577040;193237107;14392196;69098794;77966440;97297557;125869576;21455515;100667009;101913279;9279816;66374435;105352956;18539189;86216878;118994630;3125063;7856471;49197062;120019261;55731531;62393880;68576136;121897826;29864629;30684278;34910815;45732356;31975448;40731253;…	+;+;+;+;+;+;+;-;-;-;-;-;-;-;-;+;+;+;+;+;-;-;-;-;-;-;+;+;+;+;+;+;+;-;-;-;-;-;-;-;-;+;+;+;-;-;-;+;+;-;-;-;-;-;-;-;-;-;-;+;+;+;+;+;+;+;-;-;-;-;-;-;-;-;+;+;+;+;+;-;-;+;+;+;+;+;+;+;-;+;+;+;+;+;+;+;+;+;+;-;-;-;+;+;+;-;-;-;+;+;+;+;+;+;+;+;-;-;-;-;-;-;-;-;-;-;+;+	48245	0.535057	0.0242402	0.243009	0.273868
RPL5P4	1	35350722	35351607	+	886	0.562095	3.90596	1.02509	1.5808
RP3-423B22.5	1	37556247	37556499	+	253	1.3123	4.33941	1.5385	1.90039
SNORA55	1	39567374	39567508	-	135	9.01758	2.12149	4.61323	13.6265
TTC39A	1;1;1;1;1;1;1;1;1;1;1;1;1;1;1;1;1;1;1;1;1;1;1;1;1;1;1;1;1;1;1;1;1;1;1;1;1;1;1;1;1;1;1;1;1;1;1;1;1;1;1;1;1;1;1;1;1;1;1;1;1;1;1;1;1;1;1;1;1;1;1;1;1;1;1;1;1;1;1;1;1;1;1;1;1;1;1;1;1;1;1;1;1;1;1;1;1;1;1;1;1;1;1;1;1;1;1;1;1;1;1;1;1;1;1;1;1;1;1;1;1;1;1;1;1;1;1;1;1;1;1;1;1;1;1;1;1;1;1;1;1;1;1;1;1;1;1;1;1;1;1;1;1;1;1;1;1;1;1;1;1;1;1;1;1;1;1;1;1;1;1;1;1;1;1;1;1;1;1;1;1;1;1;1	51287258;51287258;51287258;51287812;51287970;51287986;51288839;51288839;51288839;51288839;51288839;51288839;51290005;51290005;51290005;51290005;51290005;51290005;51290092;51290514;51290514;51290514;51290514;51290514;51290514;51290514;51294391;51294391;51294391;51294391;51294391;51294391;51294391;51294458;51295538;51296079;51296079;51296079;51296079;51296079;51296079;51296079;51296785;51297218;512…	51288280;51288280;51288280;51288280;51288280;51288280;51288955;51288955;51288955;51288955;51288955;51288955;51290119;51290119;51290119;51290119;51290119;51290119;51290119;51290625;51290625;51290625;51290625;51290625;51290625;51290625;51294511;51294511;51294511;51294511;51294511;51294511;51294511;51294511;51296170;51296170;51296170;51296170;51296170;51296170;51296170;51296170;51296860;51302416;512…	-;-;-;-;-;-;-;-;-;-;-;-;-;-;-;-;-;-;-;-;-;-;-;-;-;-;-;-;-;-;-;-;-;-;-;-;-;-;-;-;-;-;-;-;-;-;-;-;-;-;-;-;-;-;-;-;-;-;-;-;-;-;-;-;-;-;-;-;-;-;-;-;-;-;-;-;-;-;-;-;-;-;-;-;-;-;-;-;-;-;-;-;-;-;-;-;-;-;-;-;-;-;-;-;-;-;-;-;-;-;-;-;-;-;-;-;-;-;-;-;-;-;-;-;-;-;-;-	9362	0.135944	0.0458878	0.537726	0.138439
MYSM1	1;1;1;1;1;1;1;1;1;1;1;1;1;1;1;1;1;1;1;1;1;1;1;1;1;1;1;1;1;1;1;1;1;1;1;1;1;1;1;1;1;1;1;1;1;1;1;1;1;1;1;1;1;1;1;1;1;1;1;1;1;1;1;1;1;1;1;1;1;1;1;1;1;1;1;1	58654739;58654740;58654751;58659153;58661170;58661170;58661170;58661170;58661406;58661406;58661406;58661406;58665499;58665499;58665499;58665499;58667038;58667038;58667038;58667038;58667847;58667847;58667847;58667847;58668430;58668430;58668632;58668632;58668984;58668984;58668984;58671870;58671870;58671870;58673573;58673573;58673573;58675477;58675477;58675477;58676772;58676926;58676926;58676926;586…	58660155;58660155;58660155;58660155;58661227;58661227;58661227;58661227;58661511;58661511;58661511;58661511;58665631;58665631;58665631;58665631;58667226;58667226;58667226;58667226;58667921;58667921;58667921;58667921;58668566;58668483;58668682;58668682;58669038;58669038;58669038;58671958;58671958;58671958;58673650;58673650;58673650;58675580;58675580;58675580;58677056;58677056;58677056;58677056;586…	-;-;-;-;-;-;-;-;-;-;-;-;-;-;-;-;-;-;-;-;-;-;-;-;-;-;-;-;-;-;-;-;-;-;-;-;-;-;-;-;-;-;-;-;-;-;-;-;-;-;-;-;-;-;-;-;-;-;-;-;-;-;-;-;-;-;-;-;-;-;-;-;-;-;-;-	8938	1.87587	0.507348	12.606	3.71403
DLEU2L	1	63547082	63550636	+	3555	0.51366	0.0537085	0.24818	0.423378
ROR1	1;1;1;1;1;1;1;1;1;1;1;1;1;1;1;1;1;1;1;1;1;1;1;1;1;1;1;1;1;1	63774022;63774043;63775290;64009303;64009305;64009305;64009305;64049691;64049691;64049691;64049691;64050686;64050686;64050686;64050686;64137369;64137369;64137369;64137369;64140109;64140109;64140109;64140109;64142405;64142405;64142405;64158981;64158981;64177428;64177428	63774508;63774508;63775414;64009376;64009376;64009376;64009376;64049978;64049978;64049978;64049978;64050716;64050716;64050716;64050716;64137496;64137496;64137496;64137496;64140426;64140364;64140426;64140426;64142650;64142650;64143385;64159192;64159192;64181492;64181498	+;+;+;+;+;+;+;+;+;+;+;+;+;+;+;+;+;+;+;+;+;+;+;+;+;+;+;+;+;+	6715	0.420267	0.113736	1.80854	0.305081
LEPR	1;1;1;1;1;1;1;1;1;1;1;1;1;1;1;1;1;1;1;1;1;1;1;1;1;1;1;1;1;1;1;1;1;1;1;1;1;1;1;1;1;1;1;1;1;1;1;1;1;1;1;1;1;1;1;1;1;1;1;1;1;1;1;1;1;1;1;1;1;1;1;1;1;1;1;1;1;1;1;1;1;1;1;1;1;1;1;1;1;1;1;1;1;1;1;1;1;1;1;1;1;1;1;1;1;1;1;1;1;1;1;1;1;1;1;1;1;1;1;1;1;1;1;1;1;1;1;1;1;1;1;1;1;1;1;1;1;1	65420652;65420652;65420652;65420720;65425303;65425303;65425303;65425303;65525689;65525689;65525689;65565546;65565546;65565546;65565546;65565546;65565546;65565546;65565546;65570473;65570473;65570473;65570473;65570473;65570473;65570473;65570473;65572326;65572326;65572326;65572326;65572326;65572326;65572326;65572326;65592657;65592657;65592657;65592657;65592657;65592657;65592657;65596448;65596448;655…	65420740;65420740;65420740;65420740;65425378;65425378;65425378;65425378;65525818;65525818;65525818;65565605;65565605;65565605;65565605;65565605;65565605;65565605;65565605;65570802;65570802;65570802;65570802;65570802;65570802;65570802;65570802;65572449;65572449;65572449;65572449;65572449;65572449;65572449;65572449;65592865;65592865;65592865;65592865;65592865;65592865;65592865;65596593;65596593;655…	+;+;+;+;+;+;+;+;+;+;+;+;+;+;+;+;+;+;+;+;+;+;+;+;+;+;+;+;+;+;+;+;+;+;+;+;+;+;+;+;+;+;+;+;+;+;+;+;+;+;+;+;+;+;+;+;+;+;+;+;+;+;+;+;+;+;+;+;+;+;+;+;+;+;+;+;+;+;+;+;+;+;+;+;+;+;+;+;+;+;+;+;+;+;+;+;+;+;+;+;+;+;+;+;+;+;+;+;+;+;+;+;+;+;+;+;+;+;+;+;+;+;+;+;+;+;+;+	11370	0.433142	0.0797657	0.958555	0.706003
NEGR1	1;1;1;1;1;1;1;1;1;1;1;1;1;1;1;1;1;1;1;1;1;1	71395940;71402944;71407492;71439726;71592817;71592817;71611026;71611026;71697936;71697946;71698008;71698008;71703182;71776172;71776172;71776172;71935079;71935079;71935079;72100745;72100745;72282319	71407570;71407570;71407570;71439838;71592968;71592968;71611146;71611146;71698139;71698139;71698139;71698139;71703405;71776297;71776297;71776297;71935311;71935311;71935311;72100917;72100930;72282734	-;-;-;-;-;-;-;-;-;-;-;-;-;-;-;-;-;-;-;-;-;-	13406	0.301318	0.0961363	0	0.0187119
RP4-706A16.3	1	77129114	77129668	+	555	24.7263	76.5163	18.8426	34.1625
FAM73A	1;1;1;1;1;1;1;1;1;1;1;1;1;1;1;1;1;1;1;1;1;1;1;1;1;1;1;1;1;1;1;1;1;1;1;1;1;1;1;1;1	77779624;77779624;77779908;77783238;77783238;77783238;77801331;77801331;77801331;77803270;77803270;77803389;77806975;77806975;77806975;77813734;77813734;77813734;77815108;77815108;77815108;77843307;77843307;77843307;77858938;77858938;77858938;77859314;77859314;77860040;77860040;77861224;77861224;77863894;77863894;77866338;77866338;77873001;77873004;77874846;77874846	77779736;77779736;77780192;77783351;77783351;77783351;77801431;77801508;77801508;77803406;77803406;77803406;77807101;77807101;77807101;77813867;77813867;77813867;77815231;77815231;77815231;77843407;77843407;77843407;77862215;77859056;77859056;77859386;77859386;77860126;77860126;77861322;77861322;77864028;77864028;77866391;77866391;77873120;77873120;77879539;77878421	+;+;+;+;+;+;+;+;+;+;+;+;+;+;+;+;+;+;+;+;+;+;+;+;+;+;+;+;+;+;+;+;+;+;+;+;+;+;+;+;+	9594	2.80886	0.706499	1.85546	3.59953
TTLL7	1;1;1;1;1;1;1;1;1;1;1;1;1;1;1;1;1;1;1;1;1;1;1;1;1;1;1;1;1;1;1;1;1;1;1;1;1;1;1;1;1;1;1;1;1;1;1;1;1;1;1;1;1;1;1;1;1;1;1;1;1;1;1;1;1;1;1;1;1;1;1;1;1;1;1;1;1;1;1;1;1;1;1;1;1;1;1;1;1;1;1;1;1;1;1;1;1;1;1;1;1;1;1;1;1;1;1;1;1;1;1;1;1;1;1;1;1;1;1;1;1;1;1;1;1;1;1;1;1;1;1;1;1;1;1;1;1;1;1;1;1;1;1;1;1;1;1;1;1;1;1;1;1;1;1;1;1;1;1;1;1;1;1;1;1;1;1;1;1;1;1;1;1;1;1;1;1	83865028;83865028;83865028;83865028;83865028;83865028;83869698;83869766;83879893;83879893;83880261;83882669;83882669;83882669;83882963;83882963;83882963;83882963;83882963;83882963;83882963;83883013;83885076;83887177;83887177;83887177;83887177;83890321;83890321;83890321;83890321;83890321;83890321;83890321;83890321;83902009;83902154;83904079;83904079;83904079;83904079;83904079;83904079;83904079;839…	83870082;83870082;83870082;83869977;83870082;83870082;83870082;83870082;83879983;83879983;83880294;83882848;83882787;83882801;83883136;83883136;83883136;83883136;83883136;83883136;83883136;83883136;83885094;83887284;83887284;83887284;83887284;83890342;83890481;83890481;83890481;83890481;83890481;83890481;83890481;83902240;83902240;83904159;83904159;83904159;83904159;83904159;83904159;83904159;839…	-;-;-;-;-;-;-;-;-;-;-;-;-;-;-;-;-;-;-;-;-;-;-;-;-;-;-;-;-;-;-;-;-;-;-;-;-;-;-;-;-;-;-;-;-;-;-;-;-;-;-;-;-;-;-;-;-;-;-;-;-;-;-;-;-;-;-;-;-;-;-;-;-;-;-;-;-;-;-;-;-;-;-;-;-;-;-;-;-;-;-;-;-;-;-;-;-;-;-;-;-;-;-;-;-;-;-;-;-;-;-;-;-;-;-;-;-;-;-;-;-;-;-;-;-;-;-;-	10543	0.771532	0.262595	1.26018	0.824831
RP11-33E12.2	1	85152487	85154203	-	1717	0.709012	2.14064	0.0906795	0.170449
SYDE2	1;1;1;1;1;1;1;1;1;1	85156873;85164526;85169044;85178146;85181159;85182098;85190057;85190057;85200252;85200252	85159249;85164757;85169225;85178272;85183200;85183200;85190752;85190752;85200513;85201046	-;-;-;-;-;-;-;-;-;-	6451	2.10155	0.399567	0.0160902	0.810119
LRRC8B	1;1;1;1;1;1;1;1;1;1;1;1;1;1;1;1;1;1;1;1;1;1	89524836;89524903;89526962;89568241;89568247;89568247;89568439;89568439;89568439;89568471;89579591;89579591;89579591;89579591;89582625;89582625;89582625;89582625;89583330;89583334;89592771;89592771	89525022;89525022;89526986;89568307;89568307;89568307;89568493;89568493;89568493;89568493;89579688;89579688;89579688;89579688;89584789;89583328;89584789;89582961;89583332;89584462;89597859;89597864	+;+;+;+;+;+;+;+;+;+;+;+;+;+;+;+;+;+;+;+;+;+	7691	0.201454	0.0062064	3.56295	2.33206
TGFBR3	1;1;1;1;1;1;1;1;1;1;1;1;1;1;1;1;1;1;1;1;1;1;1;1;1;1;1;1;1;1;1;1;1;1;1;1;1;1;1;1;1;1;1;1;1;1;1;1;1;1;1;1;1;1;1;1;1;1;1;1;1;1;1;1;1;1;1;1;1;1;1;1;1;1;1;1;1;1;1;1;1;1;1;1;1;1;1;1;1;1;1;1;1;1;1;1;1;1;1;1;1;1;1;1;1;1;1;1;1;1;1;1;1;1;1;1;1;1;1;1;1;1;1;1	91680343;91680345;91682426;91682430;91682647;91683729;91695490;91695672;91695672;91695672;91695672;91695672;91695672;91698089;91698089;91698089;91698089;91698089;91698089;91698089;91708663;91708663;91708663;91708663;91708663;91708663;91708663;91712243;91712243;91712243;91712243;91712243;91712243;91712243;91716236;91716236;91716236;91716236;91716236;91716236;91716568;91716568;91716568;91716568;917…	91683857;91683857;91683857;91683857;91683857;91683857;91695779;91695779;91695779;91695779;91695779;91695779;91695779;91698130;91698130;91698130;91698130;91698130;91698130;91698130;91708783;91708783;91708783;91708783;91708783;91708783;91708783;91712363;91712542;91712542;91712542;91712542;91712542;91712296;91716394;91716394;91716394;91716394;91716394;91716394;91716708;91716708;91716708;91716708;917…	-;-;-;-;-;-;-;-;-;-;-;-;-;-;-;-;-;-;-;-;-;-;-;-;-;-;-;-;-;-;-;-;-;-;-;-;-;-;-;-;-;-;-;-;-;-;-;-;-;-;-;-;-;-;-;-;-;-;-;-;-;-;-;-;-;-;-;-;-;-;-;-;-;-;-;-;-;-;-;-;-;-;-;-;-;-;-;-;-;-;-;-;-;-;-;-;-;-;-;-;-;-;-;-;-;-;-;-;-;-;-;-;-;-;-;-;-;-;-;-;-;-;-;-	8705	6.96695	2.42369	2.05688	3.29474
EVI5	1;1;1;1;1;1;1;1;1;1;1;1;1;1;1;1;1;1;1;1;1;1;1;1;1;1;1;1;1;1;1;1;1;1;1;1;1;1;1;1;1;1;1;1;1;1;1;1;1;1;1;1;1;1;1;1;1;1;1;1;1;1;1;1;1;1	92508696;92508696;92563642;92563642;92563642;92605307;92605307;92605307;92607449;92607581;92607581;92607581;92607616;92624176;92624176;92624176;92624176;92624176;92625690;92625794;92625794;92625794;92625794;92625794;92636202;92636202;92636202;92636202;92636202;92662719;92663420;92663420;92663420;92665939;92665939;92665939;92665939;92665939;92677158;92677158;92677158;92677158;92693802;92693802;926…	92513970;92513970;92563737;92563737;92563737;92605402;92605402;92605402;92607727;92607727;92607727;92607727;92607727;92624334;92624334;92624334;92624334;92624334;92625934;92625934;92625934;92625934;92625934;92625934;92636336;92636336;92636336;92636336;92636336;92662865;92663452;92663452;92663452;92665992;92665992;92665955;92665992;92665992;92677218;92677177;92677218;92677218;92693899;92693899;926…	-;-;-;-;-;-;-;-;-;-;-;-;-;-;-;-;-;-;-;-;-;-;-;-;-;-;-;-;-;-;-;-;-;-;-;-;-;-;-;-;-;-;-;-;-;-;-;-;-;-;-;-;-;-;-;-;-;-;-;-;-;-;-;-;-;-	8276	2.83496	0.95167	2.70908	3.43016
FAM69A	1;1;1;1;1;1;1;1;1;1;1;1;1;1;1;1;1;1;1;1;1;1;1	92832737;92842160;92842160;92842160;92842167;92847183;92847183;92847183;92847183;92850848;92850848;92850848;92850848;92850848;92876296;92876296;92876296;92876296;92876961;92961376;92961376;92961376;92961376	92833034;92844195;92844195;92844195;92844195;92847359;92847359;92847359;92847359;92850955;92850955;92850955;92850955;92850955;92876430;92876430;92876430;92876430;92877150;92961500;92961522;92961522;92961522	-;-;-;-;-;-;-;-;-;-;-;-;-;-;-;-;-;-;-;-;-;-;-	3091	0.411746	0.123542	4.26474	3.0298
CCDC18-AS1	1;1;1;1;1;1;1;1;1;1;1;1;1;1;1;1;1;1;1;1;1;1;1;1;1;1;1;1;1;1;1;1;1;1;1;1;1;1;1;1;1;1;1;1;1;1;1;1;1;1;1;1;1;1;1;1;1;1;1;1;1;1;1;1;1;1;1;1;1;1;1;1;1;1;1;1;1;1;1;1;1;1;1;1;1;1;1;1;1;1;1;1;1;1;1;1;1;1;1;1;1;1;1;1;1;1;1;1;1;1;1;1;1;1;1;1;1;1;1;1;1;1;1	93262186;93264638;93264640;93264645;93264645;93264647;93264650;93264651;93264669;93264672;93264676;93264677;93264677;93269683;93269683;93273474;93290565;93290565;93305111;93305388;93305388;93305388;93305388;93305388;93305388;93305388;93305388;93305388;93305388;93305388;93309540;93309715;93309715;93309715;93309715;93309753;93311169;93311280;93311485;93315149;93315149;93315149;93315216;93318168;933…	93262361;93264772;93264772;93264772;93264772;93264772;93264772;93264772;93264772;93264772;93264772;93264772;93264772;93269758;93269758;93273583;93290686;93290686;93305470;93305470;93305470;93305470;93305470;93305470;93305470;93305470;93305470;93305470;93305470;93305470;93309634;93309790;93309770;93309763;93309790;93309790;93311608;93311608;93311608;93315173;93315269;93315269;93315268;93318228;933…	-;-;-;-;-;-;-;-;-;-;-;-;-;-;-;-;-;-;-;-;-;-;-;-;-;-;-;-;-;-;-;-;-;-;-;-;-;-;-;-;-;-;-;-;-;-;-;-;-;-;-;-;-;-;-;-;-;-;-;-;-;-;-;-;-;-;-;-;-;-;-;-;-;-;-;-;-;-;-;-;-;-;-;-;-;-;-;-;-;-;-;-;-;-;-;-;-;-;-;-;-;-;-;-;-;-;-;-;-;-;-;-;-;-;-;-;-;-;-;-;-;-;-	4786	1.96552	0.653268	2.1254	2.02666
ARHGAP29	1;1;1;1;1;1;1;1;1;1;1;1;1;1;1;1;1;1;1;1;1;1;1;1;1;1;1;1;1;1;1;1;1;1;1;1;1;1;1;1;1;1;1;1;1;1;1;1;1;1;1;1;1;1;1;1;1;1;1;1;1;1;1;1;1;1;1;1;1;1;1;1	94148988;94149847;94150352;94154551;94154551;94171751;94174604;94176613;94177612;94177612;94177852;94177852;94177852;94179725;94179725;94179725;94184151;94184151;94184151;94184872;94184872;94184872;94185342;94185342;94185342;94186499;94186499;94186499;94188837;94188837;94188837;94189216;94189216;94189216;94189926;94189926;94189926;94201720;94201720;94201895;94202544;94202544;94202918;94202918;942…	94150515;94149883;94150515;94154829;94154648;94174749;94174749;94177720;94177720;94177720;94178167;94178167;94178167;94179957;94179957;94179957;94184288;94184288;94184288;94185060;94185060;94185060;94185481;94185481;94185481;94186597;94186597;94186597;94188941;94188941;94188941;94189352;94189352;94189352;94195940;94190083;94190083;94201857;94201857;94202732;94202732;94202732;94202998;94202998;942…	-;-;-;-;-;-;-;-;-;-;-;-;-;-;-;-;-;-;-;-;-;-;-;-;-;-;-;-;-;-;-;-;-;-;-;-;-;-;-;-;-;-;-;-;-;-;-;-;-;-;-;-;-;-;-;-;-;-;-;-;-;-;-;-;-;-;-;-;-;-;-;-	15524	9.65442	3.17936	2.5107	0.393201
TMEM56	1;1;1;1;1;1;1;1;1;1;1;1;1;1;1;1;1;1;1;1;1;1;1;1	95117338;95117439;95117923;95121055;95140672;95143891;95143891;95143891;95143891;95148702;95148702;95148702;95148702;95150208;95150208;95150208;95150208;95151325;95151325;95151325;95173816;95173816;95173816;95191550	95117617;95117827;95118091;95121184;95140742;95144056;95144056;95144056;95144056;95148791;95148791;95148791;95148791;95150229;95150266;95150266;95150266;95151419;95151419;95151419;95173878;95173845;95173889;95197607	+;+;+;+;+;+;+;+;+;+;+;+;+;+;+;+;+;+;+;+;+;+;+;+	7402	5.40493	1.72826	2.5662	2.56432
RPSAP19	1	101786340	101787219	-	880	7.63185	23.6514	16.7297	21.7514
RNPC3	1;1;1;1;1;1;1;1;1;1;1;1;1;1;1;1;1;1;1;1;1;1;1;1;1;1;1;1;1;1;1;1;1;1;1;1;1;1;1;1;1;1;1;1;1;1;1;1;1;1;1;1;1;1;1;1;1;1;1;1;1;1;1;1;1;1;1;1;1;1;1;1;1;1;1;1	103525691;103525697;103525699;103525757;103525971;103526067;103526067;103527695;103527695;103527695;103527695;103527695;103533739;103533739;103533739;103533739;103533739;103534774;103534774;103534774;103534774;103534774;103535330;103535330;103535330;103535330;103535330;103536126;103536126;103536126;103536126;103537342;103537342;103537342;103537342;103537388;103541350;103541350;103541350;103541350…	103526262;103525823;103525930;103525823;103526262;103526262;103526262;103527742;103527742;103527742;103527742;103527742;103533857;103533857;103533857;103533857;103533857;103534857;103534857;103534857;103534857;103534857;103535441;103535441;103535441;103535441;103535441;103536194;103536194;103536194;103536194;103537484;103537484;103537484;103537484;103537484;103541475;103541475;103541475;103541475…	+;+;+;+;+;+;+;+;+;+;+;+;+;+;+;+;+;+;+;+;+;+;+;+;+;+;+;+;+;+;+;+;+;+;+;+;+;+;+;+;+;+;+;+;+;+;+;+;+;+;+;+;+;+;+;+;+;+;+;+;+;+;+;+;+;+;+;+;+;+;+;+;+;+;+;+	6867	3.03791	0.938404	2.34289	1.85085
SLC25A24	1;1;1;1;1;1;1;1;1;1;1;1;1;1;1;1;1;1;1;1;1;1;1;1;1;1;1;1;1;1	108134036;108134820;108134823;108139058;108139058;108139058;108143543;108143543;108143543;108148279;108148279;108148279;108154983;108154983;108154983;108157462;108157462;108157462;108161182;108161182;108161182;108181941;108181941;108185828;108185828;108185828;108192496;108198493;108199956;108199956	108136837;108136837;108136837;108139208;108139208;108139208;108143710;108143710;108143710;108148386;108148386;108148386;108155135;108155135;108155135;108157620;108157620;108157620;108161293;108161293;108161293;108182028;108182028;108185954;108185954;108185954;108192818;108200849;108200279;108200358	-;-;-;-;-;-;-;-;-;-;-;-;-;-;-;-;-;-;-;-;-;-;-;-;-;-;-;-;-;-	6548	19.8422	6.62641	10.7475	20.1062
SCARNA2	1;1	109100193;109100193	109100612;109100619	+;+	427	15.81	0.670728	2.43086	4.11232
LAMTOR5-AS1	1;1;1;1;1;1;1;1;1;1;1;1;1;1;1;1;1;1;1;1;1;1;1;1;1;1;1;1;1;1;1;1;1;1;1;1;1;1;1;1;1;1;1;1;1;1;1;1;1;1;1;1;1;1;1;1;1;1;1;1;1;1;1;1;1;1;1;1;1;1;1;1;1;1;1;1;1;1;1;1;1;1;1;1;1;1;1;1;1;1;1;1;1;1;1;1;1;1;1;1;1;1;1;1;1;1;1;1;1;1;1;1;1;1;1;1;1;1;1;1;1;1;1;1;1;1;1;1;1;1;1;1;1;1;1;1;1;1;1;1;1;1;1;1;1;1;1;1;1;1;1;1;1;1;1;1;1;1;1;1;1;1;1;1;1;1;1;1;1;1;1;1;1;1;1;1;1;1;1;1;1;1;1;1;1;1;1;1;1	110347116;110355876;110382819;110407525;110407628;110407784;110407820;110407825;110407828;110407829;110407840;110407848;110407850;110407875;110407918;110408136;110408377;110408605;110408653;110408922;110408970;110409085;110411020;110411445;110412015;110412173;110412173;110412173;110412173;110412173;110412173;110412173;110412173;110412173;110412173;110412173;110412173;110412173;110412173;110412173…	110347887;110356031;110383000;110407954;110407815;110407954;110407954;110407954;110407954;110407954;110407954;110407954;110407954;110407954;110407954;110408227;110409158;110409158;110409158;110409158;110409158;110409158;110411521;110411521;110412293;110412293;110412293;110412293;110412293;110412293;110412293;110412293;110412293;110412293;110412498;110412293;110412293;110412293;110412293;110412293…	+;+;+;+;+;+;+;+;+;+;+;+;+;+;+;+;+;+;+;+;+;+;+;+;+;+;+;+;+;+;+;+;+;+;+;+;+;+;+;+;+;+;+;+;+;+;+;+;+;+;+;+;+;+;+;+;+;+;+;+;+;+;+;+;+;+;+;+;+;+;+;+;+;+;+;+;+;+;+;+;+;+;+;+;+;+;+;+;+;+;+;+;+;+;+;+;+;+;+;+;+;+;+;+;+;+;+;+;+;+;+;+;+;+;+;+;+;+;+;+;+;+;+;+;+;+;+;+	10755	0.355009	0.0976417	0.188197	0.139945
HIPK1	1;1;1;1;1;1;1;1;1;1;1;1;1;1;1;1;1;1;1;1;1;1;1;1;1;1;1;1;1;1;1;1;1;1;1;1;1;1;1;1;1;1;1;1;1;1;1;1;1;1;1;1;1;1;1;1;1;1;1;1;1;1;1;1;1;1;1;1;1;1;1;1;1;1;1;1;1;1;1;1;1;1;1;1;1;1;1;1;1;1;1;1;1;1;1;1;1;1;1;1;1;1;1;1;1;1;1;1;1;1;1;1;1;1;1;1;1;1;1;1;1;1;1;1;1;1;1;1;1;1;1;1;1;1;1;1	113929192;113929374;113929374;113929710;113929755;113929859;113930505;113930728;113932201;113933140;113933140;113940382;113940382;113940382;113940382;113940382;113940382;113940382;113940382;113951145;113952766;113952766;113952766;113952766;113952766;113952766;113952766;113953877;113954626;113954651;113954651;113954651;113954651;113954651;113954651;113954651;113955563;113955563;113955563;113955563…	113929532;113929532;113929532;113929939;113929939;113929939;113930624;113930859;113932222;113933234;113933234;113940702;113940740;113941459;113941459;113941459;113941459;113941459;113941459;113951292;113952889;113952889;113952889;113952889;113952889;113952889;113952889;113953932;113954770;113954770;113954770;113954770;113954770;113954770;113954770;113954770;113955649;113955649;113955649;113955649…	+;+;+;+;+;+;+;+;+;+;+;+;+;+;+;+;+;+;+;+;+;+;+;+;+;+;+;+;+;+;+;+;+;+;+;+;+;+;+;+;+;+;+;+;+;+;+;+;+;+;+;+;+;+;+;+;+;+;+;+;+;+;+;+;+;+;+;+;+;+;+;+;+;+;+;+;+;+;+;+;+;+;+;+;+;+;+;+;+;+;+;+;+;+;+;+;+;+;+;+;+;+;+;+;+;+;+;+;+;+;+;+;+;+;+;+;+;+;+;+;+;+;+;+;+;+;+;+	9280	10.2263	3.58001	8.88657	9.26277
TRIM33	1;1;1;1;1;1;1;1;1;1;1;1;1;1;1;1;1;1;1;1;1;1;1;1;1;1;1;1;1;1;1;1;1;1;1;1;1;1;1;1;1;1;1;1;1;1;1;1;1;1;1;1;1;1;1;1;1;1;1;1;1;1;1	114392777;114396258;114397608;114397608;114397608;114397732;114397940;114397940;114399457;114399457;114399457;114399457;114401389;114401389;114401389;114402760;114402760;114402760;114404326;114405410;114405410;114405410;114406941;114406941;114406941;114406941;114408677;114408677;114408677;114410184;114410184;114410184;114420380;114421436;114421436;114421436;114424591;114424591;114424591;114425449…	114397860;114396505;114397860;114397860;114397990;114397838;114397990;114397990;114399609;114399609;114399609;114399609;114401463;114401463;114401463;114402883;114402883;114402883;114405759;114405759;114405759;114405759;114406967;114407100;114407100;114407100;114408740;114408740;114408740;114410316;114410316;114410316;114420451;114421636;114421636;114421636;114424755;114424755;114424755;114425723…	-;-;-;-;-;-;-;-;-;-;-;-;-;-;-;-;-;-;-;-;-;-;-;-;-;-;-;-;-;-;-;-;-;-;-;-;-;-;-;-;-;-;-;-;-;-;-;-;-;-;-;-;-;-;-;-;-;-;-;-;-;-;-	9574	9.69261	3.40027	11.2319	12.2579
RP5-1086K13.1	1;1	116493016;116498802	116494906;116499212	-;-	2302	0.576909	0.186621	0.698899	0.181619
U1	1;1;1;1;1;1;1;1;1;1;1;1;21;KI270713.1;KI270713.1;KI270750.1	120354987;145169519;146376807;146409903;148522601;149636766;121008362;144523860;144551779;144560666;145431527;145465617;9646825;21861;30437;148668	120355148;145169664;146376970;146410062;148522765;149636929;121008507;144524021;144551943;144560829;145431693;145465780;9647000;22024;30580;148843	+;+;+;+;+;+;-;-;-;-;-;-;+;-;-;+	2589	5.16803	0.671108	0.315723	0.563584
U2	1;14;17;17;17;17;17;17;17;17;17;17;17;17;22;3;4;8;9;GL000216.2;GL000225.1	120571120;75270700;43239921;43241180;43245674;43251829;43266633;43271369;43273101;43277978;43284139;43290291;43296425;43300041;10736171;150241777;25250545;109873913;115734392;93197;183252	120571264;75270780;43240111;43241370;43245864;43252019;43266823;43271559;43273292;43278168;43284329;43290481;43296615;43300231;10736283;150241860;25250639;109874018;115734491;93309;183364	+;-;-;-;-;-;-;-;-;-;-;-;-;-;-;+;+;-;+;-;+	3243	0.409511	0.0441568	0.19204	0.0773517
EMBP1	1;1;1;1;1;1;1;1;1;1;1;1;1;1;1;1;1;1;1	121519112;121519132;121519345;121538323;121556510;121556510;121556510;121556931;121556931;121562228;121562228;121564637;121564637;121565764;121565764;121568147;121568147;121568776;121568776	121519459;121519459;121519459;121538420;121556674;121556696;121556696;121557019;121557019;121562355;121562355;121564913;121564913;121565797;121565797;121568201;121568201;121568791;121571892	+;+;+;+;+;+;+;+;+;+;+;+;+;+;+;+;+;+;+	4333	0.351192	0.121179	0.311417	0
RP11-403I13.7	1;1	143790010;143792120	143790263;143797108	+;+	5243	0.0580475	0.194193	0.252417	0.00462502
RP11-289I10.2	1	145233001	145233519	+	519	0.639713	4.41466	1.59997	0.241668
NOTCH2NL	1;1;1;1;1;1;1;1;1;1;1;1;1;1;1;1;1;1;1;1	146146203;146146521;146147326;146147665;146147665;146152266;146155352;146156480;146156480;146156480;146164751;146164751;146164751;146189300;146189300;146189300;146210834;146213468;146228709;146228709	146146320;146147395;146147395;146147754;146147747;146156229;146156229;146156815;146156815;146156815;146165010;146165010;146165010;146189381;146189381;146189381;146211129;146213571;146229026;146229026	-;-;-;-;-;-;-;-;-;-;-;-;-;-;-;-;-;-;-;-	6443	1.99852	0.386135	0.570461	0.557859
HIST2H2BF	1;1;1;1;1;1;1;1;1	149782689;149782877;149803602;149805260;149810406;149811683;149811947;149811947;149811947	149783260;149783260;149803961;149805555;149812359;149811757;149812057;149812338;149812373	-;-;-;-;-;-;-;-;-	3196	1.0042	0.186692	0.470922	0.752188
HIST2H3D	1	149813271	149813681	-	411	5.65469	0	1.76785	0.813793
HIST2H3C	1	149839538	149841193	-	1656	3.70906	0.245009	0.517109	1.41382
HIST2H3A	1	149852619	149854274	+	1656	3.70906	0.245009	0.517109	1.41382
HIST2H2AC	1	149886975	149887364	+	390	8.08744	0.36718	1.99611	5.25288
HIST2H2AB	1	149887524	149887916	-	393	2.95684	0.121459	0.396175	1.17022
ASH1L	1;1;1;1;1;1;1;1;1;1;1;1;1;1;1;1;1;1;1;1;1;1;1;1;1;1;1;1;1;1;1;1;1;1;1;1;1;1;1;1;1;1;1;1;1;1;1;1;1;1;1;1;1;1;1;1;1;1;1;1;1;1;1;1;1;1;1;1;1;1;1;1;1;1;1;1;1	155335268;155336055;155338089;155338089;155339328;155339328;155341936;155341936;155343041;155343314;155343314;155343451;155343604;155343604;155343604;155343604;155343656;155344183;155344183;155344183;155344183;155344183;155345963;155346350;155346383;155346383;155346383;155346383;155347656;155347656;155347656;155349327;155349327;155349327;155349542;155349542;155352706;155352706;155354473;155354473…	155337751;155337751;155338390;155338390;155339368;155339368;155342102;155342102;155343486;155343486;155343486;155343486;155343742;155343742;155343742;155343742;155343742;155344591;155344273;155344273;155344273;155344273;155346207;155346445;155346469;155346429;155346469;155346469;155347904;155347904;155347904;155349351;155349459;155349459;155349596;155349596;155352858;155352858;155354630;155354630…	-;-;-;-;-;-;-;-;-;-;-;-;-;-;-;-;-;-;-;-;-;-;-;-;-;-;-;-;-;-;-;-;-;-;-;-;-;-;-;-;-;-;-;-;-;-;-;-;-;-;-;-;-;-;-;-;-;-;-;-;-;-;-;-;-;-;-;-;-;-;-;-;-;-;-;-;-	13329	12.3714	3.26245	6.13644	14.0287
HSPA6	1	161524540	161526910	+	2371	0.299431	0.916015	0.0328335	0.50255
UHMK1	1;1;1;1;1;1;1;1;1;1;1;1;1;1;1;1;1;1;1;1;1;1;1;1;1;1;1;1;1;1	162497251;162497805;162497843;162498085;162499955;162499955;162499955;162499955;162500913;162500913;162500913;162503754;162503754;162503754;162503754;162512500;162512500;162512500;162512500;162512725;162512725;162512725;162512725;162518102;162518102;162518102;162522404;162522404;162522404;162522404	162497296;162498268;162498268;162498268;162501104;162500247;162500247;162500247;162501104;162501104;162501104;162503848;162503848;162503848;162503848;162512576;162512576;162512576;162512576;162512823;162512823;162512823;162512823;162518190;162518190;162518190;162524054;162529610;162529629;162529629	+;+;+;+;+;+;+;+;+;+;+;+;+;+;+;+;+;+;+;+;+;+;+;+;+;+;+;+;+;+	9246	27.8531	7.99688	15.6325	27.2122
POU2F1	1;1;1;1;1;1;1;1;1;1;1;1;1;1;1;1;1;1;1;1;1;1;1;1;1;1;1;1;1;1;1;1;1;1;1;1;1;1;1;1;1;1;1;1;1;1;1;1;1;1;1;1;1;1;1;1;1;1;1;1;1;1;1;1;1;1;1;1;1;1;1;1;1;1;1;1;1;1;1;1;1;1;1;1;1;1;1;1;1;1;1;1;1;1;1;1;1;1;1;1;1;1;1;1;1;1;1;1;1;1;1;1;1;1;1;1;1;1;1;1;1;1;1;1;1;1;1;1;1;1;1;1;1;1;1;1;1;1;1;1;1;1;1;1;1;1;1;1;1;1;1;1;1;1;1;1;1;1;1;1;1;1;1;1;1;1;1;1;1;1;1;1;1;1;1;1	167220829;167220876;167220886;167220890;167220891;167220891;167220891;167220895;167220895;167220898;167241407;167241407;167241407;167257820;167303474;167303474;167303474;167303474;167303474;167319014;167329044;167329166;167332470;167332470;167332470;167332470;167332470;167332470;167332470;167332470;167332470;167332470;167332470;167332470;167337970;167357460;167365467;167365467;167365467;167365467…	167220958;167220958;167220958;167220958;167220958;167220958;167220958;167220958;167220958;167220958;167241610;167241610;167241610;167257917;167303574;167303574;167303574;167303574;167303574;167319056;167329306;167329306;167332535;167332535;167332535;167332535;167332535;167332535;167332535;167332535;167332535;167332535;167332535;167332535;167338258;167357521;167365567;167365567;167365567;167365567…	+;+;+;+;+;+;+;+;+;+;+;+;+;+;+;+;+;+;+;+;+;+;+;+;+;+;+;+;+;+;+;+;+;+;+;+;+;+;+;+;+;+;+;+;+;+;+;+;+;+;+;+;+;+;+;+;+;+;+;+;+;+;+;+;+;+;+;+;+;+;+;+;+;+;+;+;+;+;+;+;+;+;+;+;+;+;+;+;+;+;+;+;+;+;+;+;+;+;+;+;+;+;+;+;+;+;+;+;+;+;+;+;+;+;+;+;+;+;+;+;+;+;+;+;+;+;+;+	15753	2.99631	0.966608	4.19066	2.86633
RP1-206D15.6	1	169486076	169486986	+	911	1.51853	0.261984	0.455753	0.826075
PFN1P1	1	171670517	171670939	-	423	4.84019	15.2341	9.38597	3.3605
DNM3	1;1;1;1;1;1;1;1;1;1;1;1;1;1;1;1;1;1;1;1;1;1;1;1;1;1;1;1;1;1;1;1;1;1;1;1;1;1;1;1;1;1;1;1;1;1;1;1;1;1;1;1;1;1;1;1;1;1;1;1;1;1;1;1;1;1;1;1;1;1;1;1;1;1;1;1;1;1;1;1;1;1;1;1;1;1;1;1;1;1;1;1;1;1;1;1;1;1;1;1;1;1;1;1;1;1;1;1;1;1;1;1;1	171841498;171841500;171841500;171841500;171841529;171921748;171921748;171921748;171921748;171921748;171970122;171987656;171987656;171987656;171987656;171987656;171987656;171988945;171988945;171988945;171988945;171988945;171988945;172032402;172032402;172032402;172032402;172032402;172032402;172033105;172033105;172033105;172033105;172033105;172033105;172038319;172038319;172038319;172038319;172038319…	171841817;171841817;171841817;171841817;171841817;171921821;171921821;171921821;171921821;171921821;171970245;171987805;171987805;171987805;171987805;171987805;171987805;171989148;171989148;171989148;171989148;171989148;171989148;172032500;172032500;172032500;172032500;172032500;172032500;172033265;172033265;172033265;172033265;172033265;172033265;172038461;172038461;172038461;172038461;172038461…	+;+;+;+;+;+;+;+;+;+;+;+;+;+;+;+;+;+;+;+;+;+;+;+;+;+;+;+;+;+;+;+;+;+;+;+;+;+;+;+;+;+;+;+;+;+;+;+;+;+;+;+;+;+;+;+;+;+;+;+;+;+;+;+;+;+;+;+;+;+;+;+;+;+;+;+;+;+;+;+;+;+;+;+;+;+;+;+;+;+;+;+;+;+;+;+;+;+;+;+;+;+;+;+;+;+;+;+;+;+;+;+;+	11329	0.551935	0.168535	0.884146	0.313684
ZBTB37	1;1;1;1;1;1;1;1;1;1;1;1;1;1;1;1;1	173868082;173868355;173868394;173868925;173868925;173868925;173868956;173870197;173870197;173870197;173870200;173873467;173873467;173873467;173885636;173885636;173885636	173868255;173868405;173868405;173869120;173869120;173869120;173869120;173871148;173871148;173871148;173871148;173873643;173873566;173873566;173903549;173886636;173886636	+;+;+;+;+;+;+;+;+;+;+;+;+;+;+;+;+	19464	0.960916	0.338431	0.946574	1.50145
ABL2	1;1;1;1;1;1;1;1;1;1;1;1;1;1;1;1;1;1;1;1;1;1;1;1;1;1;1;1;1;1;1;1;1;1;1;1;1;1;1;1;1;1;1;1;1;1;1;1;1;1;1;1;1;1;1;1;1;1;1;1;1;1;1;1;1;1;1;1;1;1;1;1;1;1;1;1;1;1;1;1;1;1;1;1;1;1;1;1;1;1;1;1;1;1;1;1;1;1;1;1;1;1;1;1;1;1;1;1;1;1;1;1	179099327;179104048;179107599;179107718;179107718;179107718;179107718;179109208;179109208;179109208;179109208;179110282;179110282;179110282;179110282;179110282;179110282;179110282;179110581;179112309;179112309;179112309;179112309;179112309;179112309;179112309;179112309;179114878;179114878;179114878;179114878;179114878;179114878;179114878;179114878;179116823;179116852;179117332;179117332;179117332…	179109441;179108898;179109441;179108898;179108898;179109441;179108898;179109441;179109441;179109441;179109441;179110455;179110455;179110455;179110455;179110455;179110455;179110455;179110845;179112398;179112398;179112398;179112398;179112398;179112398;179112398;179112398;179115030;179115030;179115030;179115030;179115030;179115030;179115030;179115030;179117516;179117516;179117516;179117516;179117516…	-;-;-;-;-;-;-;-;-;-;-;-;-;-;-;-;-;-;-;-;-;-;-;-;-;-;-;-;-;-;-;-;-;-;-;-;-;-;-;-;-;-;-;-;-;-;-;-;-;-;-;-;-;-;-;-;-;-;-;-;-;-;-;-;-;-;-;-;-;-;-;-;-;-;-;-;-;-;-;-;-;-;-;-;-;-;-;-;-;-;-;-;-;-;-;-;-;-;-;-;-;-;-;-;-;-;-;-;-;-;-;-	13257	9.29974	3.22616	5.30459	8.02932
CEP350	1;1;1;1;1;1;1;1;1;1;1;1;1;1;1;1;1;1;1;1;1;1;1;1;1;1;1;1;1;1;1;1;1;1;1;1;1;1;1;1;1;1;1;1;1;1;1;1;1;1;1;1;1;1;1;1;1;1;1;1;1;1;1;1;1;1;1;1;1;1;1;1;1;1;1;1;1;1;1;1;1;1;1;1;1;1;1;1;1;1;1;1;1;1;1	179954738;179954773;179986169;179986181;179986182;179987240;179987243;179987243;179990507;179990507;179992062;179992062;179992062;179996553;179996553;180003174;180006454;180011929;180013847;180015849;180019949;180022698;180024419;180031320;180033862;180036926;180041138;180041203;180041662;180041662;180041662;180043056;180043056;180044051;180044051;180044051;180048536;180048536;180048536;180052224…	179955142;179955142;179986254;179986254;179986254;179987286;179987286;179987286;179990621;179990621;179992221;179992221;179992221;179996963;179997175;180003287;180006567;180012075;180014505;180015970;180021009;180022848;180024582;180031494;180034082;180037089;180041248;180041248;180041802;180041802;180041802;180043192;180043192;180044173;180044173;180044173;180048705;180048705;180048705;180052316…	+;+;+;+;+;+;+;+;+;+;+;+;+;+;+;+;+;+;+;+;+;+;+;+;+;+;+;+;+;+;+;+;+;+;+;+;+;+;+;+;+;+;+;+;+;+;+;+;+;+;+;+;+;+;+;+;+;+;+;+;+;+;+;+;+;+;+;+;+;+;+;+;+;+;+;+;+;+;+;+;+;+;+;+;+;+;+;+;+;+;+;+;+;+;+	14301	6.98025	2.0327	6.03872	8.25589
EDEM3	1;1;1;1;1;1;1;1;1;1;1;1;1;1;1;1;1;1;1;1;1;1;1;1;1;1;1;1;1;1;1;1;1;1;1;1;1;1;1;1;1;1;1;1;1;1;1;1;1;1;1;1;1;1;1;1;1;1;1;1;1;1;1;1;1;1	184690231;184690493;184690503;184693366;184694044;184694468;184701497;184702811;184702811;184702811;184702811;184706643;184706643;184706643;184706643;184708153;184708153;184708153;184708153;184710394;184710394;184710394;184710394;184711723;184711723;184711723;184712433;184712433;184716888;184716888;184717540;184717540;184719162;184719162;184719443;184719443;184720510;184721289;184721289;184723751…	184694472;184694472;184692145;184693432;184694472;184694472;184701544;184702996;184702996;184702996;184702996;184706808;184706808;184706808;184706808;184708210;184708344;184708344;184708344;184710547;184710469;184710547;184710547;184711757;184711877;184711877;184712598;184712598;184717012;184717012;184717623;184717623;184719245;184719245;184719568;184719568;184721386;184721386;184721386;184723856…	-;-;-;-;-;-;-;-;-;-;-;-;-;-;-;-;-;-;-;-;-;-;-;-;-;-;-;-;-;-;-;-;-;-;-;-;-;-;-;-;-;-;-;-;-;-;-;-;-;-;-;-;-;-;-;-;-;-;-;-;-;-;-;-;-;-	7804	7.62241	2.00011	6.82985	8.22886
RP4-635A23.6	1	185292384	185294372	-	1989	0.778976	0.143992	0.600138	0.693657
ASPM	1;1;1;1;1;1;1;1;1;1;1;1;1;1;1;1;1;1;1;1;1;1;1;1;1;1;1;1;1;1;1;1;1;1;1;1;1;1;1;1;1;1;1;1;1;1;1;1;1;1;1;1;1;1;1;1;1;1;1;1;1;1;1;1;1;1;1;1;1;1;1;1;1;1;1;1;1;1;1;1;1;1;1;1;1;1;1;1;1;1	197084128;197084128;197084132;197086803;197086803;197086803;197088205;197088256;197088256;197088256;197089930;197089930;197089930;197089930;197090196;197090196;197090196;197090196;197090850;197090850;197090850;197090850;197091907;197091907;197091907;197091907;197093052;197093052;197093052;197093052;197094084;197094084;197094084;197094084;197095998;197095998;197095998;197095998;197100431;197100431…	197084426;197084426;197084426;197086972;197086972;197086972;197088432;197088432;197088432;197088432;197090084;197090084;197090084;197090084;197090388;197090388;197090388;197090388;197091041;197091041;197091041;197091041;197092056;197092056;197092056;197092056;197093261;197093261;197093261;197093261;197094180;197094180;197094180;197094180;197096164;197096164;197096164;197096164;197102647;197105185…	-;-;-;-;-;-;-;-;-;-;-;-;-;-;-;-;-;-;-;-;-;-;-;-;-;-;-;-;-;-;-;-;-;-;-;-;-;-;-;-;-;-;-;-;-;-;-;-;-;-;-;-;-;-;-;-;-;-;-;-;-;-;-;-;-;-;-;-;-;-;-;-;-;-;-;-;-;-;-;-;-;-;-;-;-;-;-;-;-;-	10938	20.757	6.90385	14.1064	14.2382
ZBTB41	1;1;1;1;1;1;1;1;1;1;1;1;1;1;1;1;1;1;1;1;1	197153680;197158442;197172160;197172160;197175010;197175010;197175931;197176564;197176564;197178417;197178417;197180988;197180988;197188292;197188292;197190762;197190762;197191692;197191692;197199354;197199354	197160014;197160014;197172248;197172248;197175115;197175115;197176014;197176670;197176670;197178512;197178512;197181117;197181117;197188439;197188439;197190831;197190831;197191899;197191899;197200521;197200542	-;-;-;-;-;-;-;-;-;-;-;-;-;-;-;-;-;-;-;-;-	8562	3.62567	0.663429	2.51554	2.53918
DENND1B	1;1;1;1;1;1;1;1;1;1;1;1;1;1;1;1;1;1;1;1;1;1;1;1;1;1;1;1;1;1;1;1;1;1;1;1;1;1;1;1;1;1;1;1;1;1;1;1;1;1;1;1;1;1;1;1;1;1;1;1;1;1;1;1;1;1;1;1;1;1;1;1;1;1;1;1;1;1;1;1;1;1;1;1;1;1;1;1;1;1;1;1;1;1;1;1;1;1;1;1;1;1;1;1;1;1;1;1;1;1;1;1;1;1;1	197504748;197504751;197509644;197511728;197511728;197511728;197512871;197512871;197512871;197539964;197539964;197539964;197540959;197540959;197540959;197545567;197545922;197545922;197545922;197546733;197546733;197546733;197546733;197552255;197552255;197553022;197553022;197583152;197583152;197583152;197583152;197595208;197595208;197595208;197595208;197605482;197607073;197607073;197607073;197607073…	197510972;197510972;197510972;197511944;197511944;197511944;197512953;197512953;197512953;197540071;197540071;197540071;197541015;197541015;197541015;197545990;197545990;197545990;197545990;197546773;197546773;197546773;197546773;197553112;197553112;197553112;197553112;197583253;197583253;197583253;197583220;197595333;197595333;197595333;197595333;197607174;197607174;197607174;197607174;197607174…	-;-;-;-;-;-;-;-;-;-;-;-;-;-;-;-;-;-;-;-;-;-;-;-;-;-;-;-;-;-;-;-;-;-;-;-;-;-;-;-;-;-;-;-;-;-;-;-;-;-;-;-;-;-;-;-;-;-;-;-;-;-;-;-;-;-;-;-;-;-;-;-;-;-;-;-;-;-;-;-;-;-;-;-;-;-;-;-;-;-;-;-;-;-;-;-;-;-;-;-;-;-;-;-;-;-;-;-;-;-;-;-;-;-;-	13203	1.30343	0.448303	0.833338	0.706151
NEK7	1;1;1;1;1;1;1;1;1;1;1;1;1;1;1;1;1;1;1;1;1;1;1;1;1;1;1;1;1;1;1;1;1;1;1;1;1;1;1;1;1;1;1;1	198156963;198156994;198156998;198157121;198206874;198208538;198220799;198220999;198220999;198232553;198232553;198232553;198232553;198232553;198232553;198232553;198245189;198253040;198253040;198253040;198253040;198253040;198253040;198256328;198262575;198262575;198262575;198264125;198264125;198277704;198277961;198277961;198278954;198278954;198278954;198292945;198292945;198292945;198297127;198297127…	198157276;198157276;198157096;198157276;198207224;198208588;198221110;198221110;198221110;198232637;198232637;198232637;198232637;198232637;198232637;198232637;198245349;198253180;198253180;198253168;198253078;198253180;198253180;198256531;198262623;198262637;198262637;198264235;198264235;198278069;198278069;198278069;198279061;198279061;198279061;198293039;198293039;198293039;198297240;198297240…	+;+;+;+;+;+;+;+;+;+;+;+;+;+;+;+;+;+;+;+;+;+;+;+;+;+;+;+;+;+;+;+;+;+;+;+;+;+;+;+;+;+;+;+	5485	11.0569	2.93276	10.2852	14.4596
KIF14	1;1;1;1;1;1;1;1;1;1;1;1;1;1;1;1;1;1;1;1;1;1;1;1;1;1;1;1;1;1;1;1;1;1;1;1;1;1;1;1;1;1;1;1;1;1;1;1;1;1;1;1;1;1;1;1;1;1;1	200551497;200551500;200554468;200554468;200555380;200555380;200559330;200559330;200560722;200560722;200565069;200565069;200565445;200565445;200569911;200569911;200575591;200575591;200580254;200580254;200581201;200581201;200586101;200586101;200589217;200589217;200590125;200590125;200592080;200592080;200593667;200593667;200598237;200598237;200600050;200600050;200600356;200600356;200601896;200601896…	200553767;200553767;200554606;200554606;200555454;200555454;200559452;200559452;200560880;200560880;200565253;200565253;200565669;200565669;200570005;200570005;200575691;200575691;200580383;200580383;200581294;200581294;200586227;200586227;200589369;200589369;200590272;200590272;200592240;200592240;200593769;200593769;200598421;200598421;200600113;200600113;200600503;200600503;200602068;200602068…	-;-;-;-;-;-;-;-;-;-;-;-;-;-;-;-;-;-;-;-;-;-;-;-;-;-;-;-;-;-;-;-;-;-;-;-;-;-;-;-;-;-;-;-;-;-;-;-;-;-;-;-;-;-;-;-;-;-;-	7277	11.5392	2.74843	8.68666	13.3291
CAMSAP2	1;1;1;1;1;1;1;1;1;1;1;1;1;1;1;1;1;1;1;1;1;1;1;1;1;1;1;1;1;1;1;1;1;1;1;1;1;1;1;1;1;1;1;1;1;1;1;1;1;1;1;1;1;1;1;1;1;1;1;1;1;1	200739558;200739779;200739779;200760839;200760839;200760839;200807376;200807376;200807376;200815561;200815561;200815561;200828573;200832108;200832200;200832200;200832200;200832706;200832706;200832706;200832706;200832716;200841994;200841994;200841994;200841994;200844782;200844782;200844782;200844782;200847210;200847210;200847210;200847258;200847640;200847640;200847640;200848032;200848032;200848032…	200739966;200739966;200739966;200761098;200761098;200761098;200807537;200807537;200807537;200815644;200815644;200815644;200828605;200832341;200832341;200832341;200832341;200832834;200832845;200832845;200832845;200832845;200842087;200842087;200842087;200842087;200844869;200844869;200844869;200844869;200847292;200847292;200847292;200847292;200847709;200847709;200847709;200850234;200850234;200850234…	+;+;+;+;+;+;+;+;+;+;+;+;+;+;+;+;+;+;+;+;+;+;+;+;+;+;+;+;+;+;+;+;+;+;+;+;+;+;+;+;+;+;+;+;+;+;+;+;+;+;+;+;+;+;+;+;+;+;+;+;+;+	7777	19.6807	5.54855	14.6881	16.2407
RP11-175B9.3	1	202471864	202472117	-	254	11.6182	42.588	7.56008	13.0035
ZBED6	1	203796309	203800558	+	4250	2.56495	0.0898512	3.16278	2.93152
SNRPGP10	1	205351247	205351471	+	225	3.19714	13.1532	6.22787	5.94611
FCMR	1;1;1;1;1;1;1;1;1;1;1;1;1;1;1;1;1;1;1;1;1;1;1;1;1;1;1;1;1;1;1;1;1;1;1;1;1;1;1;1;1;1;1;1;1;1;1;1	206904386;206904525;206904559;206904714;206904894;206905019;206909462;206909462;206909462;206909462;206909462;206909725;206909725;206909725;206909725;206909725;206910210;206910210;206910210;206911730;206911730;206911730;206911730;206912929;206912929;206912929;206912929;206912963;206912973;206913632;206913759;206913759;206913759;206913759;206913801;206913862;206921341;206921818;206921818;206921818…	206905147;206905147;206905147;206905147;206905147;206905147;206909520;206909520;206909520;206909520;206909520;206909868;206909868;206909868;206909945;206909868;206910340;206910340;206910340;206911952;206911952;206911952;206911952;206913042;206913042;206913042;206913042;206913042;206913042;206914094;206914094;206914094;206914094;206914094;206914094;206914094;206921433;206921941;206921997;206921945…	-;-;-;-;-;-;-;-;-;-;-;-;-;-;-;-;-;-;-;-;-;-;-;-;-;-;-;-;-;-;-;-;-;-;-;-;-;-;-;-;-;-;-;-;-;-;-;-	2348	0.683441	2.01261	0.0442069	0.195867
PFKFB2	1;1;1;1;1;1;1;1;1;1;1;1;1;1;1;1;1;1;1;1;1;1;1;1;1;1;1;1;1;1;1;1;1;1;1;1;1;1;1;1;1;1;1;1;1;1;1;1;1;1;1;1;1;1;1;1;1;1;1;1;1;1;1;1;1;1;1;1;1;1;1;1;1;1;1;1;1;1;1	207034366;207034416;207034416;207034416;207034946;207034946;207042169;207042169;207042169;207042169;207049157;207049464;207049464;207049464;207053260;207053275;207053283;207053311;207054701;207054701;207054701;207054701;207054701;207054701;207054701;207060846;207061953;207061953;207061953;207061953;207061953;207061953;207062547;207062620;207062620;207062620;207062620;207063143;207063143;207063143…	207034472;207034472;207034472;207034472;207035080;207035080;207042212;207042212;207042212;207042212;207049299;207049617;207049617;207049635;207053366;207053366;207053366;207053366;207054955;207054802;207054802;207054802;207054802;207054802;207054802;207060930;207062078;207062078;207062078;207062078;207062014;207062078;207062716;207062716;207062716;207062716;207062716;207063209;207063209;207063209…	+;+;+;+;+;+;+;+;+;+;+;+;+;+;+;+;+;+;+;+;+;+;+;+;+;+;+;+;+;+;+;+;+;+;+;+;+;+;+;+;+;+;+;+;+;+;+;+;+;+;+;+;+;+;+;+;+;+;+;+;+;+;+;+;+;+;+;+;+;+;+;+;+;+;+;+;+;+;+	10197	8.91592	3.06614	3.22682	3.22677
YOD1	1;1;1;1;1;1	207043849;207043849;207050688;207050688;207052185;207052864	207049723;207049723;207051077;207050847;207052323;207052980	-;-;-;-;-;-	6521	14.7057	4.73601	6.90022	10.3864
RP11-543B16.1	1	211173488	211173849	+	362	0.764298	3.0763	1.36199	1.03944
ZNF678	1;1;1;1;1;1;1;1;1;1;1;1;1;1;1;1;1;1;1;1;1	227563543;227563543;227563551;227563580;227582514;227582514;227582514;227646544;227646544;227646544;227646544;227650956;227650956;227650956;227650992;227654336;227654336;227654336;227654336;227654336;227677179	227563724;227563724;227563724;227563724;227582606;227582606;227582606;227646670;227646670;227646670;227646670;227651076;227651076;227651076;227651076;227654768;227654353;227662462;227654476;227662461;227677443	+;+;+;+;+;+;+;+;+;+;+;+;+;+;+;+;+;+;+;+;+	8915	0.924839	0.305194	1.46702	0.553384
RP11-245P10.4	1;1;1	228407381;228408537;228409597	228407478;228408623;228409694	+;+;+	283	5.86592	1.51803	0	0.295467
FTH1P2	1	228687415	228687826	+	412	9.84885	35.1629	15.0532	8.77778
RP5-1061H20.4	1;1;1;1	229258281;229269366;229270976;229270976	229259120;229269627;229271028;229271003	-;-;-;-	1155	1.62891	0.0413277	0.718946	0.651563
ARID4B	1;1;1;1;1;1;1;1;1;1;1;1;1;1;1;1;1;1;1;1;1;1;1;1;1;1;1;1;1;1;1;1;1;1;1;1;1;1;1;1;1;1;1;1;1;1;1;1;1;1;1;1;1;1;1;1;1;1;1;1;1;1;1;1;1;1;1;1;1;1;1;1;1;1;1;1;1;1;1;1;1;1;1;1;1;1;1;1;1;1;1;1;1;1;1;1;1;1;1;1;1;1;1;1;1;1;1;1;1;1;1;1;1;1;1;1;1;1;1;1;1;1;1;1;1;1;1;1;1;1;1;1;1;1;1;1;1;1;1;1;1;1;1;1;1;1;1;1;1;1;1;1;1;1;1;1;1;1;1;1;1;1;1;1;1;1;1;1;1;1;1;1;1;1;1;1;1;1;1;1;1;1;1;1	235131634;235135652;235136034;235137877;235138091;235148404;235152706;235154881;235160511;235160893;235161174;235166895;235166895;235166895;235167884;235168544;235172618;235172618;235172618;235172618;235172618;235172647;235175184;235175184;235175184;235175184;235175184;235175184;235176748;235177616;235177787;235177800;235177800;235177800;235177800;235177800;235177856;235180139;235181071;235181585…	235131997;235135770;235136073;235137940;235138174;235148447;235152765;235155112;235160647;235161067;235161457;235168652;235168652;235168652;235168652;235168652;235172764;235172764;235172764;235172764;235172764;235172764;235175643;235175399;235175399;235175399;235175399;235175399;235176903;235177913;235177913;235177913;235177913;235177913;235177913;235177913;235177913;235182793;235181184;235181865…	-;-;-;-;-;-;-;-;-;-;-;-;-;-;-;-;-;-;-;-;-;-;-;-;-;-;-;-;-;-;-;-;-;-;-;-;-;-;-;-;-;-;-;-;-;-;-;-;-;-;-;-;-;-;-;-;-;-;-;-;-;-;-;-;-;-;-;-;-;-;-;-;-;-;-;-;-;-;-;-;-;-;-;-;-;-;-;-;-;-;-;-;-;-;-;-;-;-;-;-;-;-;-;-;-;-;-;-;-;-;-;-;-;-;-;-;-;-;-;-;-;-;-;-;-;-;-;-	11073	3.13831	1.05183	5.04787	4.72343
RGS7	1;1;1;1;1;1;1;1;1;1;1;1;1;1;1;1;1;1;1;1;1;1;1;1;1;1;1;1;1;1;1;1;1;1;1;1;1;1;1;1;1;1;1;1;1;1;1;1;1;1;1;1;1;1;1;1;1;1;1;1;1;1;1;1;1;1;1;1;1;1;1;1;1;1;1;1;1;1;1;1	240775515;240775515;240775515;240775515;240775515;240800641;240800641;240800641;240801455;240801455;240802904;240802904;240802904;240802904;240802904;240806140;240806140;240806140;240806140;240806140;240811918;240811918;240811918;240811918;240811918;240813618;240813618;240813618;240813618;240813618;240814716;240814716;240814716;240814716;240814716;240816317;240816317;240816317;240816317;240816317…	240776213;240776213;240776213;240776213;240776213;240800721;240800721;240800721;240801508;240801508;240802993;240802993;240802993;240802993;240802993;240806326;240806326;240806326;240806326;240806326;240812043;240812043;240812043;240812043;240812043;240813728;240813728;240813728;240813728;240813728;240814777;240814777;240814777;240814777;240814777;240816415;240816415;240816415;240816415;240816415…	-;-;-;-;-;-;-;-;-;-;-;-;-;-;-;-;-;-;-;-;-;-;-;-;-;-;-;-;-;-;-;-;-;-;-;-;-;-;-;-;-;-;-;-;-;-;-;-;-;-;-;-;-;-;-;-;-;-;-;-;-;-;-;-;-;-;-;-;-;-;-;-;-;-;-;-;-;-;-;-	2575	0.128936	0.40782	0.0604647	0.129891
CHML	1;1;1;1;1;1;1;1;1;1	241628853;241635466;241635466;241635527;241635770;241639183;241639882;241639882;241639882;241639882	241636073;241635797;241635797;241636073;241636073;241639249;241640254;241640254;241640254;241640254	-;-;-;-;-;-;-;-;-;-	7661	18.628	6.48617	17.4103	15.8481
CEP170	1;1;1;1;1;1;1;1;1;1;1;1;1;1;1;1;1;1;1;1;1;1;1;1;1;1;1;1;1;1;1;1;1;1;1;1;1;1;1;1;1;1;1;1;1;1;1;1;1;1;1;1;1;1;1;1;1;1;1;1;1;1;1;1;1;1;1;1;1;1;1;1;1;1;1;1;1;1;1;1;1;1;1;1;1;1;1;1;1;1;1;1;1;1;1;1;1;1;1;1;1;1;1;1;1;1;1;1;1;1;1;1;1;1;1;1;1;1;1;1;1;1;1;1;1;1;1;1;1;1;1;1;1;1;1;1;1;1;1;1;1;1;1;1;1;1;1;1;1;1;1;1;1;1;1;1;1;1;1;1;1;1;1	243124428;243124428;243124428;243124429;243124893;243125164;243125918;243125922;243126345;243126378;243126409;243126613;243126613;243126684;243128249;243128249;243128249;243128249;243128249;243128249;243128249;243128249;243128249;243128249;243129360;243129360;243129360;243129360;243129360;243129360;243129360;243129360;243129360;243129360;243129373;243135752;243136143;243136143;243136143;243136143…	243126738;243126738;243126738;243126738;243126738;243126738;243126134;243126134;243126738;243126494;243126738;243126738;243126698;243126738;243128855;243128300;243128300;243128300;243128300;243128300;243128300;243128300;243128300;243128300;243129453;243129453;243129439;243129453;243129453;243129453;243129453;243129453;243129453;243129453;243129453;243136231;243136231;243136304;243136231;243136231…	-;-;-;-;-;-;-;-;-;-;-;-;-;-;-;-;-;-;-;-;-;-;-;-;-;-;-;-;-;-;-;-;-;-;-;-;-;-;-;-;-;-;-;-;-;-;-;-;-;-;-;-;-;-;-;-;-;-;-;-;-;-;-;-;-;-;-;-;-;-;-;-;-;-;-;-;-;-;-;-;-;-;-;-;-;-;-;-;-;-;-;-;-;-;-;-;-;-;-;-;-;-;-;-;-;-;-;-;-;-;-;-;-;-;-;-;-;-;-;-;-;-;-;-;-;-;-;-	10939	5.13693	1.76508	11.6404	14.5369
RP11-439E19.10	1	246772301	246775772	+	3472	0.892502	0.206222	0.149478	0.457583
RP11-488L18.10	1	247187281	247188526	-	1246	2.10949	0.651259	3.04063	2.95277
RP11-488L18.4	1;1;1;1;1;1;1;1;1;1;1;1	247189851;247199361;247199399;247200067;247200068;247201568;247201568;247202016;247209416;247210691;247210691;247210691	247191012;247199459;247199455;247200193;247200193;247202095;247202080;247202095;247209493;247210822;247210856;247210814	-;-;-;-;-;-;-;-;-;-;-;-	2160	9.7605	1.76791	17.5159	20.2559
ARL5B	10;10;10;10;10;10	18659405;18666575;18668530;18672622;18673984;18675168	18659683;18666635;18668677;18672705;18674135;18681639	+;+;+;+;+;+	7196	8.28182	2.62017	11.7487	6.96035
GPR158	10;10;10;10;10;10;10;10;10;10;10;10;10;10;10;10;10	25175062;25221052;25395911;25412250;25466190;25466651;25466651;25475431;25550976;25572649;25589007;25594213;25594292;25596643;25596643;25597772;25597772	25176322;25221157;25396013;25412473;25466358;25466719;25466719;25475949;25551085;25572887;25589145;25594397;25594397;25596789;25596789;25602226;25602226	+;+;+;+;+;+;+;+;+;+;+;+;+;+;+;+;+	7726	1.07433	0.352162	0.644874	0.0378799
ANKRD26	10;10;10;10;10;10;10;10;10;10;10;10;10;10;10;10;10;10;10;10;10;10;10;10;10;10;10;10;10;10;10;10;10;10;10;10;10;10;10;10;10;10;10;10;10;10;10;10;10;10;10;10;10;10;10;10;10;10;10;10;10;10;10;10;10;10;10;10;10;10;10;10;10;10;10;10;10;10;10;10;10;10;10;10;10;10	26991914;26995041;27004116;27004298;27005623;27006917;27006917;27006917;27012882;27012882;27012882;27014494;27014494;27014494;27017502;27017502;27022558;27022558;27024447;27024447;27028852;27028852;27029286;27029286;27033225;27033225;27034796;27034796;27037186;27037186;27037871;27037871;27037996;27039965;27039965;27039965;27043426;27043426;27043426;27044157;27044157;27044157;27046111;27046353;270…	26992005;26995147;27005723;27005723;27005723;27006962;27006962;27006962;27013110;27013110;27013110;27014711;27014679;27014711;27017792;27017792;27022687;27022687;27024559;27024559;27028945;27028945;27029356;27029356;27033377;27033377;27035752;27035752;27037323;27037323;27038054;27038054;27038054;27040178;27040178;27040178;27043567;27043567;27043567;27044190;27044190;27044190;27046293;27046523;270…	-;-;-;-;-;-;-;-;-;-;-;-;-;-;-;-;-;-;-;-;-;-;-;-;-;-;-;-;-;-;-;-;-;-;-;-;-;-;-;-;-;-;-;-;-;-;-;-;-;-;-;-;-;-;-;-;-;-;-;-;-;-;-;-;-;-;-;-;-;-;-;-;-;-;-;-;-;-;-;-;-;-;-;-;-;-	7941	3.5817	1.2022	3.905	2.32709
ZEB1	10;10;10;10;10;10;10;10;10;10;10;10;10;10;10;10;10;10;10;10;10;10;10;10;10;10;10;10;10;10;10;10;10;10;10;10;10;10;10;10;10;10;10;10;10;10;10;10;10;10;10;10;10;10;10;10;10;10;10;10;10;10;10;10;10;10;10;10;10;10;10;10;10;10;10;10;10;10;10;10;10;10;10;10;10;10;10;10;10;10;10;10;10;10;10;10;10;10;10;10;10;10;10;10;10;10;10;10;10;10;10;10;10;10;10;10;10;10;10;10;10;10;10;10;10;10;10;10;10;10;10;10;10;…	31318495;31318783;31318818;31318837;31318913;31319125;31319172;31319212;31319212;31319213;31319216;31319216;31319222;31320113;31320126;31320547;31320606;31321135;31321135;31321152;31321474;31321621;31321690;31322010;31355144;31355144;31355144;31355147;31358145;31373018;31373018;31373018;31373018;31373018;31373018;31374803;31381723;31387124;31387124;31387124;31387124;31387124;31387124;31387124;313…	31318580;31319133;31319133;31319133;31319133;31319292;31319292;31319292;31319292;31319292;31319292;31319292;31319292;31320207;31320207;31320698;31320698;31321532;31321532;31321532;31321532;31321851;31321851;31322084;31355192;31355192;31355192;31355192;31358590;31373173;31373173;31373173;31373173;31373173;31373173;31374964;31381829;31387266;31387266;31387266;31387266;31387266;31387266;31387266;313…	+;+;+;+;+;+;+;+;+;+;+;+;+;+;+;+;+;+;+;+;+;+;+;+;+;+;+;+;+;+;+;+;+;+;+;+;+;+;+;+;+;+;+;+;+;+;+;+;+;+;+;+;+;+;+;+;+;+;+;+;+;+;+;+;+;+;+;+;+;+;+;+;+;+;+;+;+;+;+;+;+;+;+;+;+;+;+;+;+;+;+;+;+;+;+;+;+;+;+;+;+;+;+;+;+;+;+;+;+;+;+;+;+;+;+;+;+;+;+;+;+;+;+;+;+;+;+;+	8650	6.06448	1.77138	4.36791	3.33985
KIF5B	10;10;10;10;10;10;10;10;10;10;10;10;10;10;10;10;10;10;10;10;10;10;10;10;10;10;10;10;10;10;10	32009010;32015509;32017143;32017207;32018052;32018052;32018316;32018502;32018502;32019858;32019858;32021022;32021022;32021226;32022140;32022848;32028428;32031073;32032706;32033845;32034690;32035522;32035890;32037254;32037520;32038163;32038778;32039327;32040384;32048464;32055848	32011516;32015659;32017359;32017359;32018156;32018156;32018387;32018562;32018562;32019959;32019959;32021094;32021131;32021287;32022257;32023036;32028571;32031279;32032774;32034038;32034838;32035667;32035994;32037378;32037607;32038218;32038826;32039431;32040457;32048551;32056431	-;-;-;-;-;-;-;-;-;-;-;-;-;-;-;-;-;-;-;-;-;-;-;-;-;-;-;-;-;-;-	5877	59.8169	19.0382	50.2475	49.4347
AL356053.1	10;10;10;10;10;10;10;10;10;10;10;10;10;10;10;10;10;10;10;10;10;10;10;10;10;10;10;10;10;10;10;10;10;10;10;10;10;10;10;10;10;10;10;10;10;10;10;10;10;10;10;10;10;10;10;10;10;10;10	32567723;32583034;32584232;32685969;32685969;32685970;32689053;32689053;32689053;32694879;32694879;32711620;32711620;32711620;32726734;32726734;32726734;32728887;32728887;32728887;32729332;32729332;32729332;32778977;32805015;32805015;32814370;32814370;32824518;32824518;32834815;32834815;32834815;32845243;32845543;32845543;32845543;32845876;32845876;32845876;32846376;32846376;32846376;32847833;328…	32567891;32583307;32584304;32686080;32686080;32686080;32689163;32689163;32689163;32694992;32694992;32711730;32711730;32711730;32726832;32726832;32726832;32728997;32728997;32728997;32729457;32729457;32729457;32779084;32805098;32805098;32814453;32814453;32824604;32824604;32834898;32834898;32834898;32845326;32845626;32845626;32845626;32845959;32845959;32845959;32846459;32846459;32846459;32847916;328…	+;+;+;+;+;+;+;+;+;+;+;+;+;+;+;+;+;+;+;+;+;+;+;+;+;+;+;+;+;+;+;+;+;+;+;+;+;+;+;+;+;+;+;+;+;+;+;+;+;+;+;+;+;+;+;+;+;+;+	2911	0.418198	0.114783	0.0534856	0.0287246
PARGP1	10;10;10;10;10;10;10;10;10;10;10;10;10;10;10;10;10;10;10	45854093;45854714;45854803;45862986;45862986;45888165;45888165;45892432;45892432;45896184;45900347;45910549;45916079;45946837;45953123;45953334;45962811;45963885;45971938	45854460;45854895;45854895;45863363;45863114;45888312;45888312;45892483;45892507;45896244;45900426;45910706;45916171;45946911;45953206;45953456;45962994;45964871;45972154	-;-;-;-;-;-;-;-;-;-;-;-;-;-;-;-;-;-;-	3214	2.70598	0.816845	6.5681	1.83846
RP11-38L15.3	10;10;10;10	46582782;46596009;46597834;46597834	46583138;46596330;46598064;46598145	-;-;-;-	991	1.95432	0.337169	0.0785553	1.03361
BMS1P1	10;10;10;10;10;10;10;10;10;10;10;10;10;10;10;10;10;10	46786674;46788397;46788397;46789497;46789497;46790962;46790962;46794727;46794727;46795805;46795806;46796672;46796672;46797132;46798029;46798029;46799742;46808996	46786900;46788600;46788600;46789686;46789686;46791041;46791041;46794915;46794915;46795945;46795953;46796793;46796793;46797319;46798168;46798168;46799819;46811989	+;+;+;+;+;+;+;+;+;+;+;+;+;+;+;+;+;+	4561	3.86654	1.13551	3.73226	3.65131
BMS1P7	10;10;10;10;10;10;10	48050282;48051657;48052504;48053547;48057386;48058741;48059827	48050421;48051778;48052644;48053735;48057465;48058930;48060016	-;-;-;-;-;-;-	1052	2.33176	0.400653	0.378388	0.960564
LINC00843	10;10;10;10;10	49972763;49972835;49981189;49981189;49981905	49973142;49973142;49981281;49981370;49982053	+;+;+;+;+	711	1.97136	0.134271	3.72854	1.66117
PRKG1-AS1	10;10;10;10;10;10;10;10;10;10;10;10;10;10	52230742;52242107;52251965;52253371;52293915;52293915;52297800;52300803;52301261;52301261;52304229;52309400;52313398;52313634	52231397;52242241;52252836;52253440;52293967;52293967;52297915;52300838;52301302;52301400;52304302;52309537;52313485;52314128	-;-;-;-;-;-;-;-;-;-;-;-;-;-	2873	0.385208	0.132916	0.198708	0.160075
IPMK	10;10;10;10;10;10	58191517;58199240;58216145;58227043;58237729;58267422	58196698;58199321;58216317;58227139;58237814;58267934	-;-;-;-;-;-	6133	5.75637	1.86793	7.62447	5.99213
JMJD1C	10;10;10;10;10;10;10;10;10;10;10;10;10;10;10;10;10;10;10;10;10;10;10;10;10;10;10;10;10;10;10;10;10;10;10;10;10;10;10;10;10;10;10;10;10;10;10;10;10;10;10;10;10;10;10;10;10;10;10;10;10;10;10;10;10;10;10;10;10;10;10;10;10;10;10;10;10;10;10;10;10;10;10;10;10;10;10;10;10;10;10;10;10;10;10;10;10;10;10;10;10;10;10;10;10;10;10;10;10;10	63167221;63167221;63167348;63167590;63168435;63168435;63168435;63168435;63176297;63176297;63176297;63176297;63176800;63177717;63177717;63177717;63183447;63183447;63183447;63183447;63184608;63184608;63184608;63184608;63185563;63185563;63185563;63185563;63186215;63186215;63186215;63186215;63189168;63189168;63189168;63189168;63189287;63190894;63190894;63190894;63190894;63190894;63192938;63192938;631…	63168134;63168134;63168109;63168134;63168566;63168566;63168566;63168566;63176473;63176473;63176555;63176473;63177856;63177856;63177856;63177856;63183569;63183569;63183569;63183569;63184738;63184738;63184738;63184738;63185653;63185653;63185653;63185653;63186383;63186383;63186383;63186383;63189446;63189446;63189446;63189446;63189446;63191108;63191108;63191108;63191108;63191108;63193337;63193151;631…	-;-;-;-;-;-;-;-;-;-;-;-;-;-;-;-;-;-;-;-;-;-;-;-;-;-;-;-;-;-;-;-;-;-;-;-;-;-;-;-;-;-;-;-;-;-;-;-;-;-;-;-;-;-;-;-;-;-;-;-;-;-;-;-;-;-;-;-;-;-;-;-;-;-;-;-;-;-;-;-;-;-;-;-;-;-;-;-;-;-;-;-;-;-;-;-;-;-;-;-;-;-;-;-;-;-;-;-;-;-	11059	7.47542	2.20992	12.7459	7.02418
CALM2P2	10	70163685	70164124	+	440	1.00609	4.7549	1.35645	1.64669
RPS3AP5	10	84560443	84561263	+	821	0.269599	2.83901	0.853392	3.0809
RP11-77P6.2	10;10	86521945;86522509	86522409;86525101	+;+	3058	0.524761	0.140484	0.78069	0.21875
TNKS2	10;10;10;10;10;10;10;10;10;10;10;10;10;10;10;10;10;10;10;10;10;10;10;10;10;10;10	91798312;91812983;91817134;91819270;91819482;91819939;91822296;91827017;91828285;91830923;91831103;91833853;91836919;91840561;91841283;91842172;91844919;91845752;91848383;91849512;91851216;91855029;91855614;91857425;91859462;91861999;91862937	91798889;91813207;91817229;91819306;91819557;91820033;91822362;91827203;91828406;91831014;91831181;91834024;91836998;91840706;91841448;91842391;91845028;91845940;91848635;91849594;91851336;91855126;91855688;91857530;91859648;91862155;91865276	+;+;+;+;+;+;+;+;+;+;+;+;+;+;+;+;+;+;+;+;+;+;+;+;+;+;+	6157	17.1569	5.8688	15.4508	15.421
BTAF1	10;10;10;10;10;10;10;10;10;10;10;10;10;10;10;10;10;10;10;10;10;10;10;10;10;10;10;10;10;10;10;10;10;10;10;10;10;10;10;10;10;10;10;10;10;10;10;10;10;10;10;10;10;10;10;10;10;10;10;10;10;10;10;10;10;10;10;10;10;10;10;10;10;10;10;10;10;10;10;10;10;10;10;10;10;10;10;10;10;10;10;10;10	91923769;91935152;91935652;91935657;91939952;91939952;91942422;91942422;91951403;91951403;91953737;91953737;91956528;91956528;91956621;91957225;91957225;91957225;91959065;91959065;91959065;91959785;91959785;91959785;91959978;91959978;91959978;91962538;91962538;91962538;91964077;91964077;91964077;91966637;91966637;91966637;91980454;91980454;91980454;91980520;91981643;91981643;91981643;91981643;919…	91924090;91935160;91935780;91935780;91940066;91940066;91942568;91942568;91951566;91951566;91953873;91953873;91956657;91956657;91956657;91957293;91957293;91957293;91959282;91959154;91959154;91959880;91959880;91959880;91960154;91960154;91960154;91962678;91962678;91962678;91964201;91964201;91964201;91966757;91966757;91966757;91980558;91980558;91980558;91980558;91981792;91981792;91981792;91981792;919…	+;+;+;+;+;+;+;+;+;+;+;+;+;+;+;+;+;+;+;+;+;+;+;+;+;+;+;+;+;+;+;+;+;+;+;+;+;+;+;+;+;+;+;+;+;+;+;+;+;+;+;+;+;+;+;+;+;+;+;+;+;+;+;+;+;+;+;+;+;+;+;+;+;+;+;+;+;+;+;+;+;+;+;+;+;+;+;+;+;+;+;+;+	7582	16.078	4.80986	20.1654	21.3344
RP11-624L12.1	10	93284004	93284558	-	555	0.398812	1.89214	0.187023	0.621479
ZNF518A	10;10;10;10;10;10;10;10;10;10;10;10;10;10;10;10;10;10;10;10;10;10;10;10;10;10;10;10;10;10;10;10;10;10;10;10;10;10;10;10;10;10;10;10	96129715;96129735;96130056;96130056;96130056;96130072;96130679;96132586;96132586;96132586;96132586;96132586;96132586;96132586;96133556;96133556;96133556;96133556;96133583;96133583;96135170;96151409;96151416;96151416;96151416;96155326;96155326;96155326;96155326;96155343;96155924;96155924;96155924;96155924;96155924;96156013;96156197;96156197;96156197;96156197;96156197;96203574;96203920;96203920	96129992;96129992;96130118;96130118;96130118;96130118;96130822;96132909;96132670;96132670;96132670;96132670;96132670;96132670;96133648;96133648;96133648;96133648;96133648;96133648;96135289;96151566;96151566;96151566;96151566;96155398;96155398;96155398;96155398;96156047;96156047;96156047;96156047;96156047;96156019;96156047;96163761;96163752;96163752;96157337;96162742;96203628;96204129;96205288	+;+;+;+;+;+;+;+;+;+;+;+;+;+;+;+;+;+;+;+;+;+;+;+;+;+;+;+;+;+;+;+;+;+;+;+;+;+;+;+;+;+;+;+	10891	0.970435	0.284884	6.07576	1.90406
LCOR	10;10;10;10;10;10;10;10;10;10;10;10;10;10;10;10;10;10;10;10;10;10;10;10;10;10;10;10;10;10;10;10;10;10;10;10;10;10;10;10;10;10;10;10;10	96832260;96832282;96832955;96832980;96833406;96833406;96833406;96833406;96907265;96907265;96907265;96907265;96907285;96907286;96907668;96907668;96907668;96907668;96907668;96907668;96944113;96944113;96944113;96944113;96949008;96949008;96949008;96949008;96949008;96949142;96949223;96952103;96952103;96952103;96952103;96952103;96952103;96954953;96954953;96954953;96954953;96958412;96958412;96980793;969…	96832399;96832399;96833114;96833122;96833479;96833479;96833479;96833479;96907330;96907330;96907330;96907330;96907330;96907330;96907747;96907747;96908090;96907747;96907747;96907747;96944245;96944245;96944245;96944245;96949126;96949295;96949295;96949295;96949295;96949295;96949295;96952196;96952196;96952196;96952196;96952196;96952196;96958926;96958891;96964441;96955834;96958515;96964431;96995959;969…	+;+;+;+;+;+;+;+;+;+;+;+;+;+;+;+;+;+;+;+;+;+;+;+;+;+;+;+;+;+;+;+;+;+;+;+;+;+;+;+;+;+;+;+;+	26042	1.86561	0.557214	3.17866	1.90083
UBTD1	10;10;10	97498868;97567914;97570138	97499273;97568141;97571209	+;+;+	1706	1.10281	3.16171	3.19425	0.833231
PTGES3P4	10	102845595	102845950	+	356	0.466307	3.0839	0.728917	1.52672
ADRB1	10	114044056	114046908	+	2853	0.135768	0.568853	0	0.10258
CCDC186	10;10;10;10;10;10;10;10;10;10;10;10;10;10;10;10;10;10;10;10;10;10;10;10;10;10;10;10;10;10;10;10;10;10;10;10	114120862;114124929;114125886;114127461;114127461;114129891;114129891;114130199;114131026;114131147;114131147;114131147;114131929;114131929;114131929;114134913;114134913;114135891;114135891;114136148;114136148;114137186;114137186;114144497;114144497;114145549;114151092;114157554;114161608;114161608;114162637;114173141;114174015;114174015;114174015;114174105	114125226;114125226;114126105;114127671;114127671;114129971;114129971;114130669;114131336;114131336;114131336;114131336;114132094;114132184;114132184;114135055;114135055;114135977;114135977;114136246;114136246;114137290;114137290;114144602;114144616;114145761;114151220;114157680;114163329;114163329;114163329;114173265;114174220;114174202;114174220;114174179	-;-;-;-;-;-;-;-;-;-;-;-;-;-;-;-;-;-;-;-;-;-;-;-;-;-;-;-;-;-;-;-;-;-;-;-	8991	2.37564	0.658319	3.38835	1.35316
TRUB1	10;10;10;10;10;10;10;10;10;10;10;10	114938193;114938386;114942645;114942645;114951094;114951094;114959726;114959726;114970368;114972135;114974329;114975123	114938539;114938539;114942743;114942743;114951149;114951149;114960000;114959807;114970440;114972274;114974385;114977676	+;+;+;+;+;+;+;+;+;+;+;+	3601	16.2271	4.30807	17.6119	12.2256
RAB11FIP2	10;10;10;10;10;10;10;10;10;10;10;10;10;10;10;10	118004916;118004918;118005756;118009082;118015065;118015065;118015065;118033982;118038924;118038972;118038972;118040123;118040123;118040123;118045811;118045811	118009225;118009225;118005838;118009225;118015110;118015110;118015110;118034041;118039440;118039440;118039440;118040312;118040565;118040565;118046603;118046603	-;-;-;-;-;-;-;-;-;-;-;-;-;-;-;-	6169	4.44009	1.30766	5.64502	4.85926
RP11-564D11.3	10;10;10;10;10;10;10;10	122879851;122880671;122881598;122883725;122888269;122888433;122897793;122897793	122880011;122880873;122881667;122883931;122888723;122888723;122898024;122897969	+;+;+;+;+;+;+;+	1328	1.08337	0.251607	1.4069	1.66857
LINC01001	11;11;11;11;11;11;11;11;11;11;11;11;11;11;11;11;11;11;11	127204;127514;129572;131467;133573;133588;133614;134564;134564;134890;134890;135175;138047;138047;138047;138956;138956;138956;139489	127462;127648;131373;131524;133778;133778;133778;134796;134796;134947;134947;135860;138111;138111;138111;139117;139152;138998;139612	-;-;-;-;-;-;-;-;-;-;-;-;-;-;-;-;-;-;-	3823	0.289196	0.051192	0.423282	0.389105
RP11-496I9.1	11;11;11;11;11;11;11	557595;558892;559321;559476;559779;559779;559779	559476;558934;559476;559683;560106;560107;560106	+;+;+;+;+;+;+	2418	0.160193	0.473781	0.0858542	0.103743
MIR210HG	11;11;11;11;11;11;11;11	565660;567083;567144;567526;568331;568352;568352;568352	567555;567684;567853;567853;568369;568457;568408;568420	-;-;-;-;-;-;-;-	2321	1.57351	5.14148	0.670817	1.47708
SNORA23	11	9428773	9428954	+	182	13.3777	0.262272	1.99611	2.52689
RP11-351I24.1	11;11	10302657;10303296	10303050;10303704	-;-	803	1.92949	0.29722	0.129262	0.0520655
TEAD1	11;11;11;11;11;11;11;11;11;11;11;11;11;11;11;11;11;11;11;11;11;11;11;11;11;11;11;11;11;11;11;11;11;11;11;11;11;11;11;11;11;11;11;11;11;11;11;11;11	12674591;12674617;12675409;12675503;12675503;12764179;12764179;12764179;12764179;12828121;12862250;12862250;12862250;12862250;12864686;12864838;12864838;12864838;12878889;12879443;12879708;12879708;12879708;12881005;12881005;12881005;12881005;12881896;12881896;12881896;12881896;12883001;12883001;12883001;12883001;12901940;12901940;12924912;12924912;12924912;12924912;12930174;12930174;12930174;129…	12674834;12674834;12675561;12675561;12675561;12764434;12764437;12764434;12764434;12828335;12862314;12862314;12862314;12862314;12865539;12864900;12864900;12864900;12878900;12879842;12879842;12879842;12879842;12881051;12881051;12881051;12881051;12881957;12881957;12881957;12881957;12883125;12883125;12883125;12883125;12902113;12902113;12925052;12925052;12925052;12925052;12930326;12930326;12930326;129…	+;+;+;+;+;+;+;+;+;+;+;+;+;+;+;+;+;+;+;+;+;+;+;+;+;+;+;+;+;+;+;+;+;+;+;+;+;+;+;+;+;+;+;+;+;+;+;+;+	10279	90.4775	23.7855	26.2827	31.6524
FAR1	11;11;11;11;11;11;11;11;11;11;11;11;11;11;11;11;11;11;11;11;11;11;11;11;11;11;11;11;11;11;11;11;11;11;11	13668670;13668711;13694756;13694759;13694759;13694900;13700317;13700317;13700317;13700317;13707900;13707900;13707900;13710693;13710693;13710693;13710724;13711764;13711764;13711764;13711928;13711928;13711928;13712966;13712966;13712966;13714509;13714509;13715801;13719903;13721730;13727556;13727556;13728612;13728612	13668806;13668806;13694954;13694954;13694954;13694954;13700492;13700567;13700492;13700492;13708079;13708079;13708079;13711099;13710870;13710870;13710870;13711808;13711808;13711808;13712055;13712046;13712046;13713033;13713084;13713033;13714680;13714680;13715843;13721859;13721859;13727683;13727683;13732346;13732346	+;+;+;+;+;+;+;+;+;+;+;+;+;+;+;+;+;+;+;+;+;+;+;+;+;+;+;+;+;+;+;+;+;+;+	7501	17.9114	4.81726	34.0619	19.0204
SOX6	11;11;11;11;11;11;11;11;11;11;11;11;11;11;11;11;11;11;11;11;11;11;11;11;11;11;11;11;11;11;11;11;11;11;11;11;11;11;11;11;11;11;11;11;11;11;11;11;11;11;11;11;11;11;11;11;11;11;11;11;11;11;11;11;11;11;11;11;11;11;11;11;11;11;11;11;11;11;11;11;11;11;11;11;11;11;11;11;11;11;11;11;11;11;11;11;11;11;11;11;11;11;11;11;11;11;11;11;11;11;11;11;11;11;11;11;11;11;11;11;11;11;11;11;11;11;11;11;11;11;11;11	15966449;15966449;15969533;15972699;15972708;15972708;15986204;15986204;15986204;15986204;15986204;15986265;15988997;15988997;15988997;15988997;15988997;15988997;16014942;16014942;16014942;16014942;16014942;16014942;16015253;16046514;16046514;16046514;16046514;16046514;16049713;16049713;16049755;16049755;16049755;16049782;16055752;16055752;16055752;16055752;16055752;16055752;16095996;16095996;160…	15973112;15973112;15969621;15973112;15973112;15973112;15986420;15986420;15986420;15986420;15986420;15986420;15989230;15989230;15989230;15989230;15989170;15989170;16015050;16015050;16015050;16015050;16015050;16015050;16015327;16046701;16046701;16046701;16046701;16046701;16049938;16049938;16049938;16049938;16049938;16049938;16055901;16055901;16055901;16055901;16055901;16055901;16096118;16096118;160…	-;-;-;-;-;-;-;-;-;-;-;-;-;-;-;-;-;-;-;-;-;-;-;-;-;-;-;-;-;-;-;-;-;-;-;-;-;-;-;-;-;-;-;-;-;-;-;-;-;-;-;-;-;-;-;-;-;-;-;-;-;-;-;-;-;-;-;-;-;-;-;-;-;-;-;-;-;-;-;-;-;-;-;-;-;-;-;-;-;-;-;-;-;-;-;-;-;-;-;-;-;-;-;-;-;-;-;-;-;-;-;-;-;-;-;-;-;-;-;-;-;-;-;-;-;-;-;-	19636	0.487522	0.145855	0	0.00425836
PIK3C2A	11;11;11;11;11;11;11;11;11;11;11;11;11;11;11;11;11;11;11;11;11;11;11;11;11;11;11;11;11;11;11;11;11;11;11;11;11;11;11;11;11;11;11;11;11;11;11;11;11;11;11;11;11;11;11;11;11	17077730;17086572;17091334;17091334;17091547;17091547;17091996;17091996;17092159;17092159;17094261;17097057;17097057;17099860;17099860;17101278;17102662;17105169;17105169;17110432;17110432;17112574;17112574;17114361;17117491;17118645;17119220;17119786;17122188;17122702;17129300;17131916;17134819;17135111;17136482;17141322;17145668;17145668;17145863;17147517;17148239;17148667;17150498;17150498;171…	17077922;17089920;17091459;17091459;17091656;17091656;17092068;17092068;17092276;17092276;17094385;17097264;17097264;17099969;17099969;17101434;17102831;17105305;17105305;17110561;17110561;17112666;17112666;17114465;17117671;17118739;17119313;17119974;17122333;17122813;17129467;17132038;17135029;17135159;17136625;17141381;17145731;17145731;17145942;17147628;17148787;17148787;17150655;17150655;171…	-;-;-;-;-;-;-;-;-;-;-;-;-;-;-;-;-;-;-;-;-;-;-;-;-;-;-;-;-;-;-;-;-;-;-;-;-;-;-;-;-;-;-;-;-;-;-;-;-;-;-;-;-;-;-;-;-	9204	10.7887	3.148	16.6906	13.9725
NCR3LG1	11;11;11;11;11;11;11;11;11;11;11	17351726;17351899;17356651;17356651;17367009;17367009;17368867;17368867;17372006;17372006;17373624	17352039;17352039;17357001;17357001;17367347;17367347;17368964;17368964;17377341;17373474;17373654	+;+;+;+;+;+;+;+;+;+;+	6438	14.1303	2.40966	9.30278	10.5398
RP11-587D21.1	11	27581680	27582055	+	376	6.76972	28.4154	9.86907	4.44772
QSER1	11;11;11;11;11;11;11;11;11;11;11;11;11;11;11;11;11;11;11;11;11;11;11;11;11;11;11;11;11;11;11;11;11;11;11;11;11;11;11;11;11;11;11;11;11;11	32893178;32893260;32925972;32926709;32927157;32927157;32927157;32927962;32927962;32927962;32931743;32931743;32931743;32931743;32933092;32934584;32953857;32953857;32953857;32955296;32955296;32955296;32955988;32955988;32955988;32957806;32957869;32957869;32957869;32966300;32966300;32966300;32969046;32969046;32969046;32969046;32973397;32973397;32973397;32975248;32975248;32975248;32976334;32976334;329…	32893334;32893334;32926149;32927269;32927269;32927269;32927269;32928123;32928123;32928123;32931837;32932374;32932002;32935435;32935435;32935435;32954179;32954179;32954179;32955412;32955412;32955412;32956121;32956121;32956121;32958086;32958086;32958086;32958086;32966437;32966437;32966437;32969068;32969143;32969143;32969143;32973549;32973549;32973549;32975630;32975343;32975343;32976453;32980266;329…	+;+;+;+;+;+;+;+;+;+;+;+;+;+;+;+;+;+;+;+;+;+;+;+;+;+;+;+;+;+;+;+;+;+;+;+;+;+;+;+;+;+;+;+;+;+	10537	25.2965	8.04542	16.505	17.8352
HIPK3	11;11;11;11;11;11;11;11;11;11;11;11;11;11;11;11;11;11;11;11;11;11;11;11;11;11;11;11;11;11;11;11;11;11;11;11;11;11;11;11;11;11;11;11;11;11;11;11;11;11;11;11;11;11;11;11;11;11;11;11;11;11;11;11;11;11;11;11;11;11;11	33256672;33257587;33257587;33258331;33258331;33286413;33286413;33286413;33286413;33286413;33328510;33328510;33328510;33328510;33328600;33335658;33337075;33337075;33337075;33337075;33337075;33338757;33338757;33338757;33338757;33338757;33339350;33339350;33339350;33339350;33340968;33340968;33340968;33340968;33341563;33341563;33341563;33341563;33347293;33347293;33347293;33347293;33347629;33347629;333…	33256752;33257889;33257889;33258690;33258690;33286643;33287511;33287511;33287511;33287511;33328633;33328633;33328633;33328633;33328633;33335766;33337194;33337194;33337194;33337194;33337194;33338842;33338843;33338843;33338843;33338843;33339534;33339534;33339534;33339534;33341127;33341127;33341127;33341127;33341686;33341686;33341686;33341686;33347414;33347414;33347414;33347414;33347753;33347753;333…	+;+;+;+;+;+;+;+;+;+;+;+;+;+;+;+;+;+;+;+;+;+;+;+;+;+;+;+;+;+;+;+;+;+;+;+;+;+;+;+;+;+;+;+;+;+;+;+;+;+;+;+;+;+;+;+;+;+;+;+;+;+;+;+;+;+;+;+;+;+;+	7958	8.69175	2.34529	7.23898	7.77541
MDK	11;11;11;11;11;11;11;11;11;11;11;11;11;11;11;11;11;11;11;11;11;11;11;11;11;11;11;11;11;11;11;11;11;11;11;11;11;11;11;11;11;11;11;11;11;11;11;11;11;11;11;11;11;11;11	46380756;46380937;46381061;46381068;46381207;46381655;46381669;46381676;46381693;46381711;46381711;46381737;46381753;46382057;46382057;46382057;46382057;46382057;46382057;46382057;46382057;46382057;46382057;46382294;46382294;46382294;46382294;46382294;46382294;46382294;46382294;46382294;46382294;46382294;46382587;46382587;46382587;46382587;46382587;46382587;46382587;46382587;46382587;46382587;463…	46381183;46381328;46381183;46381288;46381288;46381758;46381758;46381758;46381758;46381885;46382133;46381885;46382133;46382133;46382133;46382133;46382133;46382133;46382133;46382133;46382133;46382133;46382133;46382461;46382461;46382461;46382461;46382461;46382461;46382461;46382461;46382364;46382461;46382461;46383193;46382748;46382770;46382748;46382748;46382748;46382748;46382736;46382748;46382821;463…	+;+;+;+;+;+;+;+;+;+;+;+;+;+;+;+;+;+;+;+;+;+;+;+;+;+;+;+;+;+;+;+;+;+;+;+;+;+;+;+;+;+;+;+;+;+;+;+;+;+;+;+;+;+;+	2196	0.327576	1.23898	23.7988	1.31366
AHNAK	11;11;11;11;11;11;11;11;11;11;11;11;11;11;11;11;11;11;11;11;11;11;11;11;11;11;11;11;11;11;11;11;11;11;11;11;11	62433542;62433546;62433547;62491732;62491732;62491811;62515905;62517010;62533984;62534046;62535003;62535003;62535003;62535003;62535003;62535003;62535088;62535945;62535945;62535945;62535945;62535945;62535945;62535945;62536239;62536469;62536469;62536469;62536469;62536469;62536469;62545566;62545566;62546660;62546660;62546660;62556188	62433891;62433891;62433891;62491831;62491831;62491831;62534074;62517357;62534074;62534074;62535190;62535190;62535190;62535190;62535190;62535190;62535190;62536098;62536098;62536098;62536098;62536098;62536107;62536098;62536287;62536567;62536567;62536567;62536567;62536567;62536567;62545663;62545687;62546833;62546835;62546796;62556235	-;-;-;-;-;-;-;-;-;-;-;-;-;-;-;-;-;-;-;-;-;-;-;-;-;-;-;-;-;-;-;-;-;-;-;-;-	19465	96.0858	29.1232	35.0716	67.4184
CCDC87	11	66590176	66593083	-	2908	0.171257	0.525265	0.0356939	0.143771
CAPN5	11;11;11;11;11;11;11;11;11;11;11;11;11;11;11;11;11;11;11;11;11;11;11;11;11;11;11;11;11;11;11;11;11;11;11;11;11;11;11;11;11;11;11;11;11;11;11;11;11;11;11;11;11;11;11	77066932;77066941;77066971;77066977;77066993;77071610;77072991;77084852;77084852;77084852;77084852;77084852;77084965;77087942;77093682;77093682;77093682;77093682;77093682;77112589;77112589;77112589;77112589;77114242;77114242;77114242;77115395;77115395;77115395;77116226;77116226;77116226;77118157;77118157;77118157;77119030;77119030;77119030;77119407;77120713;77120713;77120713;77121934;77121934;771…	77067094;77067094;77067094;77067094;77067094;77071682;77073137;77085051;77085051;77085051;77085035;77085051;77085051;77088061;77093813;77093813;77093807;77093813;77093813;77112911;77112797;77112797;77112797;77114434;77114434;77114434;77115588;77115588;77115588;77116303;77116303;77116303;77118352;77118352;77118352;77119152;77119152;77119152;77120909;77120909;77120909;77120909;77122049;77122049;771…	+;+;+;+;+;+;+;+;+;+;+;+;+;+;+;+;+;+;+;+;+;+;+;+;+;+;+;+;+;+;+;+;+;+;+;+;+;+;+;+;+;+;+;+;+;+;+;+;+;+;+;+;+;+;+	6166	0.0717939	0.216759	0.589186	0.230537
CREBZF	11;11;11;11;11;11;11;11;11;11;11;11;11;11;11;11;11;11;11;11;11;11;11;11;11;11;11;11;11;11	85659708;85660149;85660153;85660168;85660252;85660335;85660335;85661066;85661637;85661953;85662389;85662389;85662389;85662389;85662389;85662389;85663524;85663524;85663524;85663524;85663524;85663524;85663524;85663524;85663698;85663815;85663815;85663815;85682717;85682857	85662457;85660597;85660597;85660597;85660597;85660597;85661749;85665102;85661749;85662457;85662457;85662457;85662457;85662457;85662457;85662457;85663601;85663601;85663601;85663601;85663601;85663601;85664104;85665102;85663859;85665102;85664189;85664653;85682863;85682908	-;-;-;-;-;-;-;-;-;-;-;-;-;-;-;-;-;-;-;-;-;-;-;-;-;-;-;-;-;-	5587	26.8604	7.72347	28.0349	15.363
TUBAP2	11	90282560	90284172	+	1613	0.548892	1.86436	1.09396	0.570235
SCARNA9	11	93721513	93721865	+	353	9.09189	1.217	2.79342	0.473752
RP11-685N10.1	11;11	94472908;94473544	94473461;94473570	-;-	581	4.8573	0.821574	1.51856	2.87839
SESN3	11;11;11;11;11;11;11;11;11;11;11;11;11;11;11;11;11;11;11;11;11;11;11;11;11;11;11;11;11;11;11;11;11;11;11;11;11;11;11	95165513;95173148;95175498;95175498;95177719;95177719;95178710;95178710;95184135;95184420;95184420;95185256;95185256;95185256;95189779;95189779;95189819;95191404;95191404;95191404;95191404;95191465;95191565;95193457;95193457;95193457;95193457;95193457;95193457;95200911;95201237;95201237;95224452;95230783;95230783;95232157;95232157;95232157;95232413	95173341;95173341;95175642;95175642;95177909;95177909;95178828;95178828;95184594;95184594;95184594;95185492;95185492;95185492;95189961;95189961;95189961;95191601;95191601;95191601;95191601;95191601;95191601;95193522;95193522;95193522;95193522;95193522;95193522;95201103;95201355;95201355;95224484;95231046;95231197;95232475;95232527;95232541;95232518	-;-;-;-;-;-;-;-;-;-;-;-;-;-;-;-;-;-;-;-;-;-;-;-;-;-;-;-;-;-;-;-;-;-;-;-;-;-;-	10573	1.32934	0.460495	8.60973	0.0395428
FAM76B	11;11;11;11;11;11;11;11;11;11;11;11;11;11;11;11;11;11;11;11;11;11;11;11;11;11;11;11;11;11;11;11;11;11;11;11;11;11;11;11;11;11;11;11;11;11;11;11;11;11;11;11;11;11;11;11;11;11;11;11;11;11;11;11;11;11;11;11;11;11;11;11;11;11;11;11;11;11;11	95768942;95768953;95768955;95770115;95771526;95771605;95775854;95775922;95775922;95775922;95775922;95775922;95778822;95778822;95778822;95778822;95778822;95778822;95778836;95779078;95779078;95779078;95779489;95779607;95779607;95779607;95779607;95779607;95779879;95779879;95779879;95779879;95779879;95779879;95783065;95783065;95783065;95783065;95783065;95783065;95783065;95783065;95783198;95786119;957…	95771650;95771650;95768987;95771650;95771650;95771650;95776023;95776023;95776023;95776023;95776023;95776023;95779219;95779204;95778954;95778957;95778957;95778957;95778954;95779135;95779135;95779135;95779687;95779687;95779687;95779687;95779687;95779687;95779926;95779926;95779926;95779926;95779926;95779926;95783264;95783264;95783268;95783264;95783264;95783264;95783264;95783264;95783264;95786805;957…	-;-;-;-;-;-;-;-;-;-;-;-;-;-;-;-;-;-;-;-;-;-;-;-;-;-;-;-;-;-;-;-;-;-;-;-;-;-;-;-;-;-;-;-;-;-;-;-;-;-;-;-;-;-;-;-;-;-;-;-;-;-;-;-;-;-;-;-;-;-;-;-;-;-;-;-;-;-;-	6042	5.5195	1.91977	8.45225	5.48729
ARHGAP42	11;11;11;11;11;11;11;11;11;11;11;11;11;11;11;11;11;11;11;11;11;11;11;11;11;11;11;11;11;11;11;11;11;11;11;11;11;11;11;11;11;11;11;11;11;11;11;11;11;11;11;11;11;11;11;11;11;11;11;11;11;11;11;11;11;11;11;11;11;11;11;11;11;11;11;11;11;11;11;11;11;11;11;11;11	100687653;100687676;100738443;100770341;100770343;100770343;100770343;100770366;100795105;100795105;100795105;100795105;100795105;100816715;100816715;100839404;100840560;100859361;100859554;100859554;100859554;100859554;100859554;100859554;100913452;100913452;100913452;100913500;100921494;100921494;100921494;100933156;100933156;100933156;100936203;100936203;100936203;100941784;100941784;100941784…	100687832;100687832;100738498;100770438;100770438;100770438;100770438;100770438;100795166;100795166;100795166;100795166;100795166;100816856;100816856;100839592;100840671;100859422;100859907;100859629;100859625;100859625;100859625;100859625;100913524;100913526;100913553;100913553;100921604;100921604;100921604;100933260;100933260;100933260;100936332;100936332;100936332;100941884;100941884;100941884…	+;+;+;+;+;+;+;+;+;+;+;+;+;+;+;+;+;+;+;+;+;+;+;+;+;+;+;+;+;+;+;+;+;+;+;+;+;+;+;+;+;+;+;+;+;+;+;+;+;+;+;+;+;+;+;+;+;+;+;+;+;+;+;+;+;+;+;+;+;+;+;+;+;+;+;+;+;+;+;+;+;+;+;+;+	6944	12.8935	4.11069	5.42607	2.96225
MMP10	11;11;11;11;11;11;11;11;11;11;11;11;11;11	102770503;102772012;102772847;102775188;102776280;102776612;102778624;102778669;102779213;102779213;102779504;102779504;102780487;102780487	102770893;102772115;102773006;102775321;102776424;102776776;102778749;102778716;102779361;102779361;102779745;102779745;102780628;102780628	-;-;-;-;-;-;-;-;-;-;-;-;-;-	1758	0	0.597347	0.0590431	0.142691
MMP3	11;11;11;11;11;11;11;11;11;11;11;11;11;11;11;11;11	102835801;102836497;102837298;102837298;102838551;102838551;102839110;102840108;102840429;102842154;102842252;102842431;102842431;102842672;102842672;102843442;102843471	102836226;102836528;102837401;102837401;102838710;102838710;102839243;102840252;102840593;102842279;102842279;102842579;102842579;102842916;102842916;102843803;102843607	-;-;-;-;-;-;-;-;-;-;-;-;-;-;-;-;-	2048	0	0.722528	0.354778	0.46953
DYNC2H1	11;11;11;11;11;11;11;11;11;11;11;11;11;11;11;11;11;11;11;11;11;11;11;11;11;11;11;11;11;11;11;11;11;11;11;11;11;11;11;11;11;11;11;11;11;11;11;11;11;11;11;11;11;11;11;11;11;11;11;11;11;11;11;11;11;11;11;11;11;11;11;11;11;11;11;11;11;11;11;11;11;11;11;11;11;11;11;11;11;11;11;11;11;11;11;11;11;11;11;11;11;11;11;11;11;11;11;11;11;11;11;11;11;11;11;11;11;11;11;11;11;11;11;11;11;11;11;11;11;11;11;11;11;…	103109431;103109522;103109575;103113537;103113537;103113537;103114103;103114103;103114103;103115177;103115177;103115177;103116570;103116570;103116570;103117631;103117631;103117631;103120447;103120447;103120447;103120689;103120689;103120689;103120925;103120925;103120925;103121372;103121372;103121372;103122825;103122825;103122825;103125100;103125100;103125100;103128910;103128910;103128910;103133555…	103109769;103109769;103109769;103113707;103113707;103113707;103114238;103114238;103114238;103115295;103115295;103115295;103116714;103116714;103116714;103117863;103117863;103117863;103120581;103120581;103120581;103120802;103120802;103120802;103121036;103121036;103121036;103121496;103121496;103121496;103123000;103123000;103123000;103125295;103125295;103125295;103129005;103129005;103129005;103133707…	+;+;+;+;+;+;+;+;+;+;+;+;+;+;+;+;+;+;+;+;+;+;+;+;+;+;+;+;+;+;+;+;+;+;+;+;+;+;+;+;+;+;+;+;+;+;+;+;+;+;+;+;+;+;+;+;+;+;+;+;+;+;+;+;+;+;+;+;+;+;+;+;+;+;+;+;+;+;+;+;+;+;+;+;+;+;+;+;+;+;+;+;+;+;+;+;+;+;+;+;+;+;+;+;+;+;+;+;+;+;+;+;+;+;+;+;+;+;+;+;+;+;+;+;+;+;+;+	14284	2.1539	0.685057	0.810239	5.43828
GUCY1A2	11;11;11;11;11;11;11;11;11;11;11;11;11;11;11;11;11;11;11;11;11;11;11;11;11;11	106674012;106687184;106687375;106708512;106708512;106708512;106746551;106776439;106776439;106776439;106809993;106809993;106809993;106936650;106939460;106939460;106939460;106978619;106978619;106978619;106986070;106986070;106986070;107017753;107017753;107017753	106687756;106687756;106687756;106708666;106708666;106708666;106746643;106776582;106776582;106776582;106810478;106810478;106810478;106936712;106940178;106940178;106940178;106978740;106978740;106978740;106986131;106986131;106986131;107018151;107018445;107018524	-;-;-;-;-;-;-;-;-;-;-;-;-;-;-;-;-;-;-;-;-;-;-;-;-;-	16361	0.564817	0.137123	0.057098	0.0408861
CUL5	11;11;11;11;11;11;11;11;11;11;11;11;11;11;11;11;11;11;11;11;11;11;11;11;11;11;11;11;11;11;11;11;11;11;11;11;11;11;11;11;11;11;11;11;11;11;11;11;11;11;11;11;11	108008733;108008920;108008956;108009260;108033802;108033802;108033802;108033802;108046270;108046270;108046270;108046270;108049890;108049890;108049890;108052660;108052660;108052660;108052660;108054647;108054647;108054647;108054647;108054875;108054875;108054875;108070096;108070096;108072332;108072332;108073390;108073390;108073390;108073800;108078176;108078176;108088527;108088527;108089492;108089492…	108009372;108009372;108009372;108009372;108033911;108033911;108033911;108033911;108046369;108046369;108046493;108046369;108050066;108050066;108050066;108052801;108052801;108052801;108052801;108054792;108054792;108054792;108054792;108054955;108054955;108054955;108070189;108070189;108072462;108072462;108073497;108073497;108073497;108074066;108078240;108078240;108088659;108088659;108089623;108089623…	+;+;+;+;+;+;+;+;+;+;+;+;+;+;+;+;+;+;+;+;+;+;+;+;+;+;+;+;+;+;+;+;+;+;+;+;+;+;+;+;+;+;+;+;+;+;+;+;+;+;+;+;+	6742	10.0829	3.27097	15.4188	15.286
ATM	11;11;11;11;11;11;11;11;11;11;11;11;11;11;11;11;11;11;11;11;11;11;11;11;11;11;11;11;11;11;11;11;11;11;11;11;11;11;11;11;11;11;11;11;11;11;11;11;11;11;11;11;11;11;11;11;11;11;11;11;11;11;11;11;11;11;11;11;11;11;11;11;11;11;11;11;11;11;11;11;11;11;11;11;11;11;11;11;11;11;11;11;11;11;11;11;11;11;11;11;11;11;11;11;11;11;11;11;11;11;11;11;11;11;11;11;11;11;11;11;11;11;11;11;11;11;11;11;11;11;11;11;11;…	108222484;108222832;108223085;108223090;108223103;108223116;108223529;108224078;108224784;108224784;108225501;108227595;108227595;108227595;108227595;108227595;108227595;108227595;108227776;108227776;108227776;108227776;108227776;108227776;108227776;108227776;108229178;108229178;108229178;108229178;108229178;108229178;108229178;108229178;108235670;108235670;108235670;108235670;108235670;108243953…	108223186;108223186;108223186;108223186;108227696;108223186;108223686;108224136;108224871;108224871;108225574;108227696;108227696;108227696;108227696;108227696;108227696;108227696;108227888;108227888;108227888;108227888;108227888;108227888;108227888;108227888;108229364;108229323;108229323;108229323;108229272;108229323;108229323;108229323;108235743;108235834;108236534;108235834;108235834;108244118…	+;+;+;+;+;+;+;+;+;+;+;+;+;+;+;+;+;+;+;+;+;+;+;+;+;+;+;+;+;+;+;+;+;+;+;+;+;+;+;+;+;+;+;+;+;+;+;+;+;+;+;+;+;+;+;+;+;+;+;+;+;+;+;+;+;+;+;+;+;+;+;+;+;+;+;+;+;+;+;+;+;+;+;+;+;+;+;+;+;+;+;+;+;+;+;+;+;+;+;+;+;+;+;+;+;+;+;+;+;+;+;+;+;+;+;+;+;+;+;+;+;+;+;+;+;+;+;+	22317	4.37137	1.22986	6.03708	8.23171
ZC3H12C	11;11;11;11;11;11;11;11;11;11;11;11;11;11;11;11;11	110093361;110131004;110135854;110136663;110136663;110152919;110152919;110152919;110159256;110159256;110159256;110163273;110163273;110163273;110164341;110164341;110164341	110093432;110131106;110137414;110137414;110137414;110153058;110153058;110153058;110159490;110159490;110159490;110163379;110163379;110163379;110171839;110171841;110165934	+;+;+;+;+;+;+;+;+;+;+;+;+;+;+;+;+	9719	2.97201	0.957714	1.19615	0.967891
RDX	11;11;11;11;11;11;11;11;11;11;11;11;11;11;11;11;11;11;11;11;11;11;11;11;11;11;11;11;11;11;11;11;11;11;11;11;11;11;11;11;11;11;11;11;11;11;11;11;11;11;11;11;11;11;11;11;11;11;11;11;11;11;11;11;11;11;11;11;11;11;11;11;11;11;11;11;11;11;11;11;11;11;11;11;11;11;11;11;11;11;11;11;11;11;11;11;11;11;11;11;11;11;11;11;11;11;11;11;11;11;11;11;11;11;11;11;11;11;11;11;11;11;11;11;11;11;11;11;11;11;11;11;11;…	110174880;110174880;110181792;110195561;110195561;110195561;110199581;110199581;110199581;110199581;110199581;110229443;110229447;110229450;110229450;110231550;110231551;110231838;110231873;110231873;110231873;110231873;110231873;110233237;110233237;110233237;110233237;110233237;110233237;110233237;110233237;110233237;110233237;110233237;110236099;110236099;110236099;110236099;110236099;110236099…	110175234;110175234;110181838;110196165;110196165;110196165;110199678;110199678;110199678;110199678;110199678;110232033;110232033;110232033;110232033;110232033;110232033;110232033;110232004;110232033;110232033;110232033;110232033;110233479;110233523;110233479;110233479;110233479;110233479;110233479;110233479;110233479;110233479;110233479;110236191;110236191;110236671;110236191;110236191;110236191…	-;-;-;-;-;-;-;-;-;-;-;-;-;-;-;-;-;-;-;-;-;-;-;-;-;-;-;-;-;-;-;-;-;-;-;-;-;-;-;-;-;-;-;-;-;-;-;-;-;-;-;-;-;-;-;-;-;-;-;-;-;-;-;-;-;-;-;-;-;-;-;-;-;-;-;-;-;-;-;-;-;-;-;-;-;-;-;-;-;-;-;-;-;-;-;-;-;-;-;-;-;-;-;-;-;-;-;-;-;-;-;-;-;-;-;-;-;-;-;-;-;-;-;-;-;-;-;-	6592	44.3638	13.7509	18.0843	31.9082
AP000936.1	11	117035797	117036051	-	255	4.30312	13.1782	2.68043	3.44306
RP11-109L13.1	11;11;11;11;11	117135528;117136519;117137423;117137785;117138227	117135686;117136613;117137516;117137902;117138582	+;+;+;+;+	822	0.976106	3.07771	2.09932	1.83103
KMT2A	11;11;11;11;11;11;11;11;11;11;11;11;11;11;11;11;11;11;11;11;11;11;11;11;11;11;11;11;11;11;11;11;11;11;11;11;11;11;11;11;11;11;11;11;11;11;11;11;11;11;11;11;11;11;11;11;11;11;11;11;11;11;11;11;11;11;11;11;11;11;11;11;11;11;11;11;11;11;11;11;11;11;11;11;11;11;11;11;11;11;11;11;11;11;11;11;11;11;11;11;11;11;11;11;11;11;11;11;11;11;11;11;11;11;11;11;11;11;11;11	118436490;118436510;118436513;118436744;118436744;118436762;118436762;118439024;118439024;118447625;118447625;118449799;118468775;118468775;118468775;118468775;118468775;118471662;118471662;118471662;118474179;118474179;118476805;118476805;118476805;118476805;118477967;118477967;118477967;118477967;118480174;118480174;118480174;118481715;118481715;118481715;118481831;118481988;118482422;118482422…	118436944;118436944;118436944;118436944;118436944;118436944;118436944;118439122;118439122;118450746;118447736;118449984;118468844;118468844;118468844;118468844;118468844;118474315;118474315;118474315;118474307;118474315;118476982;118476982;118476982;118476982;118478202;118478201;118478201;118478201;118480238;118480238;118480238;118482092;118482092;118482092;118482092;118482092;118482495;118482495…	+;+;+;+;+;+;+;+;+;+;+;+;+;+;+;+;+;+;+;+;+;+;+;+;+;+;+;+;+;+;+;+;+;+;+;+;+;+;+;+;+;+;+;+;+;+;+;+;+;+;+;+;+;+;+;+;+;+;+;+;+;+;+;+;+;+;+;+;+;+;+;+;+;+;+;+;+;+;+;+;+;+;+;+;+;+;+;+;+;+;+;+;+;+;+;+;+;+;+;+;+;+;+;+;+;+;+;+;+;+;+;+;+;+;+;+;+;+;+;+	21961	9.46399	2.5974	9.99646	6.44234
ARHGEF12	11;11;11;11;11;11;11;11;11;11;11;11;11;11;11;11;11;11;11;11;11;11;11;11;11;11;11;11;11;11;11;11;11;11;11;11;11;11;11;11;11;11;11;11;11;11;11;11;11;11;11;11;11;11;11;11;11;11;11;11;11;11;11;11;11;11;11;11;11;11;11;11;11;11;11;11;11;11;11;11;11;11;11;11;11;11;11;11;11;11;11;11;11;11;11;11;11;11;11;11;11;11;11;11;11;11;11;11;11;11;11;11;11;11;11;11;11;11;11;11;11;11;11;11;11;11;11;11;11;11;11;11;11;…	120336914;120337078;120385294;120385321;120405933;120406118;120406118;120406118;120406118;120407738;120407738;120407738;120407738;120407738;120409394;120409394;120409394;120420753;120420753;120420753;120420753;120421803;120421803;120421803;120421803;120424358;120424358;120424358;120424358;120428069;120428069;120428069;120428069;120429440;120429440;120429440;120429440;120429712;120429712;120429712…	120337275;120337275;120385486;120385486;120406141;120406141;120406141;120406141;120406141;120411837;120407823;120407823;120407823;120407823;120409450;120409450;120409450;120420851;120420851;120420851;120420851;120421852;120421852;120421852;120421852;120424415;120424415;120424415;120424415;120428247;120428247;120428247;120428247;120429517;120429517;120429517;120429517;120429831;120429831;120429831…	+;+;+;+;+;+;+;+;+;+;+;+;+;+;+;+;+;+;+;+;+;+;+;+;+;+;+;+;+;+;+;+;+;+;+;+;+;+;+;+;+;+;+;+;+;+;+;+;+;+;+;+;+;+;+;+;+;+;+;+;+;+;+;+;+;+;+;+;+;+;+;+;+;+;+;+;+;+;+;+;+;+;+;+;+;+;+;+;+;+;+;+;+;+;+;+;+;+;+;+;+;+;+;+;+;+;+;+;+;+;+;+;+;+;+;+;+;+;+;+;+;+;+;+;+;+;+;+	24404	14.1444	4.79212	12.9683	5.14812
AP000866.1	11	124789244	124790069	-	826	2.00975	0.346732	1.82212	1.16416
RP11-677M14.7	11;11;11;11;11;11;11;11	124800450;124800910;124801984;124804731;124804731;124805320;124805320;124832886	124801256;124802157;124802157;124804848;124804848;124805504;124806745;124834487	+;+;+;+;+;+;+;+	4854	0.410397	0.137674	0.171072	0.0602926
HSPA8P5	12	4097451	4099519	+	2069	0.240704	0.968973	0.175588	0.168326
SCARNA10	12;12	6510222;6510275	6510551;6510522	+;+	330	26.6615	0.723234	7.86347	9.37526
C1RL-AS1	12;12;12;12;12;12;12;12;12;12;12;12;12;12;12;12;12;12;12;12;12;12;12;12;12;12;12	7108052;7108308;7108571;7108571;7108673;7110064;7110298;7110298;7110298;7110298;7111025;7111025;7111371;7112007;7112007;7115130;7115130;7115386;7118899;7118899;7119500;7119500;7120506;7120506;7120558;7121712;7122245	7108112;7108481;7108947;7108947;7108947;7110147;7110470;7110572;7110572;7110572;7111606;7111606;7111606;7112064;7112064;7115219;7115219;7118677;7119026;7119026;7119553;7119553;7121027;7120625;7120625;7121851;7122501	+;+;+;+;+;+;+;+;+;+;+;+;+;+;+;+;+;+;+;+;+;+;+;+;+;+;+	6094	2.92385	0.853782	4.42001	3.63613
HIST4H4	12;12;12;12;12;12;12;12;12;12;12	14767999;14768158;14768925;14768939;14768996;14769295;14769900;14769900;14770555;14770679;14770679	14769463;14768201;14769463;14769009;14769457;14769622;14770276;14770170;14771131;14770793;14771131	-;-;-;-;-;-;-;-;-;-;-	2578	1.09468	0.0370314	1.14749	0.470306
ITPR2	12;12;12;12;12;12;12;12;12;12;12;12;12;12;12;12;12;12;12;12;12;12;12;12;12;12;12;12;12;12;12;12;12;12;12;12;12;12;12;12;12;12;12;12;12;12;12;12;12;12;12;12;12;12;12;12;12;12;12;12;12;12;12;12;12;12;12;12;12;12;12;12;12;12;12;12;12;12;12;12;12;12;12;12;12;12;12;12;12;12;12;12;12;12;12;12;12;12;12;12;12;12;12;12;12	26336515;26340167;26387434;26387542;26398876;26398876;26400128;26400128;26411213;26411320;26411320;26415303;26415303;26415303;26419049;26419049;26419049;26427913;26427913;26427913;26436221;26436221;26439127;26439127;26443543;26443543;26475296;26475296;26476912;26476912;26481131;26481131;26483698;26483698;26486104;26486104;26486817;26487068;26487068;26494035;26494153;26494153;26494206;26495152;264…	26339483;26340328;26387594;26387594;26399041;26399041;26400258;26400258;26411412;26411412;26411412;26415498;26415498;26415498;26419213;26419213;26419213;26427937;26428088;26428088;26436346;26436346;26439319;26439319;26443650;26443650;26475418;26475418;26477007;26477007;26481241;26481241;26483898;26483898;26486360;26486360;26486933;26487251;26487251;26494340;26494233;26494340;26494340;26495560;264…	-;-;-;-;-;-;-;-;-;-;-;-;-;-;-;-;-;-;-;-;-;-;-;-;-;-;-;-;-;-;-;-;-;-;-;-;-;-;-;-;-;-;-;-;-;-;-;-;-;-;-;-;-;-;-;-;-;-;-;-;-;-;-;-;-;-;-;-;-;-;-;-;-;-;-;-;-;-;-;-;-;-;-;-;-;-;-;-;-;-;-;-;-;-;-;-;-;-;-;-;-;-;-;-;-	12750	5.26009	1.38895	2.40974	4.69568
RP11-627K11.1	12	31251992	31252597	-	606	0.776153	4.52917	2.0554	1.65579
DENND5B	12;12;12;12;12;12;12;12;12;12;12;12;12;12;12;12;12;12;12;12;12;12;12;12;12;12;12;12;12;12;12;12;12;12;12;12;12;12;12;12;12;12;12;12;12;12;12;12;12;12;12;12;12;12;12;12;12;12;12;12;12;12;12;12;12;12	31382223;31387393;31389324;31389324;31392267;31392267;31392614;31392614;31398175;31398175;31399654;31399654;31402498;31402498;31409263;31409263;31413436;31413436;31415367;31415367;31423597;31423597;31424535;31424535;31424569;31426293;31426293;31426293;31432375;31433155;31433155;31442775;31442775;31442775;31447538;31447538;31447538;31451702;31451940;31451940;31451940;31460194;31460194;31460194;314…	31387786;31387786;31389498;31389498;31392393;31392393;31392696;31392696;31398362;31398362;31399772;31399772;31402643;31402643;31409384;31409384;31413564;31413564;31415448;31415448;31423675;31423675;31424687;31424687;31424687;31426751;31426424;31426424;31433248;31433248;31433248;31442925;31442925;31442925;31447769;31447769;31447769;31452476;31452476;31452476;31452476;31460381;31460381;31460381;314…	-;-;-;-;-;-;-;-;-;-;-;-;-;-;-;-;-;-;-;-;-;-;-;-;-;-;-;-;-;-;-;-;-;-;-;-;-;-;-;-;-;-;-;-;-;-;-;-;-;-;-;-;-;-;-;-;-;-;-;-;-;-;-;-;-;-	11310	5.54819	1.81058	1.61524	8.52067
ALG10B	12;12;12;12;12;12;12;12;12;12;12	38316578;38316762;38316767;38316839;38318261;38318261;38318261;38320161;38320161;38320161;38323913	38317064;38317064;38318458;38317038;38318458;38318458;38318458;38320450;38321327;38329728;38323982	+;+;+;+;+;+;+;+;+;+;+	11449	5.79016	1.45923	3.189	3.76675
KIF21A	12;12;12;12;12;12;12;12;12;12;12;12;12;12;12;12;12;12;12;12;12;12;12;12;12;12;12;12;12;12;12;12;12;12;12;12;12;12;12;12;12;12;12;12;12;12;12;12;12;12;12;12;12;12;12;12;12;12;12;12;12;12;12;12;12;12;12;12;12;12;12;12;12;12;12;12;12;12;12;12;12;12;12;12;12;12;12;12;12;12;12;12;12;12;12;12;12;12;12;12;12;12;12;12;12;12;12;12;12;12;12;12;12;12;12;12;12;12;12;12;12;12;12;12;12;12;12;12;12;12;12;12;12;…	39293228;39293229;39293229;39293231;39293231;39294387;39294421;39294424;39301480;39301480;39301480;39301480;39301480;39301480;39301480;39301480;39302965;39302965;39302965;39302965;39302965;39302965;39302965;39302965;39304821;39304821;39304821;39304821;39304821;39304821;39304821;39304821;39307565;39307565;39307565;39307565;39307565;39307565;39307565;39307565;39309586;39309586;39309586;39309586;393…	39294517;39294517;39294517;39294517;39294517;39294517;39294517;39294517;39301679;39301679;39301679;39301679;39301679;39301679;39301679;39301679;39303135;39303135;39303135;39303135;39303135;39303135;39303135;39303135;39304938;39304938;39304938;39304938;39304938;39304938;39304938;39304938;39307729;39307729;39307729;39307729;39307729;39307729;39307729;39307729;39309766;39309766;39309766;39309766;393…	-;-;-;-;-;-;-;-;-;-;-;-;-;-;-;-;-;-;-;-;-;-;-;-;-;-;-;-;-;-;-;-;-;-;-;-;-;-;-;-;-;-;-;-;-;-;-;-;-;-;-;-;-;-;-;-;-;-;-;-;-;-;-;-;-;-;-;-;-;-;-;-;-;-;-;-;-;-;-;-;-;-;-;-;-;-;-;-;-;-;-;-;-;-;-;-;-;-;-;-;-;-;-;-;-;-;-;-;-;-;-;-;-;-;-;-;-;-;-;-;-;-;-;-;-;-;-;-	10117	12.5635	3.81698	9.32867	8.63281
RP11-351C21.2	12	42361267	42361703	+	437	3.79875	1.20153	4.75047	2.10478
ARID2	12;12;12;12;12;12;12;12;12;12;12;12;12;12;12;12;12;12;12;12;12;12;12;12;12;12;12;12;12;12;12;12;12;12;12;12;12;12;12;12;12;12;12;12;12;12;12;12;12;12;12;12;12;12;12;12;12;12;12;12;12;12;12;12;12;12;12;12;12;12;12;12;12;12;12;12;12;12;12;12;12;12;12;12;12;12;12;12;12;12;12	45729665;45729873;45729886;45729916;45730044;45730044;45730044;45730044;45731217;45731217;45731217;45731217;45755931;45776081;45811418;45811418;45817670;45817670;45821420;45821420;45836589;45836589;45836741;45836741;45836761;45836945;45837321;45837321;45837321;45837321;45837395;45837498;45837498;45837498;45837498;45837498;45839329;45839329;45839329;45839329;45839386;45845990;45846856;45846856;458…	45729928;45729928;45729928;45729928;45730137;45730137;45730137;45730137;45731314;45731314;45731314;45731314;45756005;45776329;45811551;45811551;45817888;45817888;45821487;45821487;45836655;45836655;45836991;45836991;45836991;45836991;45837417;45837417;45837417;45837417;45837417;45837707;45837707;45837707;45837707;45837707;45842234;45839496;45839496;45839496;45839496;45846072;45846937;45846937;458…	+;+;+;+;+;+;+;+;+;+;+;+;+;+;+;+;+;+;+;+;+;+;+;+;+;+;+;+;+;+;+;+;+;+;+;+;+;+;+;+;+;+;+;+;+;+;+;+;+;+;+;+;+;+;+;+;+;+;+;+;+;+;+;+;+;+;+;+;+;+;+;+;+;+;+;+;+;+;+;+;+;+;+;+;+;+;+;+;+;+;+	12127	4.22531	1.40126	6.36379	7.15714
RP1-228P16.8	12	48039784	48040761	-	978	0.509219	1.85467	1.48586	1.23972
C1QL4	12;12	49332411;49335941	49333233;49337188	-;-	2071	0.347348	1.10633	0.125299	0.141313
RP3-405J10.3	12;12	50185580;50191333	50190261;50191363	-;-	4713	0.24656	0	0.0550593	0.0532255
RP11-845M18.6	12;12	52306616;52308211	52307078;52308371	-;-	624	2.0396	0.535472	1.7466	2.41203
RP11-793H13.11	12	53500162	53500936	-	775	0.428401	1.4782	0.267865	0.755252
AC012531.25	12	54019910	54022589	+	2680	2.06474	0.605574	1.27811	0.982814
HSD17B6	12;12;12;12;12;12;12;12;12;12;12;12;12;12;12;12;12;12;12;12;12;12;12;12;12;12;12;12;12;12;12;12;12;12;12;12;12;12;12;12;12;12	56752161;56752161;56752449;56752453;56752453;56752457;56752487;56763198;56763198;56763198;56763204;56763218;56763218;56763324;56770315;56773834;56773834;56773834;56773834;56773834;56773834;56773839;56781974;56781974;56781974;56781974;56781974;56784853;56784853;56784853;56784853;56784853;56784939;56785902;56785929;56787125;56787125;56787125;56787125;56787125;56787125;56787125	56752318;56752318;56752581;56752581;56752581;56752581;56752581;56763414;56763414;56763414;56763414;56763414;56763414;56763414;56770544;56774165;56774165;56774165;56774078;56774165;56774165;56774118;56782232;56782232;56782232;56782232;56782232;56785016;56785016;56785016;56785016;56785016;56785016;56786014;56786014;56787345;56787345;56787790;56787576;56787790;56787736;56787736	+;+;+;+;+;+;+;+;+;+;+;+;+;+;+;+;+;+;+;+;+;+;+;+;+;+;+;+;+;+;+;+;+;+;+;+;+;+;+;+;+;+	2272	0.146132	0.462208	0.296957	0.625657
NDUFA4L2	12;12;12;12;12;12;12;12;12;12;12;12;12;12;12;12;12;12;12;12;12;12;12	57234903;57234905;57234911;57235080;57235749;57235749;57235749;57236189;57236324;57236593;57236593;57236593;57237029;57237029;57237029;57237029;57237029;57237256;57237805;57239546;57240679;57240679;57240679	57235619;57235619;57235619;57235809;57235809;57235809;57235809;57236681;57236681;57236681;57236681;57236681;57237092;57237100;57237085;57237338;57237335;57237335;57237913;57240495;57240703;57240715;57240692	-;-;-;-;-;-;-;-;-;-;-;-;-;-;-;-;-;-;-;-;-;-;-	2806	1.53818	8.33549	0.462392	0.640688
RP11-571M6.17	12	57803838	57804415	+	578	0.765884	2.64268	1.52644	0.723332
SLC16A7	12;12;12;12;12;12;12;12;12;12;12;12;12;12;12;12;12;12;12;12;12;12;12;12;12;12;12;12;12;12;12;12;12;12;12;12;12;12;12;12;12;12;12;12;12;12;12;12;12;12;12;12;12;12;12;12;12;12;12;12;12;12;12;12;12;12;12;12;12;12;12;12;12;12;12;12;12;12;12;12	59596067;59596144;59596162;59597059;59655152;59655152;59655152;59655152;59664677;59689337;59689345;59689345;59689348;59689353;59689353;59689362;59689362;59689370;59689371;59696393;59704772;59704772;59704772;59704772;59704772;59704772;59704772;59704772;59704772;59704772;59704772;59704772;59704772;59704772;59704792;59720079;59733716;59733719;59733745;59734050;59734050;59735930;59735930;59735930;597…	59596236;59596236;59596236;59597169;59655250;59655250;59655250;59655250;59664943;59689470;59689470;59689390;59689470;59689470;59689470;59689470;59689470;59689470;59689470;59696524;59705018;59705018;59705018;59705018;59705018;59705018;59705018;59705018;59705018;59705018;59705018;59705018;59705018;59705018;59705018;59720194;59733831;59733831;59733831;59734085;59734187;59735988;59735988;59735982;597…	+;+;+;+;+;+;+;+;+;+;+;+;+;+;+;+;+;+;+;+;+;+;+;+;+;+;+;+;+;+;+;+;+;+;+;+;+;+;+;+;+;+;+;+;+;+;+;+;+;+;+;+;+;+;+;+;+;+;+;+;+;+;+;+;+;+;+;+;+;+;+;+;+;+;+;+;+;+;+;+	13665	4.53938	1.02348	0.0493733	3.70204
LINC01465	12;12	62601751;62602649	62603690;62603428	-;-	1940	0.0285233	0.541307	0.187264	0.280161
PABPC1P4	12	63822021	63823895	+	1875	0.442681	1.42564	0.249115	0.445958
HELB	12;12;12;12;12;12;12;12;12;12;12;12;12;12;12;12;12;12;12;12;12;12;12;12;12;12;12;12;12;12;12;12;12;12;12;12;12;12;12;12;12;12;12;12;12;12;12;12;12;12;12;12;12;12;12;12;12;12	66302545;66302579;66302579;66302580;66304731;66304731;66304731;66304731;66306345;66306345;66306345;66306345;66309706;66309706;66309706;66309706;66313986;66313986;66313986;66315242;66315242;66315242;66315242;66318638;66318638;66318638;66318638;66321402;66321948;66321948;66321948;66321948;66322724;66322724;66322724;66322724;66322724;66322740;66323983;66323983;66323983;66323983;66323983;66323983;663…	66302790;66302790;66302790;66302790;66305150;66305150;66305150;66305150;66306514;66306514;66306514;66306514;66310608;66310608;66310608;66310608;66314163;66314163;66314163;66315383;66315383;66315383;66315383;66318792;66318792;66318792;66318792;66322029;66322029;66322029;66322029;66322029;66322783;66322783;66322783;66322783;66322783;66322783;66324211;66324519;66324211;66324211;66324211;66324211;663…	+;+;+;+;+;+;+;+;+;+;+;+;+;+;+;+;+;+;+;+;+;+;+;+;+;+;+;+;+;+;+;+;+;+;+;+;+;+;+;+;+;+;+;+;+;+;+;+;+;+;+;+;+;+;+;+;+;+	13796	0.673841	0.207597	0.771185	0.81217
MDM1	12;12;12;12;12;12;12;12;12;12;12;12;12;12;12;12;12;12;12;12;12;12;12;12;12;12;12;12;12;12;12;12;12;12;12;12;12;12;12;12;12;12;12;12;12;12;12;12;12;12;12;12;12;12;12;12;12;12;12;12;12;12;12;12;12;12;12;12;12;12;12;12;12;12;12;12;12;12;12;12;12;12	68272443;68277624;68280648;68294568;68294568;68294815;68294863;68295265;68296923;68296923;68296923;68302620;68302620;68302620;68302620;68302803;68313443;68313443;68313443;68313443;68313644;68313644;68313644;68313644;68314948;68314948;68314948;68314948;68315016;68316078;68316078;68316078;68316078;68316078;68316581;68320973;68321347;68321347;68321347;68321373;68321525;68321525;68321525;68321525;683…	68272532;68277759;68280755;68295366;68295366;68295366;68295366;68295323;68296982;68296982;68296982;68302872;68302872;68302872;68302872;68302872;68313552;68313552;68313552;68313552;68313753;68313753;68313753;68313753;68315221;68315265;68315265;68315265;68315265;68316396;68316408;68316253;68316253;68316253;68316610;68321446;68321446;68321446;68321446;68321628;68321628;68321628;68321628;68321628;683…	-;-;-;-;-;-;-;-;-;-;-;-;-;-;-;-;-;-;-;-;-;-;-;-;-;-;-;-;-;-;-;-;-;-;-;-;-;-;-;-;-;-;-;-;-;-;-;-;-;-;-;-;-;-;-;-;-;-;-;-;-;-;-;-;-;-;-;-;-;-;-;-;-;-;-;-;-;-;-;-;-;-	6549	3.24457	1.14432	2.98761	3.00046
RPSAP12	12	68552995	68553882	-	888	1.68436	6.60259	3.62357	4.30798
OSBPL8	12;12;12;12;12;12;12;12;12;12;12;12;12;12;12;12;12;12;12;12;12;12;12;12;12;12;12;12;12;12;12;12;12;12;12;12;12;12;12;12;12;12;12;12;12;12;12;12;12;12;12;12;12;12;12;12;12;12;12;12;12;12;12;12;12;12;12;12;12;12;12;12;12;12;12;12;12;12;12;12;12;12;12;12;12;12;12;12;12;12;12;12;12;12;12;12;12;12;12;12;12;12;12;12;12;12;12;12;12;12;12;12;12;12;12;12;12;12;12;12;12;12;12;12;12;12;12;12;12;12;12;12;12;…	76351797;76351800;76351800;76355836;76356626;76356626;76356626;76356626;76358706;76358706;76358706;76358706;76369214;76369214;76369214;76369214;76369219;76369637;76369637;76369637;76369637;76369637;76369713;76369718;76371212;76371448;76371448;76371448;76371448;76371448;76371448;76371448;76373344;76373344;76373344;76373344;76373344;76373344;76373344;76375273;76375273;76375273;76375273;76375273;763…	76356021;76356021;76356021;76356021;76356728;76356728;76356728;76356728;76358811;76358811;76358811;76358811;76369301;76369301;76369301;76369301;76369301;76369822;76369822;76369822;76369822;76369822;76369822;76369822;76371584;76371584;76371862;76371584;76371584;76371584;76371584;76371584;76373489;76373433;76373433;76373433;76373433;76373433;76373433;76375370;76375370;76375370;76375370;76375370;763…	-;-;-;-;-;-;-;-;-;-;-;-;-;-;-;-;-;-;-;-;-;-;-;-;-;-;-;-;-;-;-;-;-;-;-;-;-;-;-;-;-;-;-;-;-;-;-;-;-;-;-;-;-;-;-;-;-;-;-;-;-;-;-;-;-;-;-;-;-;-;-;-;-;-;-;-;-;-;-;-;-;-;-;-;-;-;-;-;-;-;-;-;-;-;-;-;-;-;-;-;-;-;-;-;-;-;-;-;-;-;-;-;-;-;-;-;-;-;-;-;-;-;-;-;-;-;-;-	9198	10.9972	3.05664	20.1547	9.84988
RP11-613M5.2	12	76660405	76660884	+	480	0.893432	2.81727	1.51372	1.32655
ZDHHC17	12;12;12;12;12;12;12;12;12;12;12;12;12;12;12;12;12;12;12;12;12;12;12;12;12;12;12;12;12;12;12;12;12;12;12;12;12;12;12;12;12;12;12;12;12;12;12;12;12;12;12;12;12;12;12;12;12;12;12;12;12;12;12;12;12;12;12;12;12;12;12;12;12;12;12;12;12;12;12;12;12;12;12;12;12;12;12;12;12;12;12;12;12;12;12;12;12;12;12	76763588;76764103;76764244;76764253;76764254;76764258;76764258;76764298;76764573;76769073;76781625;76781629;76797434;76797434;76797434;76797434;76797434;76797519;76805317;76805317;76805317;76805317;76805317;76805317;76805317;76805317;76805317;76809043;76809043;76809043;76809043;76809043;76809043;76809043;76809043;76809713;76809713;76809713;76809713;76809713;76809713;76809713;76809713;76809713;768…	76764329;76764329;76764329;76764329;76764329;76764329;76764329;76764329;76764812;76769201;76781683;76781683;76797537;76797537;76797537;76797537;76797537;76797537;76805439;76805439;76805439;76805439;76805439;76805439;76805439;76805439;76805439;76809120;76809120;76809120;76809120;76809120;76809120;76809120;76809120;76809763;76809857;76809857;76809750;76809793;76809842;76809857;76809857;76809857;768…	+;+;+;+;+;+;+;+;+;+;+;+;+;+;+;+;+;+;+;+;+;+;+;+;+;+;+;+;+;+;+;+;+;+;+;+;+;+;+;+;+;+;+;+;+;+;+;+;+;+;+;+;+;+;+;+;+;+;+;+;+;+;+;+;+;+;+;+;+;+;+;+;+;+;+;+;+;+;+;+;+;+;+;+;+;+;+;+;+;+;+;+;+;+;+;+;+;+;+	8800	5.29457	1.61643	4.75936	3.20216
PPP1R12A	12;12;12;12;12;12;12;12;12;12;12;12;12;12;12;12;12;12;12;12;12;12;12;12;12;12;12;12;12;12;12;12;12;12;12;12;12;12;12;12;12;12;12;12;12;12;12;12;12;12;12;12;12;12;12;12;12;12;12;12;12;12;12;12;12;12;12;12;12;12;12;12;12;12;12;12;12;12;12;12;12;12;12;12;12;12;12;12;12;12;12;12;12;12;12;12;12;12;12;12;12;12;12;12;12;12;12;12;12;12;12;12;12;12;12;12;12;12;12;12;12;12;12;12;12;12;12;12;12;12;12;12;12;…	79773563;79773568;79774406;79775541;79775778;79775914;79775918;79775918;79775918;79775923;79775929;79775931;79775935;79778550;79778550;79778550;79778550;79778550;79778550;79778550;79778550;79778550;79778550;79778550;79778550;79778550;79779321;79779339;79781815;79781815;79781815;79781815;79781815;79781815;79781815;79781815;79781815;79781815;79781815;79781815;79782571;79786374;79786374;79786374;797…	79776015;79776015;79776015;79776015;79776015;79776015;79776015;79776015;79776015;79776015;79776015;79776015;79776015;79779351;79780745;79778600;79778600;79778600;79778600;79778600;79778600;79778600;79778600;79778600;79778600;79778600;79779351;79779351;79781862;79781862;79781862;79781862;79782341;79781862;79781862;79781862;79781862;79781862;79781862;79781862;79782595;79786478;79786478;79786478;797…	-;-;-;-;-;-;-;-;-;-;-;-;-;-;-;-;-;-;-;-;-;-;-;-;-;-;-;-;-;-;-;-;-;-;-;-;-;-;-;-;-;-;-;-;-;-;-;-;-;-;-;-;-;-;-;-;-;-;-;-;-;-;-;-;-;-;-;-;-;-;-;-;-;-;-;-;-;-;-;-;-;-;-;-;-;-;-;-;-;-;-;-;-;-;-;-;-;-;-;-;-;-;-;-;-;-;-;-;-;-;-;-;-;-;-;-;-;-;-;-;-;-;-;-;-;-;-;-	11815	9.86806	3.22196	8.20543	8.76512
RP11-244J10.1	12	80102899	80103333	-	435	24.6782	80.7628	30.9007	24.3163
TMTC2	12;12;12;12;12;12;12;12;12;12;12;12;12;12;12;12;12;12;12;12;12;12;12;12;12;12;12;12;12;12;12;12;12;12;12;12;12;12;12;12;12;12;12;12;12;12;12;12;12;12	82686880;82686880;82687001;82687481;82758555;82760872;82857010;82857010;82857010;82857010;82895818;82895818;82895818;82895818;82895818;82930431;82930431;82930431;82930431;82930431;82965024;82965024;82965024;82965024;82965024;82965560;82965560;82965560;82965560;82965560;82966919;82966919;82966919;82966919;82985925;82985925;82985925;82985925;83030798;83030798;83030798;83050904;83050904;83050904;830…	82687669;82687669;82687669;82687669;82760359;82760936;82857580;82857580;82857580;82857580;82896646;82896646;82896646;82896646;82896646;82930545;82930545;82930545;82930545;82930545;82965109;82965109;82965109;82965109;82965109;82965744;82965744;82965971;82965744;82965744;82966997;82966997;82966997;82966997;82986046;82986046;82986046;82986573;83030879;83030879;83030879;83051018;83051018;83051018;830…	+;+;+;+;+;+;+;+;+;+;+;+;+;+;+;+;+;+;+;+;+;+;+;+;+;+;+;+;+;+;+;+;+;+;+;+;+;+;+;+;+;+;+;+;+;+;+;+;+;+	8323	0.132969	0.045881	1.40301	0.542512
DUSP6	12;12;12;12;12;12;12;12;12;12;12;12	89347232;89348369;89349072;89349482;89350588;89350588;89350588;89351497;89351640;89351640;89351689;89352395	89349561;89349561;89349561;89349561;89351025;89351171;89351025;89351582;89352405;89353271;89352152;89352497	-;-;-;-;-;-;-;-;-;-;-;-	4632	0.967648	0.31946	13.8039	0.288833
EEA1	12;12;12;12;12;12;12;12;12;12;12;12;12;12;12;12;12;12;12;12;12;12;12;12;12;12;12;12;12;12;12;12;12;12;12;12;12;12;12;12;12;12;12;12;12;12;12;12;12;12;12;12;12;12;12;12;12;12;12;12	92770637;92776844;92777543;92777941;92779115;92780280;92781950;92787867;92798892;92801600;92802404;92802665;92809017;92809017;92811279;92811279;92812980;92812980;92813004;92816200;92816200;92816200;92819308;92819308;92819308;92821053;92826166;92826166;92827912;92827912;92832512;92832512;92842465;92842465;92851111;92851111;92852175;92852175;92852912;92852912;92853915;92853915;92857275;92857275;928…	92776133;92776942;92777663;92778179;92779300;92780411;92782135;92788049;92799086;92801701;92802734;92802734;92809156;92809156;92811434;92811434;92813093;92813093;92813093;92816400;92816400;92816400;92819511;92819511;92819511;92821099;92826285;92826285;92828061;92828061;92832850;92832850;92842581;92842581;92851266;92851266;92852296;92852296;92853025;92853025;92853954;92853954;92857340;92857340;928…	-;-;-;-;-;-;-;-;-;-;-;-;-;-;-;-;-;-;-;-;-;-;-;-;-;-;-;-;-;-;-;-;-;-;-;-;-;-;-;-;-;-;-;-;-;-;-;-;-;-;-;-;-;-;-;-;-;-;-;-	10150	5.9642	1.46257	7.63911	6.35161
RPL41P5	12	93083598	93083675	-	78	24.9576	88.9984	32.2505	18.2243
NEDD1	12;12;12;12;12;12;12;12;12;12;12;12;12;12;12;12;12;12;12;12;12;12;12;12;12;12;12;12;12;12;12;12;12;12;12;12;12;12;12;12;12;12;12;12;12;12;12;12;12;12;12;12;12;12;12;12;12;12;12;12;12;12;12;12;12;12;12;12;12;12;12;12;12;12;12;12;12;12;12;12;12;12;12;12;12;12;12;12;12;12;12;12;12;12;12;12;12;12;12;12;12;12;12;12;12;12;12;12;12;12;12;12;12;12;12;12;12;12	96907223;96907224;96907230;96907230;96907233;96907233;96907238;96907238;96907257;96907257;96907257;96907466;96907604;96907604;96907604;96907604;96907604;96907604;96907604;96907702;96909752;96909752;96909752;96909752;96909752;96909752;96909752;96912576;96912723;96912723;96912723;96912723;96912723;96912723;96912723;96917621;96917621;96917621;96917621;96917621;96917621;96917621;96917621;96917621;969…	96907300;96907300;96907300;96907322;96907300;96907300;96907300;96907300;96907300;96907300;96907300;96907624;96907624;96907856;96907856;96907624;96907624;96907624;96907856;96907856;96909895;96909895;96909895;96909895;96909895;96909895;96909895;96912817;96912817;96912817;96912817;96912817;96912817;96912817;96912817;96917737;96917737;96917737;96917737;96917737;96917691;96917737;96917737;96917737;969…	+;+;+;+;+;+;+;+;+;+;+;+;+;+;+;+;+;+;+;+;+;+;+;+;+;+;+;+;+;+;+;+;+;+;+;+;+;+;+;+;+;+;+;+;+;+;+;+;+;+;+;+;+;+;+;+;+;+;+;+;+;+;+;+;+;+;+;+;+;+;+;+;+;+;+;+;+;+;+;+;+;+;+;+;+;+;+;+;+;+;+;+;+;+;+;+;+;+;+;+;+;+;+;+;+;+;+;+;+;+;+;+;+;+;+;+;+;+	4463	12.0143	4.1605	18.1989	11.0166
UHRF1BP1L	12;12;12;12;12;12;12;12;12;12;12;12;12;12;12;12;12;12;12;12;12;12;12;12;12;12;12;12;12;12;12;12;12;12;12;12;12;12;12;12;12;12;12;12;12;12;12;12;12;12;12;12;12;12;12;12;12;12;12;12;12;12;12;12;12;12;12;12;12;12;12;12;12;12;12;12;12;12;12	100028455;100037076;100037143;100039596;100039596;100039596;100047530;100047530;100047530;100047943;100047943;100047943;100050168;100050168;100050265;100051079;100051079;100051079;100057571;100057571;100058029;100058029;100059850;100059850;100069908;100072672;100072672;100072672;100072679;100072779;100072786;100083016;100083016;100083016;100083016;100083016;100083016;100084476;100084476;100084476…	100028610;100037755;100037755;100039789;100039789;100039789;100047638;100047638;100047638;100048196;100048196;100048196;100050318;100050318;100050318;100051874;100051221;100051221;100057746;100057746;100059533;100059533;100060043;100060043;100070169;100072813;100072813;100072813;100072813;100072813;100072813;100083134;100083134;100083134;100083134;100083134;100083134;100084658;100084658;100084658…	-;-;-;-;-;-;-;-;-;-;-;-;-;-;-;-;-;-;-;-;-;-;-;-;-;-;-;-;-;-;-;-;-;-;-;-;-;-;-;-;-;-;-;-;-;-;-;-;-;-;-;-;-;-;-;-;-;-;-;-;-;-;-;-;-;-;-;-;-;-;-;-;-;-;-;-;-;-;-	6616	4.64193	1.5079	6.16574	6.04759
RP11-175P13.3	12;12;12;12;12;12;12;12;12;12;12;12;12;12;12;12	100173196;100173312;100173347;100173657;100177043;100177043;100177043;100177571;100180553;100180553;100180553;100195582;100196872;100198844;100199520;100199520	100173684;100173343;100173684;100173684;100177120;100177120;100177120;100177654;100180716;100180716;100180716;100195673;100196976;100198972;100199762;100199783	-;-;-;-;-;-;-;-;-;-;-;-;-;-;-;-	1405	0.827073	0.16987	1.81	1.01174
SCYL2	12;12;12;12;12;12;12;12;12;12;12;12;12;12;12;12;12;12;12;12;12;12;12;12;12;12;12;12;12;12;12;12;12;12;12;12;12;12;12;12;12;12;12;12;12;12;12;12;12;12;12;12;12;12;12;12;12;12;12;12;12;12;12;12;12;12;12;12;12;12;12;12;12;12;12;12;12;12;12;12;12;12;12;12	100267140;100267177;100267246;100267249;100267384;100282943;100282943;100282943;100282943;100283132;100291503;100291503;100291503;100291503;100291503;100291503;100296762;100298031;100298031;100298031;100298031;100311044;100311044;100311044;100311044;100312432;100312432;100312432;100312432;100313422;100313422;100313422;100314489;100314489;100314489;100315558;100315558;100315558;100315558;100317681…	100267396;100267396;100267396;100267396;100267792;100283147;100283147;100283147;100283147;100283147;100291989;100291660;100291660;100291660;100291660;100291660;100296807;100298175;100298175;100298175;100298175;100311193;100311193;100311193;100311193;100312653;100312653;100312548;100312653;100313538;100313538;100313538;100314614;100314614;100314614;100315734;100315734;100315734;100315734;100317692…	+;+;+;+;+;+;+;+;+;+;+;+;+;+;+;+;+;+;+;+;+;+;+;+;+;+;+;+;+;+;+;+;+;+;+;+;+;+;+;+;+;+;+;+;+;+;+;+;+;+;+;+;+;+;+;+;+;+;+;+;+;+;+;+;+;+;+;+;+;+;+;+;+;+;+;+;+;+;+;+;+;+;+;+	7481	12.0419	3.70076	12.3139	10.2831
HCFC2	12;12;12;12;12;12;12;12;12;12;12;12;12;12;12;12;12;12;12;12;12;12;12;12;12;12;12;12;12;12;12;12;12;12;12;12;12;12;12;12;12;12;12;12;12;12;12	104064457;104064542;104064814;104066167;104066167;104066167;104067947;104067947;104067947;104079445;104079445;104079445;104080433;104080746;104080746;104082500;104082500;104082500;104082713;104082713;104082713;104086847;104086847;104087986;104090923;104093386;104093386;104093386;104095360;104095360;104095360;104096360;104096360;104096360;104097611;104098124;104098343;104098343;104098343;104101968…	104064723;104064723;104065220;104066315;104066315;104066315;104068107;104068107;104068107;104079473;104079653;104079653;104080830;104080830;104080830;104082606;104082606;104082606;104082756;104082901;104082901;104087014;104087014;104088038;104090941;104093563;104093563;104093563;104095563;104095563;104095563;104096433;104096433;104096433;104097691;104098480;104098480;104098480;104098480;104102153…	+;+;+;+;+;+;+;+;+;+;+;+;+;+;+;+;+;+;+;+;+;+;+;+;+;+;+;+;+;+;+;+;+;+;+;+;+;+;+;+;+;+;+;+;+;+;+	6773	3.09641	0.76819	1.22602	1.09259
KIAA1033	12;12;12;12;12;12;12;12;12;12;12;12;12;12;12;12;12;12;12;12;12;12;12;12;12;12;12;12;12;12;12;12;12;12;12;12;12;12;12;12;12;12;12;12;12;12;12;12;12;12;12;12;12;12;12;12;12;12;12;12;12;12;12;12;12;12;12;12;12;12;12;12;12;12;12;12;12;12;12;12;12;12;12;12;12;12;12;12;12;12;12;12;12;12;12;12;12;12;12;12;12;12;12;12;12;12;12;12;12;12;12;12;12;12;12;12;12;12;12;12;12;12;12;12;12;12;12;12;12;12;12;12;12;…	105107324;105107714;105107714;105107714;105107715;105107786;105111125;105111125;105111125;105111125;105111125;105114216;105114216;105114216;105114216;105114216;105114216;105114362;105114362;105114362;105114362;105114362;105114362;105115184;105115184;105115184;105115184;105115184;105115184;105115661;105115661;105115661;105115661;105115661;105115661;105118446;105118446;105118446;105118446;105118446…	105107454;105107861;105107861;105107861;105107861;105107861;105111264;105111264;105111264;105111264;105111264;105114269;105114269;105114269;105114269;105114269;105114269;105114427;105114427;105114427;105114427;105114427;105114427;105115229;105115229;105115229;105115229;105115229;105115229;105115728;105115728;105115728;105115728;105115728;105115728;105118528;105118528;105118528;105118528;105118528…	+;+;+;+;+;+;+;+;+;+;+;+;+;+;+;+;+;+;+;+;+;+;+;+;+;+;+;+;+;+;+;+;+;+;+;+;+;+;+;+;+;+;+;+;+;+;+;+;+;+;+;+;+;+;+;+;+;+;+;+;+;+;+;+;+;+;+;+;+;+;+;+;+;+;+;+;+;+;+;+;+;+;+;+;+;+;+;+;+;+;+;+;+;+;+;+;+;+;+;+;+;+;+;+;+;+;+;+;+;+;+;+;+;+;+;+;+;+;+;+;+;+;+;+;+;+;+;+	7698	11.0987	3.39802	10.5847	10.5418
PTPN11	12;12;12;12;12;12;12;12;12;12;12;12;12;12;12;12;12;12;12;12;12;12;12;12;12;12;12;12;12;12;12;12;12;12;12;12;12;12;12;12;12;12;12;12;12;12;12;12;12;12;12;12;12	112418351;112418563;112418909;112418914;112419112;112446276;112446276;112446276;112450318;112450318;112450318;112453195;112453195;112453195;112453329;112454564;112454564;112454564;112454564;112455950;112455950;112455950;112455950;112457291;112472944;112472944;112472944;112477651;112477651;112477651;112477857;112477857;112477857;112477932;112482074;112482074;112482074;112482074;112486454;112486463…	112418404;112419081;112419125;112419125;112419125;112446398;112446398;112446398;112450512;112450512;112450512;112453387;112453387;112453387;112453387;112454680;112454680;112454680;112454680;112456063;112456063;112456063;112456063;112457486;112473040;112473040;112473040;112477730;112477730;112477730;112478015;112478015;112478015;112478015;112482205;112482205;112482205;112482205;112486629;112486629…	+;+;+;+;+;+;+;+;+;+;+;+;+;+;+;+;+;+;+;+;+;+;+;+;+;+;+;+;+;+;+;+;+;+;+;+;+;+;+;+;+;+;+;+;+;+;+;+;+;+;+;+;+	7017	42.5403	13.7434	55.041	68.4179
MED13L	12;12;12;12;12;12;12;12;12;12;12;12;12;12;12;12;12;12;12;12;12;12;12;12;12;12;12;12;12;12;12;12;12;12;12;12;12;12;12;12;12;12;12;12;12;12;12;12;12;12;12;12;12	115953872;115957906;115960347;115963407;115966082;115968940;115970594;115970674;115970690;115972078;115972078;115972078;115972078;115975171;115975171;115975171;115975515;115975515;115980481;115980750;115980750;115981882;115982384;115982384;115983117;115983117;115984180;115986266;115987109;115991020;115996476;115997010;116003003;116005869;116006306;116006807;116007411;116008401;116012797;116015109…	115961398;115958132;115960532;115963519;115966243;115969097;115970770;115970770;115970770;115972236;115972465;115972236;115972236;115975738;115975349;115975313;115975679;115975738;115980938;115980902;115980938;115982603;115982590;115982603;115983435;115983540;115984372;115986489;115987288;115991957;115996681;115997230;116003102;116005993;116006411;116009145;116007636;116009132;116012901;116015274…	-;-;-;-;-;-;-;-;-;-;-;-;-;-;-;-;-;-;-;-;-;-;-;-;-;-;-;-;-;-;-;-;-;-;-;-;-;-;-;-;-;-;-;-;-;-;-;-;-;-;-;-;-	17290	5.21347	1.62885	4.1243	6.56267
NME2P1	12	120282303	120282716	+	414	1.60392	4.61193	2.13111	1.21184
RNU4-2	12	120291763	120291903	-	141	12.5583	2.03121	3.3127	4.74424
WDR66	12;12;12;12;12;12;12;12;12;12;12;12;12;12;12;12;12;12;12;12;12;12;12;12;12;12;12;12;12;12;12;12;12;12;12;12;12;12;12;12;12;12;12;12;12;12;12;12;12;12;12;12;12;12;12;12;12;12;12;12;12;12;12;12;12	121917862;121918592;121921286;121921286;121921408;121923622;121923622;121923622;121931746;121931746;121931746;121934247;121934247;121934250;121942534;121942534;121942534;121942895;121942895;121942895;121947669;121948984;121948984;121948984;121951480;121951480;121952695;121954120;121954120;121955699;121957074;121957074;121957074;121957074;121958272;121958272;121958272;121958272;121958943;121958943…	121918695;121918708;121921683;121921683;121921683;121923990;121923990;121923990;121933655;121931886;121931886;121934356;121934356;121934356;121942645;121942645;121942645;121942975;121942975;121942975;121951530;121949211;121949061;121949061;121951530;121951530;121954334;121954334;121954334;121955918;121957268;121957268;121957268;121957268;121958522;121958522;121958522;121958522;121959089;121959739…	+;+;+;+;+;+;+;+;+;+;+;+;+;+;+;+;+;+;+;+;+;+;+;+;+;+;+;+;+;+;+;+;+;+;+;+;+;+;+;+;+;+;+;+;+;+;+;+;+;+;+;+;+;+;+;+;+;+;+;+;+;+;+;+;+	16115	0.106447	0.0355446	0.231878	0.0103776
CCDC150P1	12	122322122	122324336	-	2215	0.724478	0.10775	0.843503	0.773884
RP11-463O12.5	12	122870059	122888720	-	18662	0.281687	0.0639447	0.216917	0.309162
RP11-338K17.6	12	123655528	123656128	+	601	2.67008	0.555964	1.12261	3.96521
RP11-989F5.3	12;12	130810821;130812444	130810958;130812622	-;-	317	4.18941	0.602315	0	0.79133
RPS11P5	12	132825701	132826184	+	484	0.857466	2.46557	2.14458	0.820623
RP11-172H24.4	13	20699307	20703718	-	4412	0.0627098	0.238018	1.31747	0.208474
XPO4	13;13;13;13;13;13;13;13;13;13;13;13;13;13;13;13;13;13;13;13;13;13;13;13;13;13;13;13;13;13;13;13;13;13;13;13;13;13;13;13;13;13;13;13;13;13;13;13;13;13;13;13;13	20777329;20777330;20786965;20786965;20787481;20787481;20788486;20788486;20790462;20790462;20796076;20796076;20796764;20796764;20799165;20799165;20800156;20800156;20800831;20800831;20807457;20807457;20808436;20808436;20809083;20809083;20809791;20809791;20821704;20821704;20822132;20822132;20827067;20827067;20842895;20842898;20843770;20843770;20855627;20855627;20855634;20862717;20862717;20862717;208…	20783919;20783919;20787057;20787057;20787598;20787598;20788616;20788616;20790580;20790580;20796256;20796256;20797057;20797057;20799339;20799339;20800325;20800325;20800990;20800990;20807634;20807634;20808581;20808581;20809225;20809225;20809967;20809967;20821878;20821878;20822289;20822289;20827182;20827179;20843048;20843048;20843886;20843886;20855765;20855765;20855765;20862858;20862858;20862858;208…	-;-;-;-;-;-;-;-;-;-;-;-;-;-;-;-;-;-;-;-;-;-;-;-;-;-;-;-;-;-;-;-;-;-;-;-;-;-;-;-;-;-;-;-;-;-;-;-;-;-;-;-;-	10500	6.82467	2.32757	12.9821	7.66889
RPS7P10	13	21628413	21629015	-	603	1.92709	6.88692	2.84024	2.77337
FTH1P7	13	22696023	22696574	-	552	3.57573	10.8092	3.69027	4.12784
SACS	13;13;13;13;13;13;13;13;13;13;13;13;13;13;13;13;13;13;13;13;13;13;13;13;13;13;13;13;13	23328826;23328826;23328830;23328833;23341445;23353736;23353785;23353785;23353785;23353785;23354519;23354519;23354519;23354519;23354519;23358335;23358335;23358335;23365166;23365166;23365166;23368402;23368402;23368402;23371078;23375119;23375119;23375352;23411220	23341690;23341690;23329484;23329484;23341690;23353876;23353876;23353876;23353876;23353876;23355483;23354890;23356007;23356007;23356007;23358481;23358481;23358481;23365277;23365277;23365277;23368444;23368487;23368487;23371165;23375269;23375269;23375543;23411513	-;-;-;-;-;-;-;-;-;-;-;-;-;-;-;-;-;-;-;-;-;-;-;-;-;-;-;-;-	15565	5.50685	1.46896	15.5513	8.72702
MTMR6	13;13;13;13;13;13;13;13;13;13;13;13;13;13;13;13;13	25246201;25251649;25251853;25253764;25254385;25257196;25257736;25258560;25258621;25260574;25261668;25261668;25265819;25266129;25267779;25274071;25287224	25249492;25251775;25251984;25253964;25254434;25257321;25257845;25258692;25258692;25260687;25261808;25261802;25265947;25266286;25267941;25274187;25288009	-;-;-;-;-;-;-;-;-;-;-;-;-;-;-;-;-	5779	5.59192	1.94106	9.26798	4.62289
NBEA	13;13;13;13;13;13;13;13;13;13;13;13;13;13;13;13;13;13;13;13;13;13;13;13;13;13;13;13;13;13;13;13;13;13;13;13;13;13;13;13;13;13;13;13;13;13;13;13;13;13;13;13;13;13;13;13;13;13;13;13;13;13;13;13;13;13;13;13;13;13;13;13;13;13;13;13;13;13;13;13;13;13;13;13;13;13;13;13;13;13;13;13;13;13;13;13;13;13;13;13;13;13;13;13;13;13;13;13;13;13;13;13;13;13;13;13;13;13;13;13;13;13;13;13;13;13;13;13;13;13;13;13;13;…	34942287;34942319;34942319;34942660;34942660;34942660;35040933;35040933;35040933;35040933;35044947;35044947;35044947;35044947;35045306;35045306;35045306;35045306;35048563;35048563;35048563;35048563;35050269;35050269;35050269;35050269;35056010;35056010;35056010;35056010;35058717;35058717;35058717;35058717;35069908;35069908;35069908;35069908;35069952;35070719;35070719;35070719;35070719;35070719;350…	34943114;34942363;34942363;34943114;34943114;34943114;35041164;35041164;35041164;35041164;35045047;35045047;35045047;35045047;35045401;35045401;35045401;35045401;35048684;35048684;35048684;35048684;35050395;35050395;35050395;35050395;35056129;35056129;35056129;35056129;35058863;35058863;35058863;35058863;35070105;35070105;35070105;35070105;35070105;35070965;35070852;35070852;35070852;35070852;350…	+;+;+;+;+;+;+;+;+;+;+;+;+;+;+;+;+;+;+;+;+;+;+;+;+;+;+;+;+;+;+;+;+;+;+;+;+;+;+;+;+;+;+;+;+;+;+;+;+;+;+;+;+;+;+;+;+;+;+;+;+;+;+;+;+;+;+;+;+;+;+;+;+;+;+;+;+;+;+;+;+;+;+;+;+;+;+;+;+;+;+;+;+;+;+;+;+;+;+;+;+;+;+;+;+;+;+;+;+;+;+;+;+;+;+;+;+;+;+;+;+;+;+;+;+;+;+;+	11949	0.759475	0.17577	0.299692	0.0139957
DGKH	13;13;13;13;13;13;13;13;13;13;13;13;13;13;13;13;13;13;13;13;13;13;13;13;13;13;13;13;13;13;13;13;13;13;13;13;13;13;13;13;13;13;13;13;13;13;13;13;13;13;13;13;13;13;13;13;13;13;13;13;13;13;13;13;13;13;13;13;13;13;13;13;13;13;13;13;13;13;13;13;13;13;13;13;13;13;13;13;13;13;13;13;13;13;13;13;13;13;13;13;13;13;13;13;13;13;13;13;13;13;13;13;13;13;13;13;13;13;13;13;13;13;13;13;13;13;13;13;13;13;13;13;13;…	42040036;42048753;42048753;42048762;42048822;42066091;42127463;42127463;42127463;42129552;42129552;42129552;42138042;42138076;42138082;42138085;42140395;42153750;42155291;42155291;42155291;42155291;42155291;42155291;42155291;42155291;42155667;42155667;42155667;42155667;42155667;42155667;42155667;42155667;42159266;42159266;42159266;42159266;42159266;42159266;42159266;42160011;42160011;42160011;421…	42040126;42048965;42048965;42048965;42048965;42066723;42127573;42127573;42127573;42129632;42129632;42129632;42138149;42138149;42138149;42138149;42140843;42153915;42155395;42155395;42155395;42155395;42155395;42155395;42155395;42155395;42155799;42155799;42155799;42155799;42155799;42155799;42155799;42155799;42159372;42159372;42159372;42159372;42159372;42159372;42159372;42160136;42160136;42160136;421…	+;+;+;+;+;+;+;+;+;+;+;+;+;+;+;+;+;+;+;+;+;+;+;+;+;+;+;+;+;+;+;+;+;+;+;+;+;+;+;+;+;+;+;+;+;+;+;+;+;+;+;+;+;+;+;+;+;+;+;+;+;+;+;+;+;+;+;+;+;+;+;+;+;+;+;+;+;+;+;+;+;+;+;+;+;+;+;+;+;+;+;+;+;+;+;+;+;+;+;+;+;+;+;+;+;+;+;+;+;+;+;+;+;+;+;+;+;+;+;+;+;+;+;+;+;+;+;+	19637	2.0148	0.488589	2.57948	1.40306
AKAP11	13;13;13;13;13;13;13;13;13;13;13;13;13	42272153;42285986;42286300;42292385;42295695;42297048;42298533;42299363;42308454;42313047;42313894;42317528;42319088	42272228;42286035;42286399;42292501;42295742;42297182;42298797;42303863;42308609;42313130;42313940;42317688;42323267	+;+;+;+;+;+;+;+;+;+;+;+;+	9920	5.76222	1.02492	6.3461	8.12149
FNDC3A	13;13;13;13;13;13;13;13;13;13;13;13;13;13;13;13;13;13;13;13;13;13;13;13;13;13;13;13;13;13;13;13;13;13;13;13;13;13;13;13;13;13;13;13;13;13;13;13;13;13;13;13;13;13;13;13;13;13;13;13;13;13;13;13;13;13;13;13;13;13;13;13;13;13;13;13;13;13;13;13;13;13;13;13;13;13;13;13;13;13;13;13;13;13;13;13;13;13;13;13;13;13;13;13;13;13;13;13;13;13;13;13;13;13;13	48975912;48976069;48976609;48976673;49006152;49006152;49006152;49006152;49075289;49075289;49075289;49075289;49110313;49114655;49114655;49114655;49114655;49114655;49131137;49131137;49131137;49131137;49131137;49136332;49136332;49136332;49136332;49136332;49138747;49138747;49138747;49138747;49138747;49145778;49145778;49145778;49145778;49145778;49167244;49167244;49167244;49167244;49168613;49168613;491…	48976177;48976177;48976917;48976917;49006289;49006289;49006289;49006289;49075364;49075364;49075364;49075364;49110406;49114731;49114731;49114731;49114731;49114731;49131374;49131374;49131374;49131374;49131374;49136601;49136601;49136601;49136601;49136601;49138805;49138805;49138805;49138805;49138805;49145935;49145935;49146847;49145935;49145935;49167303;49167303;49167303;49167303;49168751;49168751;491…	+;+;+;+;+;+;+;+;+;+;+;+;+;+;+;+;+;+;+;+;+;+;+;+;+;+;+;+;+;+;+;+;+;+;+;+;+;+;+;+;+;+;+;+;+;+;+;+;+;+;+;+;+;+;+;+;+;+;+;+;+;+;+;+;+;+;+;+;+;+;+;+;+;+;+;+;+;+;+;+;+;+;+;+;+;+;+;+;+;+;+;+;+;+;+;+;+;+;+;+;+;+;+;+;+;+;+;+;+;+;+;+;+;+;+	7698	13.3054	4.29713	20.293	8.74407
RP11-29G8.3	13;13;13;13;13;13;13;13;13;13;13;13;13;13;13;13;13;13;13;13;13	75549773;75549976;75560753;75566695;75566832;75567227;75567227;75569460;75569460;75594915;75594915;75621763;75621763;75623271;75713182;75727029;75760932;75795401;75796636;75800684;75804289	75549862;75549987;75560881;75566851;75566851;75567312;75567312;75569507;75569507;75594990;75594990;75621868;75621868;75623320;75713252;75727098;75761038;75795431;75796749;75800882;75807120	+;+;+;+;+;+;+;+;+;+;+;+;+;+;+;+;+;+;+;+;+	4178	0.33111	0.11425	0.670785	0.110075
MYCBP2	13;13;13;13;13;13;13;13;13;13;13;13;13;13;13;13;13;13;13;13;13;13;13;13;13;13;13;13;13;13;13;13;13;13;13;13;13;13;13;13;13;13;13;13;13;13;13;13;13;13;13;13;13;13;13;13;13;13;13;13;13;13;13;13;13;13;13;13;13;13;13;13;13;13;13;13;13;13;13;13;13;13;13;13;13;13;13;13;13;13;13;13;13;13;13;13;13;13;13;13;13;13;13;13;13;13;13;13;13;13;13;13;13;13;13;13;13;13;13;13;13;13;13;13;13;13;13;13;13;13;13;13;13;…	77044655;77044658;77044660;77044902;77045399;77050997;77050997;77050997;77050997;77051811;77051811;77051811;77051811;77055558;77055558;77055558;77055558;77056986;77056986;77056986;77056986;77058218;77058218;77058218;77058218;77059523;77059523;77059523;77061169;77061169;77061169;77061662;77061662;77061662;77062596;77062596;77062596;77064615;77064615;77064615;77065992;77065992;77065992;77067581;770…	77045493;77045493;77045397;77045493;77045493;77051162;77051162;77051162;77051162;77051918;77051918;77051918;77051918;77055767;77055767;77055767;77055767;77057093;77057093;77057093;77057093;77058334;77058406;77058406;77058406;77059626;77059626;77059626;77061301;77061301;77061301;77061790;77061790;77061790;77062697;77062697;77062697;77064734;77064734;77064734;77066088;77066088;77066088;77067864;770…	-;-;-;-;-;-;-;-;-;-;-;-;-;-;-;-;-;-;-;-;-;-;-;-;-;-;-;-;-;-;-;-;-;-;-;-;-;-;-;-;-;-;-;-;-;-;-;-;-;-;-;-;-;-;-;-;-;-;-;-;-;-;-;-;-;-;-;-;-;-;-;-;-;-;-;-;-;-;-;-;-;-;-;-;-;-;-;-;-;-;-;-;-;-;-;-;-;-;-;-;-;-;-;-;-;-;-;-;-;-;-;-;-;-;-;-;-;-;-;-;-;-;-;-;-;-;-;-	15945	11.6553	3.28102	20.7384	6.07529
RPS26P47	13	100539901	100540248	-	348	1.19257	5.28772	2.08789	2.08202
LIG4	13;13;13;13;13;13;13;13;13;13;13;13;13	108207439;108207439;108207439;108207446;108207446;108214538;108214538;108214538;108214538;108215484;108215484;108215484;108218162	108211296;108211296;108211296;108211296;108211216;108214782;108214610;108214610;108214807;108215535;108215523;108215534;108218368	-;-;-;-;-;-;-;-;-;-;-;-;-	4387	4.16243	1.27304	7.36427	3.84063
ANKRD10-IT1	13;13	110894639;110899056	110895321;110899172	-;-	800	13.2804	1.67067	31.2042	7.47329
RP11-230F18.5	13	113527260	113530621	+	3362	0.806491	0.212969	0.802719	0.310891
RPPH1	14;14	20343048;20343075	20343685;20343407	-;-	638	219.432	0.972625	77.1976	91.743
ANG	14;14;14;14;14;14	20684177;20684614;20688773;20693547;20693547;20698866	20684758;20684758;20688874;20694186;20694186;20698971	+;+;+;+;+;+	1430	0.154784	0.700981	0.544394	0.175421
TMEM253	14;14;14;14;14;14;14;14;14;14;14;14;14;14;14;14;14;14;14;14;14;14;14;14;14;14;14;14;14	21098937;21098938;21101077;21101077;21101079;21101103;21101308;21101308;21101308;21101313;21101598;21101865;21101865;21102064;21102064;21102064;21102064;21102383;21102405;21102405;21102405;21102405;21102633;21102633;21102633;21102633;21102633;21103139;21103139	21099198;21099198;21101184;21101184;21101184;21101184;21101451;21101451;21101451;21101797;21101975;21101975;21101975;21102120;21102120;21102120;21102120;21102515;21102515;21102515;21102515;21102515;21102779;21102691;21102694;21102737;21102779;21103722;21103724	+;+;+;+;+;+;+;+;+;+;+;+;+;+;+;+;+;+;+;+;+;+;+;+;+;+;+;+;+	1961	0.169307	0.559852	0.132328	0.17056
CHMP4A	14;14;14;14;14;14;14;14;14;14;14;14;14;14;14;14;14;14;14;14;14;14;14;14;14;14;14;14;14;14;14;14;14;14;14;14;14;14;14;14;14;14;14;14;14;14;14;14;14;14	24209583;24209624;24209675;24209734;24209860;24210348;24210348;24210348;24210348;24210348;24210348;24210424;24210654;24210654;24210654;24210654;24210654;24210654;24210654;24210665;24210675;24211252;24211411;24211411;24211411;24211411;24211415;24211415;24211415;24211415;24211510;24211680;24211680;24211680;24211680;24211680;24211680;24211680;24211680;24211680;24211680;24212551;24212766;24213024;242…	24209935;24209935;24209935;24209935;24209935;24210483;24210483;24210483;24210483;24210483;24210483;24210483;24210768;24210861;24210768;24210768;24210768;24210768;24210768;24210768;24210768;24211592;24211592;24211512;24211592;24211592;24211592;24211592;24211592;24211592;24211592;24212109;24211829;24211829;24211829;24211829;24211829;24211829;24211824;24211829;24211829;24212704;24213095;24213085;242…	-;-;-;-;-;-;-;-;-;-;-;-;-;-;-;-;-;-;-;-;-;-;-;-;-;-;-;-;-;-;-;-;-;-;-;-;-;-;-;-;-;-;-;-;-;-;-;-;-;-	2413	0.665031	0.2176	0.795797	0.415834
G2E3	14;14;14;14;14;14;14;14;14;14;14;14;14;14;14;14;14;14;14;14;14;14;14;14;14;14;14;14;14;14;14;14;14;14;14;14;14;14;14;14;14;14;14;14;14;14;14;14;14;14;14;14;14;14;14;14;14;14;14;14;14;14;14;14;14;14;14;14;14;14;14;14;14;14;14;14;14;14;14;14;14;14;14;14;14;14;14;14;14;14;14;14;14;14;14;14;14;14;14;14;14	30559123;30559158;30559158;30559158;30559160;30559310;30574535;30577756;30577761;30580864;30580864;30580864;30581076;30581076;30581076;30581076;30581076;30581076;30581076;30586718;30586718;30586718;30586718;30586718;30586718;30586718;30586718;30586718;30589383;30589383;30589383;30589383;30589383;30589383;30589383;30589383;30589383;30590532;30592323;30592323;30592323;30592323;30592323;30592323;305…	30559272;30559272;30559272;30559272;30559272;30560842;30574590;30577846;30577846;30580947;30580947;30580947;30581116;30581116;30581116;30581116;30581116;30581116;30581116;30586815;30586815;30586815;30586815;30586815;30586815;30586815;30586815;30586815;30589484;30589484;30589484;30589484;30589484;30589484;30589484;30589484;30589484;30590963;30592447;30592447;30592447;30592447;30592447;30592447;305…	+;+;+;+;+;+;+;+;+;+;+;+;+;+;+;+;+;+;+;+;+;+;+;+;+;+;+;+;+;+;+;+;+;+;+;+;+;+;+;+;+;+;+;+;+;+;+;+;+;+;+;+;+;+;+;+;+;+;+;+;+;+;+;+;+;+;+;+;+;+;+;+;+;+;+;+;+;+;+;+;+;+;+;+;+;+;+;+;+;+;+;+;+;+;+;+;+;+;+;+;+	9237	3.33676	0.981851	5.62982	4.25464
HEATR5A	14;14;14;14;14;14;14;14;14;14;14;14;14;14;14;14;14;14;14;14;14;14;14;14;14;14;14;14;14;14;14;14;14;14;14;14;14;14;14;14;14;14;14;14;14;14;14;14;14;14;14;14;14;14;14;14;14;14;14;14;14;14;14;14;14;14;14;14;14;14;14;14;14;14;14;14;14;14;14;14;14;14;14;14;14;14;14;14;14;14;14;14;14;14;14;14;14;14;14	31291791;31292602;31292867;31293891;31293891;31293891;31295909;31295909;31295909;31302295;31304905;31304905;31306732;31306732;31307893;31307893;31308934;31308934;31312968;31312968;31315770;31315770;31318224;31318224;31321499;31321499;31323565;31323565;31323592;31325876;31326163;31326163;31326163;31326195;31337476;31337476;31337476;31337476;31337476;31340450;31343896;31343896;31343896;31343896;313…	31293612;31293612;31293612;31294104;31294104;31294104;31297720;31296063;31296063;31302519;31305177;31305177;31306879;31306879;31308020;31308020;31309182;31309182;31313190;31313190;31315949;31315949;31318292;31318292;31321680;31321680;31323804;31323804;31323804;31326342;31326342;31326342;31326342;31326342;31337614;31337594;31337614;31337614;31337614;31340476;31344065;31344065;31344065;31344065;313…	-;-;-;-;-;-;-;-;-;-;-;-;-;-;-;-;-;-;-;-;-;-;-;-;-;-;-;-;-;-;-;-;-;-;-;-;-;-;-;-;-;-;-;-;-;-;-;-;-;-;-;-;-;-;-;-;-;-;-;-;-;-;-;-;-;-;-;-;-;-;-;-;-;-;-;-;-;-;-;-;-;-;-;-;-;-;-;-;-;-;-;-;-;-;-;-;-;-;-	10243	3.97605	1.33279	2.10778	4.32249
ARHGAP5	14;14;14;14;14;14;14;14;14;14;14;14;14;14;14;14;14;14;14;14;14;14;14;14;14;14;14;14;14;14;14;14;14;14;14;14;14;14;14;14;14;14;14;14;14;14;14;14;14;14;14;14;14;14;14;14;14;14;14;14	32076114;32076458;32076967;32076985;32077074;32077289;32077289;32077309;32078231;32078231;32090502;32090502;32090502;32090502;32090502;32090502;32094038;32094091;32094231;32117140;32117140;32117140;32117143;32117143;32117143;32146263;32146263;32146263;32146263;32146263;32146263;32146263;32146263;32149902;32149902;32149902;32149902;32149902;32149902;32149902;32149902;32152423;32152423;32152423;321…	32076217;32076657;32077053;32077053;32077435;32077435;32077436;32077435;32078296;32078296;32091089;32094386;32094089;32094386;32090780;32094386;32094386;32094228;32094383;32117287;32117287;32117287;32117287;32117287;32117287;32146340;32146340;32146340;32146340;32146340;32146340;32146340;32146340;32150033;32150033;32150033;32150033;32150033;32150033;32150033;32150033;32152528;32152528;32152528;321…	+;+;+;+;+;+;+;+;+;+;+;+;+;+;+;+;+;+;+;+;+;+;+;+;+;+;+;+;+;+;+;+;+;+;+;+;+;+;+;+;+;+;+;+;+;+;+;+;+;+;+;+;+;+;+;+;+;+;+;+	10888	5.73782	1.38097	14.5	5.1224
AKAP6	14;14;14;14;14;14;14;14;14;14;14;14;14;14;14;14;14;14;14;14;14;14;14;14;14;14;14;14;14;14;14;14;14;14;14;14;14;14;14;14;14;14;14;14;14;14;14;14;14;14;14;14;14;14;14;14;14;14;14;14;14;14;14;14;14;14;14;14;14;14;14;14;14;14;14;14;14	32329273;32329344;32329349;32329350;32329400;32401998;32433164;32433460;32433460;32433460;32433460;32433460;32438674;32473757;32494271;32495072;32535554;32535554;32535554;32535554;32535554;32535554;32545230;32545230;32545230;32545230;32545230;32545230;32577120;32577120;32577120;32599410;32599410;32599410;32600629;32600629;32600629;32616967;32616978;32628037;32678311;32678311;32678311;32678311;326…	32329408;32329408;32329408;32329408;32329408;32402141;32433817;32433982;32433817;32433817;32433817;32433817;32439032;32474558;32494374;32495404;32535805;32535805;32535805;32535805;32535805;32535805;32546449;32545455;32545520;32546999;32546999;32546999;32577242;32577242;32577242;32599506;32599506;32599506;32600792;32600792;32600792;32617006;32617006;32628098;32678459;32678459;32678459;32678459;326…	+;+;+;+;+;+;+;+;+;+;+;+;+;+;+;+;+;+;+;+;+;+;+;+;+;+;+;+;+;+;+;+;+;+;+;+;+;+;+;+;+;+;+;+;+;+;+;+;+;+;+;+;+;+;+;+;+;+;+;+;+;+;+;+;+;+;+;+;+;+;+;+;+;+;+;+;+	19748	0.106478	0.0217542	0.215501	0.0169368
RNU1-27P	14	34546714	34546877	+	164	90.9588	2.88147	22.5475	33.3882
RALGAPA1	14;14;14;14;14;14;14;14;14;14;14;14;14;14;14;14;14;14;14;14;14;14;14;14;14;14;14;14;14;14;14;14;14;14;14;14;14;14;14;14;14;14;14;14;14;14;14;14;14;14;14;14;14;14;14;14;14;14;14;14;14;14;14;14;14;14;14;14;14;14;14;14;14;14;14;14;14;14;14;14;14;14;14;14;14;14;14;14;14;14;14;14;14;14;14;14;14;14;14;14;14;14;14;14;14;14;14;14;14;14;14;14;14;14;14;14;14;14;14;14;14;14;14;14;14;14;14;14;14;14;14;14;14;…	35538352;35538352;35538352;35538357;35539069;35539160;35539635;35541740;35542027;35542027;35542027;35548508;35548508;35548508;35548512;35549110;35549110;35549110;35549110;35549110;35549110;35549110;35549174;35564373;35570617;35570617;35570617;35570617;35570617;35570617;35570617;35570617;35570617;35572560;35572560;35572560;35572560;35572560;35572560;35572560;35572560;35572560;35595634;35595634;355…	35539690;35539690;35539690;35539690;35539690;35539690;35539690;35541804;35542524;35542029;35542029;35548538;35548538;35548538;35548538;35549234;35549234;35549234;35549234;35549234;35549234;35549234;35549234;35564517;35570744;35570744;35570744;35570744;35570744;35570744;35570744;35570744;35570744;35572860;35572680;35572718;35572718;35572718;35572718;35572718;35572718;35572718;35595789;35595789;355…	-;-;-;-;-;-;-;-;-;-;-;-;-;-;-;-;-;-;-;-;-;-;-;-;-;-;-;-;-;-;-;-;-;-;-;-;-;-;-;-;-;-;-;-;-;-;-;-;-;-;-;-;-;-;-;-;-;-;-;-;-;-;-;-;-;-;-;-;-;-;-;-;-;-;-;-;-;-;-;-;-;-;-;-;-;-;-;-;-;-;-;-;-;-;-;-;-;-;-;-;-;-;-;-;-;-;-;-;-;-;-;-;-;-;-;-;-;-;-;-;-;-;-;-;-;-;-;-	14258	2.79431	0.691328	2.35325	1.98613
SEC23A	14;14;14;14;14;14;14;14;14;14;14;14;14;14;14;14;14;14;14;14;14;14;14;14;14;14;14;14;14;14;14;14;14;14;14;14;14;14;14;14;14;14;14;14;14;14;14;14;14;14;14;14;14;14;14;14;14;14;14;14;14;14;14;14;14;14;14;14;14;14;14;14;14;14;14;14;14;14;14;14;14;14;14;14;14;14;14;14;14;14;14;14;14	39031919;39031919;39031920;39032941;39033204;39039031;39039031;39039031;39039031;39039031;39040732;39040732;39040732;39040732;39042786;39042786;39042786;39045163;39045163;39045163;39048652;39048652;39048652;39055143;39055143;39055143;39061765;39061765;39061765;39063324;39063324;39063324;39064549;39064913;39064913;39064913;39067173;39067173;39067173;39067173;39074415;39074415;39074415;39075935;390…	39033328;39033328;39033328;39033328;39033328;39039096;39039096;39039096;39041433;39039096;39041244;39040887;39040887;39040887;39042872;39042872;39042872;39045324;39045324;39045324;39048729;39048729;39048729;39055296;39055296;39055296;39061871;39061871;39061871;39063413;39063413;39063413;39064993;39064993;39064993;39064993;39067211;39067296;39067296;39067296;39074530;39074530;39074530;39076093;390…	-;-;-;-;-;-;-;-;-;-;-;-;-;-;-;-;-;-;-;-;-;-;-;-;-;-;-;-;-;-;-;-;-;-;-;-;-;-;-;-;-;-;-;-;-;-;-;-;-;-;-;-;-;-;-;-;-;-;-;-;-;-;-;-;-;-;-;-;-;-;-;-;-;-;-;-;-;-;-;-;-;-;-;-;-;-;-;-;-;-;-;-;-	8945	18.3698	5.82727	7.35694	9.4157
KLHL28	14;14;14;14;14;14;14;14;14;14;14;14;14;14;14;14;14;14;14;14;14;14;14;14	44924319;44928813;44931333;44931333;44934115;44934115;44945030;44945030;44945233;44945441;44945677;44945792;44953623;44959341;44960887;44961597;44961846;44961846;44961846;44963851;44978198;44978198;45042116;45042116	44929191;44929191;44931541;44931541;44934558;44934558;44945928;44945928;44945928;44945928;44945928;44945928;44953709;44959514;44961132;44961967;44961909;44962190;44961965;44964092;44978298;44978298;45042322;45042308	-;-;-;-;-;-;-;-;-;-;-;-;-;-;-;-;-;-;-;-;-;-;-;-	8076	1.04147	0.2246	1.7094	1.15445
FANCM	14;14;14;14;14;14;14;14;14;14;14;14;14;14;14;14;14;14;14;14;14;14;14;14;14;14;14;14;14;14;14;14;14;14;14;14;14;14;14;14;14;14;14;14;14;14;14;14;14;14;14;14;14;14;14;14;14;14;14;14;14;14;14;14;14;14;14;14;14;14;14;14;14;14;14;14;14;14;14;14;14;14;14;14;14;14;14;14;14;14;14;14;14;14;14;14;14;14;14	45135940;45135947;45135954;45136514;45137069;45137069;45137069;45137069;45140632;45140632;45148837;45148837;45148837;45151397;45151397;45151397;45153920;45153920;45153920;45154697;45154697;45154697;45154759;45155373;45155373;45155373;45155373;45159096;45159096;45159096;45159096;45164359;45164359;45164359;45166950;45166950;45166950;45166950;45170589;45170589;45170589;45173055;45173055;45173055;451…	45136539;45136539;45136539;45136539;45137959;45137241;45137241;45137241;45140709;45140709;45148995;45148995;45148995;45151528;45151528;45151528;45154052;45154052;45154052;45154822;45154822;45154822;45154822;45155459;45155459;45155459;45155459;45159280;45159280;45159280;45159280;45164565;45164565;45164565;45167163;45167163;45167163;45167423;45170746;45170746;45170746;45173210;45173210;45173210;451…	+;+;+;+;+;+;+;+;+;+;+;+;+;+;+;+;+;+;+;+;+;+;+;+;+;+;+;+;+;+;+;+;+;+;+;+;+;+;+;+;+;+;+;+;+;+;+;+;+;+;+;+;+;+;+;+;+;+;+;+;+;+;+;+;+;+;+;+;+;+;+;+;+;+;+;+;+;+;+;+;+;+;+;+;+;+;+;+;+;+;+;+;+;+;+;+;+;+;+	8468	2.35246	0.676431	3.10731	3.03147
MIS18BP1	14;14;14;14;14;14;14;14;14;14;14;14;14;14;14;14;14;14;14;14;14;14;14;14;14;14;14;14;14;14;14;14;14;14;14;14;14;14;14;14;14;14;14;14;14;14;14;14;14;14;14;14;14;14;14;14;14;14;14;14;14;14;14;14	45203190;45203837;45204380;45204399;45204399;45206083;45206083;45206083;45210111;45210380;45210463;45217019;45217019;45217019;45218282;45218282;45218282;45223918;45223918;45223918;45226743;45226826;45227663;45227663;45227687;45227803;45231141;45231141;45231141;45231141;45232509;45232509;45232573;45232733;45232733;45232733;45232733;45235814;45235814;45235814;45237648;45237648;45237648;45237648;452…	45204212;45204212;45204453;45204453;45204453;45206444;45206274;45206170;45210528;45210528;45210528;45217179;45217179;45217179;45218432;45218454;45218454;45224124;45224045;45224746;45226836;45226836;45227814;45227814;45227814;45227814;45231441;45231298;45231298;45231298;45232627;45232627;45232627;45232820;45232820;45232820;45232820;45235944;45235944;45235944;45237721;45237721;45237721;45237721;452…	-;-;-;-;-;-;-;-;-;-;-;-;-;-;-;-;-;-;-;-;-;-;-;-;-;-;-;-;-;-;-;-;-;-;-;-;-;-;-;-;-;-;-;-;-;-;-;-;-;-;-;-;-;-;-;-;-;-;-;-;-;-;-;-	6250	11.2264	3.52082	16.8983	15.4324
RN7SL1	14;14	49586579;49586580	49586878;49586878	+;+	300	1575.96	101.672	553.42	583.694
RN7SL2	14	49862550	49862849	-	300	1478.6	136.093	565.444	904.044
FRMD6	14;14;14;14;14;14;14;14;14;14;14;14;14;14;14;14;14;14;14;14;14;14;14;14;14;14;14;14;14;14;14;14;14;14;14;14;14;14;14;14;14;14;14;14;14;14;14;14;14;14;14;14;14;14;14;14;14;14;14;14;14;14;14;14;14;14;14;14;14;14;14;14;14;14;14;14;14;14;14;14;14;14;14;14;14;14;14;14;14;14;14;14;14;14;14;14;14;14;14;14;14;14;14;14;14;14;14;14	51489100;51489137;51491411;51554660;51554669;51554683;51565227;51570348;51570348;51570348;51570348;51570348;51570348;51575647;51575757;51578972;51643452;51651858;51651947;51651980;51689691;51689691;51689691;51689691;51689691;51697988;51698113;51698142;51698142;51698142;51698142;51701056;51701056;51701056;51701056;51701056;51702512;51702512;51702512;51702512;51702512;51702548;51704618;51704639;517…	51489420;51489420;51491534;51554805;51554805;51554805;51565440;51570410;51570410;51570410;51570410;51570410;51570410;51576205;51576080;51579297;51643738;51651996;51651996;51652217;51689935;51689935;51689935;51689935;51689745;51698232;51698232;51698227;51698232;51698232;51698232;51701135;51701159;51701159;51701135;51701135;51702588;51702588;51702588;51702588;51702588;51702588;51704935;51704719;517…	+;+;+;+;+;+;+;+;+;+;+;+;+;+;+;+;+;+;+;+;+;+;+;+;+;+;+;+;+;+;+;+;+;+;+;+;+;+;+;+;+;+;+;+;+;+;+;+;+;+;+;+;+;+;+;+;+;+;+;+;+;+;+;+;+;+;+;+;+;+;+;+;+;+;+;+;+;+;+;+;+;+;+;+;+;+;+;+;+;+;+;+;+;+;+;+;+;+;+;+;+;+;+;+;+;+;+;+	9416	0.758096	0.233192	2.84959	2.1668
SOCS4	14;14;14;14;14;14;14;14;14	55027230;55027248;55027281;55027627;55031863;55031889;55042952;55042952;55042952	55027471;55027471;55027471;55027758;55031991;55031994;55049486;55049488;55046708	+;+;+;+;+;+;+;+;+	7043	6.80395	2.284	12.3944	5.70468
EXOC5	14;14;14;14;14;14;14;14;14;14;14;14;14;14;14;14;14;14;14;14;14;14;14;14;14;14;14;14;14;14;14;14;14;14;14;14;14;14;14;14;14;14;14;14;14;14;14;14;14;14;14;14;14;14;14;14;14;14;14;14;14;14;14;14;14;14;14;14;14;14;14;14;14;14;14;14;14;14;14;14;14;14;14;14;14;14;14;14;14;14;14;14;14;14;14;14;14;14;14;14;14;14;14;14;14;14	57200507;57202483;57206794;57208160;57208545;57209567;57209567;57209567;57209567;57209567;57209953;57209953;57209953;57209953;57209953;57211699;57217978;57217982;57217982;57217982;57217982;57219322;57219322;57219322;57219322;57219322;57222308;57222308;57222308;57222308;57222308;57229734;57229734;57229734;57229734;57229734;57231506;57231506;57231506;57231506;57231506;57231571;57232140;57232667;572…	57208797;57208797;57208797;57208797;57208797;57209782;57209782;57209782;57209782;57209782;57210061;57210061;57210061;57210061;57210061;57211703;57218068;57218068;57218068;57218068;57218068;57219442;57219442;57219442;57219442;57219442;57222416;57222416;57222416;57222416;57222416;57229881;57229881;57229881;57229881;57229881;57231715;57231715;57232372;57231715;57231715;57231715;57232215;57232749;572…	-;-;-;-;-;-;-;-;-;-;-;-;-;-;-;-;-;-;-;-;-;-;-;-;-;-;-;-;-;-;-;-;-;-;-;-;-;-;-;-;-;-;-;-;-;-;-;-;-;-;-;-;-;-;-;-;-;-;-;-;-;-;-;-;-;-;-;-;-;-;-;-;-;-;-;-;-;-;-;-;-;-;-;-;-;-;-;-;-;-;-;-;-;-;-;-;-;-;-;-;-;-;-;-;-;-	12575	6.36959	2.07636	7.86635	5.52738
RP11-902B17.1	14;14;14;14;14	61298164;61303021;61307068;61322535;61322535	61298516;61307235;61307235;61322794;61322818	-;-;-;-;-	4852	0.57023	0.167244	0	0.00861678
SYNE2	14;14;14;14;14;14;14;14;14;14;14;14;14;14;14;14;14;14;14;14;14;14;14;14;14;14;14;14;14;14;14;14;14;14;14;14;14;14;14;14;14;14;14;14;14;14;14;14;14;14;14;14;14;14;14;14;14;14;14;14;14;14;14;14;14;14;14;14;14;14;14;14;14;14;14;14;14;14;14;14;14;14;14;14;14;14;14;14;14;14;14;14;14;14;14;14;14;14;14;14;14;14;14;14;14;14;14;14;14;14;14;14;14;14;14;14;14;14;14;14;14;14;14;14;14;14;14;14;14;14;14;14;14;…	63852983;63852983;63852983;63852992;63864388;63873417;63909098;63909098;63909098;63909098;63909098;63940614;63940614;63940614;63940614;63940614;63941695;63941695;63941695;63941695;63941695;63941885;63941885;63941885;63941885;63941885;63942051;63942051;63942051;63942051;63942051;63949825;63949825;63949825;63949825;63949825;63954719;63954719;63954719;63954719;63954719;63960736;63961525;63961525;639…	63853143;63853143;63853143;63853143;63864469;63874006;63909227;63909227;63909227;63909227;63909227;63940675;63940675;63940675;63940675;63940675;63941790;63941790;63941790;63941790;63941790;63941962;63941962;63941962;63941962;63941962;63942143;63942143;63942143;63942143;63942143;63950006;63950006;63950006;63950006;63950006;63954915;63954915;63954915;63954915;63954915;63960877;63961625;63961625;639…	+;+;+;+;+;+;+;+;+;+;+;+;+;+;+;+;+;+;+;+;+;+;+;+;+;+;+;+;+;+;+;+;+;+;+;+;+;+;+;+;+;+;+;+;+;+;+;+;+;+;+;+;+;+;+;+;+;+;+;+;+;+;+;+;+;+;+;+;+;+;+;+;+;+;+;+;+;+;+;+;+;+;+;+;+;+;+;+;+;+;+;+;+;+;+;+;+;+;+;+;+;+;+;+;+;+;+;+;+;+;+;+;+;+;+;+;+;+;+;+;+;+;+;+;+;+;+;+	31374	3.89783	1.1852	1.8709	1.90827
AC005519.4	14;14	74289127;74293311	74289378;74294425	-;-	1367	1.53821	0.488858	1.48066	0.764605
RP11-507E23.1	14	75595805	75596206	-	402	3.30359	15.733	7.58473	6.44809
GPATCH2L	14;14;14;14;14;14;14;14;14;14;14;14;14;14;14;14;14;14;14;14;14;14;14;14;14;14;14;14;14;14;14;14;14;14;14;14;14;14;14;14;14;14;14;14;14;14;14;14;14;14;14;14;14;14;14;14;14;14;14;14;14;14;14;14;14;14;14;14;14;14;14;14;14;14;14;14;14;14;14;14;14;14	76151916;76151919;76151919;76151922;76151930;76151934;76151935;76151936;76152536;76152536;76153646;76154354;76154354;76154354;76154354;76154354;76154354;76154354;76154354;76154880;76166663;76166663;76166663;76166663;76166663;76166663;76166663;76170596;76171843;76171843;76171843;76171843;76171843;76171843;76171843;76171843;76173546;76173546;76173546;76173546;76173546;76173546;76173546;76173546;761…	76151991;76151991;76151991;76151975;76151991;76151991;76151991;76151991;76153002;76152580;76155025;76155025;76155025;76155025;76155025;76154681;76155025;76154756;76155025;76154978;76166727;76166727;76166727;76166727;76166727;76166727;76166727;76170725;76172019;76172019;76172019;76172019;76172019;76172019;76172019;76172019;76173625;76173625;76173625;76174035;76173625;76176690;76174035;76173625;761…	+;+;+;+;+;+;+;+;+;+;+;+;+;+;+;+;+;+;+;+;+;+;+;+;+;+;+;+;+;+;+;+;+;+;+;+;+;+;+;+;+;+;+;+;+;+;+;+;+;+;+;+;+;+;+;+;+;+;+;+;+;+;+;+;+;+;+;+;+;+;+;+;+;+;+;+;+;+;+;+;+;+	21987	2.4689	0.803265	2.37932	2.45105
RP11-488C13.1	14	76886377	76886750	-	374	0.59182	2.68022	0.97137	0.894302
GTF2A1	14;14;14;14;14;14;14;14;14;14;14;14;14;14;14;14;14;14;14;14;14;14;14;14;14;14;14;14;14;14;14;14;14	81175452;81180178;81180209;81185531;81185531;81185531;81192519;81192519;81192519;81196108;81196108;81196108;81197227;81197409;81197409;81197409;81201594;81201594;81201594;81201594;81203900;81203900;81203900;81203900;81209870;81216413;81216413;81216413;81216413;81220489;81220489;81221144;81221148	81180330;81180330;81180330;81185620;81185620;81185620;81192839;81192839;81192839;81196241;81196241;81196241;81197484;81197484;81197484;81197484;81201658;81201658;81201658;81201658;81204104;81204104;81204104;81204104;81209936;81216514;81216514;81216514;81216514;81220952;81220922;81221377;81221231	-;-;-;-;-;-;-;-;-;-;-;-;-;-;-;-;-;-;-;-;-;-;-;-;-;-;-;-;-;-;-;-;-	6819	17.5362	5.74706	14.4379	16.1863
ENSAP2	14	82692704	82693055	-	352	14.3054	41.4956	16.9556	35.5136
RPL21P11	14	90366697	90367179	-	483	1.03109	3.90367	1.07451	0.623234
RPL15P2	14	94800849	94801463	-	615	0.539855	2.17323	1.94093	1.29165
DICER1	14;14;14;14;14;14;14;14;14;14;14;14;14;14;14;14;14;14;14;14;14;14;14;14;14;14;14;14;14;14;14;14;14;14;14;14;14;14;14;14;14;14;14;14;14;14;14;14;14;14;14;14;14;14;14;14;14;14;14;14;14;14;14;14;14;14;14;14;14;14;14;14;14;14;14;14;14;14;14;14;14;14;14;14;14;14;14;14;14;14;14;14;14;14;14;14;14;14;14;14;14;14;14;14;14;14;14;14;14;14;14;14;14;14;14;14;14;14;14;14;14;14;14;14;14;14;14;14;14;14;14;14;14;…	95086228;95086228;95086229;95088665;95090321;95090468;95090492;95090513;95090665;95091034;95091034;95091034;95091034;95091034;95091034;95091034;95091203;95091203;95091203;95091203;95091203;95091203;95091203;95093888;95093888;95093888;95093888;95093888;95093888;95095346;95095825;95095825;95095825;95095825;95095825;95095825;95099780;95099780;95099780;95099780;95099780;95099780;95099780;95103346;951…	95090663;95090663;95090663;95089008;95090663;95090663;95090663;95090663;95091109;95091109;95091109;95091109;95091109;95091109;95091109;95091109;95091422;95091365;95091322;95091365;95091365;95091365;95091365;95094156;95094156;95094156;95094156;95094156;95094156;95096713;95096713;95096713;95096713;95096713;95096713;95096713;95099935;95099935;95099935;95099935;95099935;95099935;95099935;95103430;951…	-;-;-;-;-;-;-;-;-;-;-;-;-;-;-;-;-;-;-;-;-;-;-;-;-;-;-;-;-;-;-;-;-;-;-;-;-;-;-;-;-;-;-;-;-;-;-;-;-;-;-;-;-;-;-;-;-;-;-;-;-;-;-;-;-;-;-;-;-;-;-;-;-;-;-;-;-;-;-;-;-;-;-;-;-;-;-;-;-;-;-;-;-;-;-;-;-;-;-;-;-;-;-;-;-;-;-;-;-;-;-;-;-;-;-;-;-;-;-;-;-;-;-;-;-;-;-;-	12294	7.25109	2.01898	9.42235	7.8863
ATG2B	14;14;14;14;14;14;14;14;14;14;14;14;14;14;14;14;14;14;14;14;14;14;14;14;14;14;14;14;14;14;14;14;14;14;14;14;14;14;14;14;14;14;14;14;14;14;14;14;14;14;14;14;14;14;14;14;14;14;14;14;14;14;14;14;14;14;14;14;14;14	96279202;96289456;96289656;96290136;96290436;96290436;96290436;96290570;96290814;96290814;96290814;96291600;96291600;96291600;96292029;96292029;96292982;96294960;96294960;96294960;96295482;96295482;96302007;96302007;96303061;96303061;96304495;96304495;96305589;96305589;96306714;96306714;96309453;96309453;96311117;96311117;96311542;96312089;96313065;96313329;96315154;96315384;96316533;96317145;963…	96285985;96289805;96289805;96290213;96290590;96290577;96290590;96290590;96290935;96290935;96290935;96291938;96291682;96291682;96292098;96292098;96293214;96295059;96295167;96295167;96295560;96295560;96302108;96302108;96303255;96303255;96304603;96304603;96305815;96305815;96306916;96306916;96309594;96309594;96311263;96311287;96311618;96312159;96313157;96313435;96315234;96315583;96316683;96317317;963…	-;-;-;-;-;-;-;-;-;-;-;-;-;-;-;-;-;-;-;-;-;-;-;-;-;-;-;-;-;-;-;-;-;-;-;-;-;-;-;-;-;-;-;-;-;-;-;-;-;-;-;-;-;-;-;-;-;-;-;-;-;-;-;-;-;-;-;-;-;-	14778	4.14883	1.43091	3.5558	4.48414
RP11-228M15.1	15;15;15;15;15;15	23309607;23310188;23310803;23311338;23311605;23313105	23309735;23310297;23310974;23311512;23311729;23313276	+;+;+;+;+;+	883	2.44402	0.702758	0	3.03029
PWAR5	15	24985053	24988232	+	3180	0.678639	0.0600421	0	1.45936
CTD-3092A11.1	15;15;15;15;15;15;15;15;15;15;15;15;15;15;15	30470779;30474356;30477787;30477821;30479024;30479024;30479084;30480742;30480742;30484502;30484502;30484544;30493589;30493589;30507377	30471426;30474529;30477942;30477942;30479193;30479193;30479193;30481070;30480907;30484686;30484689;30484686;30493816;30494007;30507623	+;+;+;+;+;+;+;+;+;+;+;+;+;+;+	2331	1.85566	0.525662	2.50099	1.95501
RP11-632K20.7	15;15;15;15;15;15;15;15;15;15;15;15;15;15;15;15;15;15;15;15	32519848;32522693;32523026;32523029;32524471;32524471;32526650;32526813;32526813;32526813;32528532;32528532;32528532;32528603;32529783;32529783;32529783;32533195;32533212;32536298	32520211;32523213;32523213;32523213;32524600;32524600;32526978;32526978;32526891;32526978;32528701;32528641;32528701;32528701;32529938;32529896;32529938;32533368;32533741;32536926	-;-;-;-;-;-;-;-;-;-;-;-;-;-;-;-;-;-;-;-	2846	4.51081	1.29263	1.61076	3.59912
GOLGA8B	15;15;15;15;15;15;15;15;15;15;15;15;15;15;15;15;15;15;15;15;15;15;15;15;15;15;15;15;15;15;15;15;15;15;15;15;15;15;15;15;15;15;15;15;15;15;15;15;15;15;15;15;15;15;15;15;15;15;15;15;15;15;15;15;15;15;15;15;15;15;15;15;15;15;15;15;15;15;15;15;15;15;15;15;15;15;15;15;15;15;15;15;15;15;15;15;15;15;15;15;15;15;15;15;15;15;15;15;15;15;15;15;15;15	34525207;34525282;34525282;34525654;34526959;34527922;34527922;34527922;34527922;34527925;34528189;34528189;34528189;34528189;34528189;34528372;34528372;34528372;34528372;34528372;34528607;34528607;34528607;34528607;34528607;34529018;34529018;34529018;34529018;34529018;34529662;34529662;34529662;34529662;34529662;34529967;34529967;34529967;34529967;34529967;34530182;34530182;34530182;34530182;345…	34527834;34527834;34527834;34527834;34527834;34528077;34528077;34528077;34528077;34528077;34528289;34528289;34528289;34528289;34528289;34528472;34528472;34528472;34528472;34528472;34528750;34528750;34528750;34528750;34528750;34529274;34529274;34529274;34529274;34529274;34529749;34529749;34529749;34529749;34529749;34530074;34530074;34530074;34530074;34530074;34530268;34530268;34530268;34530268;345…	-;-;-;-;-;-;-;-;-;-;-;-;-;-;-;-;-;-;-;-;-;-;-;-;-;-;-;-;-;-;-;-;-;-;-;-;-;-;-;-;-;-;-;-;-;-;-;-;-;-;-;-;-;-;-;-;-;-;-;-;-;-;-;-;-;-;-;-;-;-;-;-;-;-;-;-;-;-;-;-;-;-;-;-;-;-;-;-;-;-;-;-;-;-;-;-;-;-;-;-;-;-;-;-;-;-;-;-;-;-;-;-;-;-	7670	12.9856	4.16905	9.13089	12.2426
ACTC1	15;15;15;15;15;15;15;15;15;15;15;15;15	34788096;34791114;34791158;34791701;34792090;34792090;34792408;34792408;34792408;34792708;34793245;34794680;34795506	34790555;34791295;34791295;34792281;34792281;34792281;34792569;34792522;34792569;34792851;34793569;34794830;34796139	-;-;-;-;-;-;-;-;-;-;-;-;-	4639	0.238565	0.0411584	0.0335626	0.279385
CASC5	15;15;15;15;15;15;15;15;15;15;15;15;15;15;15;15;15;15;15;15;15;15;15;15;15;15;15;15;15;15;15;15;15;15;15;15;15;15;15;15;15;15;15;15;15;15;15;15;15;15;15;15;15;15;15;15;15;15;15;15;15;15;15;15;15;15;15;15;15;15;15;15;15;15;15;15;15;15;15;15;15;15;15;15;15;15;15;15;15;15;15;15;15;15;15;15;15;15;15;15;15;15;15;15;15;15;15;15;15;15;15;15;15;15;15;15;15;15;15;15;15;15;15;15;15;15;15;15;15;15;15;15	40594020;40594034;40594035;40594249;40594249;40594249;40594265;40594272;40602915;40602915;40602915;40602915;40602915;40602915;40602915;40605110;40605110;40605110;40605110;40605110;40605110;40606393;40606393;40606393;40606393;40606393;40606393;40606393;40608847;40608847;40608847;40608847;40608847;40608847;40608847;40610245;40610245;40610245;40610245;40610245;40610245;40610245;40610799;40611478;406…	40594392;40594392;40594392;40594392;40594392;40594392;40594392;40594392;40602966;40602966;40602966;40602966;40602966;40602966;40602966;40605149;40605149;40605149;40605149;40605149;40605149;40606432;40606452;40606452;40606452;40606452;40606452;40606452;40608908;40608908;40608908;40608908;40608908;40608908;40608908;40610297;40610297;40610297;40610297;40610289;40610297;40610297;40610876;40611511;406…	+;+;+;+;+;+;+;+;+;+;+;+;+;+;+;+;+;+;+;+;+;+;+;+;+;+;+;+;+;+;+;+;+;+;+;+;+;+;+;+;+;+;+;+;+;+;+;+;+;+;+;+;+;+;+;+;+;+;+;+;+;+;+;+;+;+;+;+;+;+;+;+;+;+;+;+;+;+;+;+;+;+;+;+;+;+;+;+;+;+;+;+;+;+;+;+;+;+;+;+;+;+;+;+;+;+;+;+;+;+;+;+;+;+;+;+;+;+;+;+;+;+;+;+;+;+;+;+	10250	9.94953	3.06426	9.52661	9.58946
MGA	15;15;15;15;15;15;15;15;15;15;15;15;15;15;15;15;15;15;15;15;15;15;15;15;15;15;15;15;15;15;15;15;15;15;15;15;15;15;15;15;15;15;15;15;15;15;15;15;15;15;15;15;15;15;15;15;15;15;15;15;15;15;15;15;15;15;15;15;15;15;15;15;15;15;15;15;15;15;15;15;15;15;15;15;15;15;15;15;15;15;15;15;15;15;15;15;15;15;15;15;15;15;15;15;15;15;15;15;15;15;15;15;15;15;15;15;15;15;15;15;15;15;15;15;15;15;15;15;15;15;15;15	41621224;41621536;41660412;41660412;41660412;41668828;41668828;41668828;41668828;41668828;41668895;41669724;41684394;41696075;41696075;41696075;41696075;41696075;41696075;41696075;41698863;41698863;41698863;41698863;41698863;41698863;41699064;41699064;41699064;41699064;41699064;41699064;41707728;41707728;41707728;41707728;41707728;41707728;41708104;41708104;41708104;41708104;41708104;41708104;417…	41621298;41621589;41660525;41660525;41660525;41669958;41669958;41669958;41669958;41669958;41669958;41669958;41684690;41697023;41697023;41697023;41697023;41697023;41696583;41697023;41698941;41698941;41698941;41698941;41698941;41698941;41699159;41699159;41699159;41699159;41699159;41699159;41707859;41707859;41707859;41707859;41707859;41707859;41708208;41708208;41708208;41708208;41708208;41708208;417…	+;+;+;+;+;+;+;+;+;+;+;+;+;+;+;+;+;+;+;+;+;+;+;+;+;+;+;+;+;+;+;+;+;+;+;+;+;+;+;+;+;+;+;+;+;+;+;+;+;+;+;+;+;+;+;+;+;+;+;+;+;+;+;+;+;+;+;+;+;+;+;+;+;+;+;+;+;+;+;+;+;+;+;+;+;+;+;+;+;+;+;+;+;+;+;+;+;+;+;+;+;+;+;+;+;+;+;+;+;+;+;+;+;+;+;+;+;+;+;+;+;+;+;+;+;+;+;+	17651	11.2482	3.9077	4.90439	10.1851
TTBK2	15;15;15;15;15;15;15;15;15;15;15;15;15;15;15;15;15;15;15;15;15;15;15;15;15;15;15;15;15;15;15;15;15;15;15;15;15;15;15;15;15;15;15;15;15;15;15;15;15;15;15;15;15;15;15;15;15;15;15;15;15;15;15;15;15;15;15;15;15;15;15;15;15;15;15	42738734;42744352;42751974;42751974;42775135;42775135;42776918;42776950;42777031;42777031;42783419;42783419;42783419;42783419;42794644;42794644;42794644;42794644;42798252;42800967;42801622;42810614;42810614;42810614;42810614;42811688;42811688;42811688;42811688;42817032;42817032;42817032;42817032;42827928;42827928;42827928;42827977;42829938;42829938;42829938;42829938;42829938;42829941;42829970;428…	42746257;42746257;42753247;42753247;42775723;42775723;42777242;42777242;42777242;42777242;42783635;42783635;42783635;42783635;42794801;42794801;42794801;42794801;42798270;42801437;42802406;42810739;42810739;42810739;42810739;42811780;42811780;42811780;42811780;42817097;42817097;42817097;42817097;42828032;42828032;42828032;42828032;42830078;42830078;42830078;42830078;42830078;42830078;42830078;428…	-;-;-;-;-;-;-;-;-;-;-;-;-;-;-;-;-;-;-;-;-;-;-;-;-;-;-;-;-;-;-;-;-;-;-;-;-;-;-;-;-;-;-;-;-;-;-;-;-;-;-;-;-;-;-;-;-;-;-;-;-;-;-;-;-;-;-;-;-;-;-;-;-;-;-	12917	1.98345	0.631913	2.42278	1.60541
SHF	15;15;15;15;15;15;15;15;15;15;15;15;15;15;15;15;15;15;15;15;15;15;15;15;15;15;15;15;15;15;15;15;15;15;15;15;15;15;15;15;15;15;15;15;15;15;15;15;15;15;15;15	45167214;45167214;45167251;45167713;45167834;45170208;45170666;45171594;45171846;45171883;45171883;45171883;45171883;45171930;45172147;45172147;45172147;45172147;45172147;45172149;45172149;45173576;45173576;45173576;45173576;45174223;45175219;45175219;45175219;45175219;45175219;45175219;45175219;45175219;45175219;45175380;45178165;45178165;45178165;45178165;45178165;45178165;45178165;45178165;451…	45168133;45168133;45168133;45168133;45168133;45170482;45172002;45172002;45172078;45172002;45172078;45172002;45172002;45172002;45172318;45172318;45172318;45172318;45172318;45172318;45172318;45173716;45173658;45173716;45173716;45174444;45175269;45175425;45175425;45175425;45175326;45175425;45175425;45175425;45175425;45175425;45178306;45178306;45178306;45178260;45178306;45178306;45178306;45178306;451…	-;-;-;-;-;-;-;-;-;-;-;-;-;-;-;-;-;-;-;-;-;-;-;-;-;-;-;-;-;-;-;-;-;-;-;-;-;-;-;-;-;-;-;-;-;-;-;-;-;-;-;-	4894	0.0565337	0.204823	3.28742	0.0256285
CEP152	15;15;15;15;15;15;15;15;15;15;15;15;15;15;15;15;15;15;15;15;15;15;15;15;15;15;15;15;15;15;15;15;15;15;15;15;15;15;15;15;15;15;15;15;15;15;15;15;15;15;15;15;15;15;15;15;15;15;15;15;15;15;15;15;15;15;15;15;15;15;15;15;15;15;15;15;15;15;15;15;15;15;15;15;15;15;15;15;15;15;15;15;15;15;15;15;15;15;15;15;15;15;15;15;15;15;15;15;15;15	48712928;48717018;48737935;48738151;48740506;48741601;48741601;48741631;48741947;48741947;48741947;48741947;48744240;48744240;48744240;48744896;48744896;48744896;48748443;48748443;48752349;48752349;48752349;48755903;48755903;48755903;48760135;48760135;48760135;48762391;48762391;48762391;48767060;48767060;48767060;48767335;48767335;48767335;48768219;48768219;48768219;48768956;48768956;48768956;487…	48713210;48717169;48739288;48739288;48741704;48741704;48741704;48741704;48742100;48742100;48742014;48742100;48744343;48744343;48744343;48744992;48744992;48744992;48748610;48748610;48752469;48752469;48752469;48756553;48756553;48756553;48760266;48760266;48760266;48762672;48762672;48762672;48767192;48767192;48767192;48767463;48767463;48767463;48768328;48768328;48768328;48769081;48769081;48769081;487…	-;-;-;-;-;-;-;-;-;-;-;-;-;-;-;-;-;-;-;-;-;-;-;-;-;-;-;-;-;-;-;-;-;-;-;-;-;-;-;-;-;-;-;-;-;-;-;-;-;-;-;-;-;-;-;-;-;-;-;-;-;-;-;-;-;-;-;-;-;-;-;-;-;-;-;-;-;-;-;-;-;-;-;-;-;-;-;-;-;-;-;-;-;-;-;-;-;-;-;-;-;-;-;-;-;-;-;-;-;-	8168	4.99967	1.71812	4.68285	5.54855
SECISBP2L	15;15;15;15;15;15;15;15;15;15;15;15;15;15;15;15;15;15;15;15;15;15;15;15;15;15;15;15;15;15;15;15;15;15;15;15;15;15;15;15;15;15;15;15;15;15;15;15;15;15;15;15;15;15;15;15;15;15;15;15;15;15;15;15;15;15;15;15;15;15;15;15;15;15;15;15;15;15	48988476;48988638;48988770;48992798;48996367;48996367;48996367;48996384;48999833;48999833;48999833;48999920;49000877;49000877;49000877;49000877;49001691;49009216;49009216;49009216;49011547;49011731;49011731;49011731;49012648;49012648;49012648;49012648;49016436;49016560;49016560;49016560;49016848;49016848;49016848;49016848;49016917;49016947;49016952;49017548;49017548;49017548;49017548;49017548;490…	48988621;48992926;48992926;48992926;48996586;48996586;48996489;48996586;48999987;48999987;48999987;48999987;49001097;49001097;49001097;49001097;49001941;49009378;49009378;49009378;49011863;49011863;49011863;49011863;49013141;49012817;49012817;49012817;49016701;49016701;49016701;49016701;49017053;49017015;49017015;49017015;49017015;49017015;49017015;49017793;49017628;49017628;49017628;49017628;490…	-;-;-;-;-;-;-;-;-;-;-;-;-;-;-;-;-;-;-;-;-;-;-;-;-;-;-;-;-;-;-;-;-;-;-;-;-;-;-;-;-;-;-;-;-;-;-;-;-;-;-;-;-;-;-;-;-;-;-;-;-;-;-;-;-;-;-;-;-;-;-;-;-;-;-;-;-;-	8699	3.93115	0.905394	5.0831	6.27201
DMXL2	15;15;15;15;15;15;15;15;15;15;15;15;15;15;15;15;15;15;15;15;15;15;15;15;15;15;15;15;15;15;15;15;15;15;15;15;15;15;15;15;15;15;15;15;15;15;15;15;15;15;15;15;15;15;15;15;15;15;15;15;15;15;15;15;15;15;15;15;15;15;15;15;15;15;15;15;15;15;15;15;15;15;15;15;15;15;15;15;15;15;15;15;15;15;15;15;15;15;15;15;15;15;15;15;15;15;15;15;15;15;15;15;15;15;15;15;15;15;15;15;15;15;15;15;15;15;15;15;15;15;15;15;15;…	51447711;51447776;51447788;51447791;51448812;51450129;51450129;51450129;51450129;51450129;51450195;51451645;51451645;51451645;51451645;51453248;51453550;51453550;51453550;51453550;51453550;51455151;51455151;51455151;51455151;51455151;51455151;51456066;51456066;51456066;51456066;51456066;51456309;51456309;51456309;51456309;51456309;51456313;51456325;51457328;51457328;51457328;51457328;51457328;514…	51449193;51449193;51449193;51449193;51449193;51450673;51450346;51450346;51450346;51450346;51450346;51451697;51451697;51451697;51451697;51453641;51453641;51453641;51453641;51453641;51453641;51455213;51455228;51455228;51455228;51455228;51455228;51456193;51456193;51456193;51456193;51456193;51456318;51456369;51456369;51456369;51456369;51456369;51456369;51457466;51457466;51457466;51457466;51457466;514…	-;-;-;-;-;-;-;-;-;-;-;-;-;-;-;-;-;-;-;-;-;-;-;-;-;-;-;-;-;-;-;-;-;-;-;-;-;-;-;-;-;-;-;-;-;-;-;-;-;-;-;-;-;-;-;-;-;-;-;-;-;-;-;-;-;-;-;-;-;-;-;-;-;-;-;-;-;-;-;-;-;-;-;-;-;-;-;-;-;-;-;-;-;-;-;-;-;-;-;-;-;-;-;-;-;-;-;-;-;-;-;-;-;-;-;-;-;-;-;-;-;-;-;-;-;-;-;-	13807	5.53271	1.51079	3.02966	2.90998
TMOD2	15;15;15;15;15;15;15;15;15;15;15;15;15;15;15;15;15;15;15;15;15;15;15;15;15;15;15;15;15;15;15;15;15;15;15;15;15;15;15;15	51751561;51751597;51751615;51751667;51766373;51766373;51766373;51766373;51767071;51768262;51768262;51768262;51773712;51773712;51773712;51776932;51776932;51776932;51781044;51781044;51781044;51781049;51782721;51782721;51782721;51782822;51783429;51798197;51798197;51798197;51798197;51806377;51806377;51806377;51806377;51808420;51808420;51808420;51808420;51810179	51751712;51751712;51751712;51751712;51766567;51767070;51766567;51766567;51767152;51768418;51768418;51768418;51773834;51773834;51773834;51777018;51777018;51777018;51781174;51781174;51781174;51781174;51783136;51782828;51782828;51782828;51784980;51798340;51798340;51798340;51798340;51806521;51806521;51806521;51806521;51808881;51808544;51810131;51816368;51810292	+;+;+;+;+;+;+;+;+;+;+;+;+;+;+;+;+;+;+;+;+;+;+;+;+;+;+;+;+;+;+;+;+;+;+;+;+;+;+;+	11636	0.223509	0.0533289	0.23193	0.0754538
RFX7	15;15;15;15;15;15;15;15;15;15;15;15;15;15;15;15;15;15;15;15;15;15;15;15;15	56087280;56087283;56087908;56093633;56098081;56098081;56101359;56101359;56102169;56102169;56103552;56103552;56103552;56142778;56142778;56142778;56144401;56144401;56144401;56160716;56179059;56179270;56179270;56189835;56243125	56087509;56096620;56087990;56096620;56098376;56098376;56101566;56101566;56102251;56102251;56103670;56103670;56103670;56142900;56142900;56142900;56144483;56144435;56144483;56160747;56179133;56179303;56179303;56189886;56243266	-;-;-;-;-;-;-;-;-;-;-;-;-;-;-;-;-;-;-;-;-;-;-;-;-	10588	3.73152	1.26231	5.8575	5.39784
FAM63B	15;15;15;15;15;15;15;15;15;15;15;15;15;15;15;15;15;15;15;15;15;15;15;15;15;15;15;15;15;15;15;15;15;15;15;15;15;15;15;15	58771192;58771286;58771314;58771362;58787906;58787906;58787906;58787906;58796077;58802313;58802313;58802313;58802313;58802313;58810230;58810230;58810230;58810230;58810230;58821717;58821717;58821717;58821717;58821717;58831774;58831774;58831774;58831774;58847297;58847297;58847297;58847297;58851771;58851771;58851771;58851771;58854482;58854482;58854485;58854485	58772235;58772235;58772235;58772235;58787963;58787963;58787963;58787963;58796166;58802377;58802377;58802377;58802377;58802377;58810388;58810388;58810286;58810388;58810388;58821819;58821819;58821819;58821823;58821819;58831819;58831916;58831916;58831916;58847470;58847470;58847470;58847470;58851965;58851965;58851965;58851965;58861900;58854591;58857533;58857552	+;+;+;+;+;+;+;+;+;+;+;+;+;+;+;+;+;+;+;+;+;+;+;+;+;+;+;+;+;+;+;+;+;+;+;+;+;+;+;+	9454	2.93825	0.782599	2.20683	1.97678
VPS13C	15;15;15;15;15;15;15;15;15;15;15;15;15;15;15;15;15;15;15;15;15;15;15;15;15;15;15;15;15;15;15;15;15;15;15;15;15;15;15;15;15;15;15;15;15;15;15;15;15;15;15;15;15;15;15;15;15;15;15;15;15;15;15;15;15;15;15;15;15;15;15;15;15;15;15;15;15;15;15;15;15;15;15;15;15;15;15;15;15;15;15;15;15;15;15;15;15;15;15;15;15;15;15;15;15;15;15;15;15;15;15;15;15;15;15;15;15;15;15;15;15;15;15;15;15;15;15;15;15;15;15;15;15;…	61852389;61852393;61852404;61854413;61854871;61854871;61854871;61854871;61856286;61856286;61856286;61856286;61863440;61863440;61863440;61864306;61867744;61868659;61868659;61868659;61868659;61869500;61869500;61869500;61869500;61871989;61871989;61871989;61871989;61873246;61873246;61873246;61873246;61874876;61874876;61874876;61874876;61875732;61875732;61875732;61875732;61875787;61876973;61876973;618…	61854558;61854558;61854558;61854558;61854954;61854954;61854954;61854954;61856409;61856793;61856409;61856409;61864760;61863528;61863528;61867947;61867947;61868773;61868773;61868773;61868773;61869623;61869623;61869623;61869623;61872034;61872034;61872034;61872034;61873409;61873409;61873409;61873409;61874951;61874951;61874951;61874951;61875845;61875845;61875845;61875845;61875845;61877086;61877054;618…	-;-;-;-;-;-;-;-;-;-;-;-;-;-;-;-;-;-;-;-;-;-;-;-;-;-;-;-;-;-;-;-;-;-;-;-;-;-;-;-;-;-;-;-;-;-;-;-;-;-;-;-;-;-;-;-;-;-;-;-;-;-;-;-;-;-;-;-;-;-;-;-;-;-;-;-;-;-;-;-;-;-;-;-;-;-;-;-;-;-;-;-;-;-;-;-;-;-;-;-;-;-;-;-;-;-;-;-;-;-;-;-;-;-;-;-;-;-;-;-;-;-;-;-;-;-;-;-	18992	3.18748	0.63839	3.44863	2.52718
RP11-1007O24.3	15;15;15;15;15	72407778;72409374;72421425;72472844;72473875	72407845;72409516;72421601;72475168;72474209	-;-;-;-;-	2713	0.489511	0.158349	0.191297	0.308209
NPTN-IT1	15	73567012	73569294	-	2283	0.654423	0.0836329	0.932043	1.4101
CTD-2311M21.3	15;15;15	74365435;74365662;74366708	74365505;74366032;74371211	+;+;+	4946	0.492266	0.164066	0	0.431104
RP11-797A18.5	15	77063397	77064910	-	1514	0.767528	0	0.925542	0.883669
RP11-762H8.2	15	78290527	78291221	-	695	2.07009	0.686812	1.64284	4.63203
GOLGA6L10	15;15;15;15;15;15;15;15;15;15;15;15;15;15;15;15;15;15;15;15;15;15;15;15;15;15;15;15;15;15;15;15	82339998;82339998;82342740;82343118;82343118;82343118;82344261;82344261;82344261;82344588;82344588;82344588;82345014;82345153;82345182;82345809;82345809;82345809;82346561;82346561;82346561;82346827;82346827;82346827;82347242;82347510;82347510;82347510;82349292;82349292;82349292;82349292	82342908;82342908;82342908;82343220;82343220;82343220;82344321;82344321;82344321;82345426;82344974;82344903;82345079;82345426;82345426;82345896;82345896;82345896;82346641;82346641;82346641;82346886;82346886;82346886;82347629;82347629;82347629;82347629;82349475;82349437;82349475;82349437	-;-;-;-;-;-;-;-;-;-;-;-;-;-;-;-;-;-;-;-;-;-;-;-;-;-;-;-;-;-;-;-	4715	0.279551	0.0678291	0.804846	0.682061
SCARNA15	15;15;2;20;6	82752884;82755945;130929762;43304555;43544144	82757208;82756071;130929883;43304679;43544270	+;+;-;+;+	4699	0.412158	0.11174	0.762082	0.507148
UBE2Q2P1	15;15;15;15;15;15;15;15;15;15;15;15;15;15;15;15;15;15;15;15;15;15;15;15;15;15;15;15;15;15;15;15;15;15;15	84526781;84527196;84527619;84527632;84534180;84538532;84538532;84538532;84538563;84539704;84539704;84542145;84542145;84542145;84542145;84542147;84546221;84546221;84546221;84546225;84554961;84554966;84554966;84554966;84561960;84563414;84569505;84569505;84569505;84569505;84570487;84570487;84570599;84570599;84571059	84526876;84527667;84527667;84527667;84534238;84538616;84538616;84538616;84538616;84539788;84539788;84542284;84542229;84542597;84542284;84542284;84546277;84546277;84546277;84546277;84555070;84555070;84555070;84555070;84562061;84563453;84569683;84569683;84569683;84570795;84570513;84570643;84570712;84570700;84571216	-;-;-;-;-;-;-;-;-;-;-;-;-;-;-;-;-;-;-;-;-;-;-;-;-;-;-;-;-;-;-;-;-;-;-	3008	0.36792	0.0317377	0.741906	0.903444
RP11-617F23.1	15;15;15	90074512;90074515;90081439	90076644;90074913;90082207	-;-;-	2902	0.266951	0.773078	1.62743	1.0517
RP11-654A16.1	15;15	98880659;98893467	98880852;98893535	-;-	263	6.10159	1.63346	0	2.54349
HBA2	16;16;16;16;16;16;16;16;16;16	172847;172890;172894;172944;173125;173125;173125;173472;173472;173472	173007;172958;173329;173007;173329;173463;173329;173710;173675;173710	+;+;+;+;+;+;+;+;+;+	856	1.47388	17.0692	0.342557	0.340427
WFIKKN1	16;16;16	629239;630932;632582	634116;631424;634116	+;+;+	4878	0.317627	0.919833	0.0531969	0.942793
PDPK2P	16;16;16;16;16;16;16;16;16;16;16;16;16;16;16;16;16;16;16;16	2616121;2616453;2618482;2618482;2618822;2618822;2622690;2622690;2633739;2633739;2633898;2634495;2634495;2637287;2638284;2638284;2638670;2638670;2642229;2642229	2616773;2616773;2618578;2618578;2618890;2618890;2622765;2622765;2633836;2633836;2634827;2634639;2634639;2638721;2638421;2638421;2638712;2638712;2642432;2643296	-;-;-;-;-;-;-;-;-;-;-;-;-;-;-;-;-;-;-;-	4426	0.775142	0.244815	0.855992	0.448691
MKL2	16;16;16;16;16;16;16;16;16;16;16;16;16;16;16;16;16;16;16;16;16;16;16;16;16;16;16;16;16;16;16;16;16;16;16;16;16;16;16;16;16;16;16;16;16;16;16;16;16;16;16;16;16;16;16;16;16;16;16;16;16;16;16;16;16;16;16;16;16;16;16;16;16;16;16;16;16;16;16;16;16;16;16;16;16;16;16;16;16;16;16;16;16;16;16;16;16;16	14071321;14071322;14071322;14071339;14071344;14079288;14079290;14079290;14079290;14079290;14079290;14092721;14092837;14140544;14140544;14140544;14140544;14140544;14140544;14140544;14140625;14140633;14141307;14148667;14149286;14170141;14186717;14200330;14210243;14210243;14210243;14210243;14210243;14210243;14210243;14212354;14212354;14212354;14212354;14212354;14212354;14213545;14213545;14213545;142…	14071365;14071365;14071365;14071365;14071365;14079354;14079354;14079354;14079354;14079354;14079354;14092882;14092882;14140760;14140760;14140760;14140760;14140760;14140760;14144785;14140760;14140760;14141529;14148729;14149536;14170470;14187035;14200488;14210308;14210308;14210308;14210308;14210308;14210308;14210298;14212409;14212409;14212409;14212409;14212409;14212409;14213620;14213620;14213620;142…	+;+;+;+;+;+;+;+;+;+;+;+;+;+;+;+;+;+;+;+;+;+;+;+;+;+;+;+;+;+;+;+;+;+;+;+;+;+;+;+;+;+;+;+;+;+;+;+;+;+;+;+;+;+;+;+;+;+;+;+;+;+;+;+;+;+;+;+;+;+;+;+;+;+;+;+;+;+;+;+;+;+;+;+;+;+;+;+;+;+;+;+;+;+;+;+;+;+	16578	2.95735	1.02504	2.9678	4.30494
SMG1	16;16;16;16;16;16;16;16;16;16;16;16;16;16;16;16;16;16;16;16;16;16;16;16;16;16;16;16;16;16;16;16;16;16;16;16;16;16;16;16;16;16;16;16;16;16;16;16;16;16;16;16;16;16;16;16;16;16;16;16;16;16;16;16;16;16;16;16;16;16;16;16;16;16;16;16;16;16;16;16;16;16;16;16;16;16;16;16;16;16;16;16;16;16;16;16;16;16;16;16;16;16;16;16;16;16;16;16;16;16;16;16;16;16;16;16;16;16;16;16;16;16;16;16;16;16;16;16;16;16;16;16;16;…	18804853;18807760;18811761;18811761;18811948;18811948;18812011;18815175;18815175;18815175;18815440;18815440;18815440;18816302;18816302;18817291;18817291;18819502;18819502;18828031;18828031;18829286;18829286;18829926;18829926;18830219;18830219;18832940;18832940;18834204;18834204;18834892;18834892;18835933;18835933;18836360;18836360;18837253;18837253;18838014;18838014;18838357;18838357;18838461;188…	18809646;18809646;18811867;18811867;18812127;18812127;18812127;18815281;18815281;18815281;18816179;18815651;18815651;18816529;18816529;18817470;18817470;18819654;18819654;18828168;18828168;18829755;18829755;18830115;18830115;18830369;18830369;18833166;18833166;18834438;18834438;18835164;18835164;18836212;18836212;18836532;18836532;18837443;18837443;18838232;18838232;18838466;18838466;18838689;188…	-;-;-;-;-;-;-;-;-;-;-;-;-;-;-;-;-;-;-;-;-;-;-;-;-;-;-;-;-;-;-;-;-;-;-;-;-;-;-;-;-;-;-;-;-;-;-;-;-;-;-;-;-;-;-;-;-;-;-;-;-;-;-;-;-;-;-;-;-;-;-;-;-;-;-;-;-;-;-;-;-;-;-;-;-;-;-;-;-;-;-;-;-;-;-;-;-;-;-;-;-;-;-;-;-;-;-;-;-;-;-;-;-;-;-;-;-;-;-;-;-;-;-;-;-;-;-;-	25988	10.613	2.44624	9.98916	11.2556
CCP110	16;16;16;16;16;16;16;16;16;16;16;16;16;16;16;16;16;16;16;16;16;16;16;16;16;16;16;16;16;16;16;16;16;16;16;16;16;16;16;16;16;16;16;16;16;16;16;16;16;16;16;16;16;16;16;16;16;16;16;16;16;16;16;16;16	19523811;19523857;19523879;19523939;19523942;19523961;19524780;19524780;19524780;19525719;19525719;19525719;19527836;19527867;19527867;19527867;19527867;19527921;19532416;19532416;19532416;19535940;19535940;19535940;19535940;19540657;19540657;19540657;19540657;19541887;19541887;19541887;19541887;19542621;19542621;19542621;19542878;19542878;19542878;19544797;19544797;19544797;19545094;19545094;195…	19524088;19524088;19524088;19524088;19524088;19524088;19525224;19527169;19525019;19525799;19525861;19525861;19528022;19528031;19528022;19528022;19528022;19528022;19532544;19532544;19532544;19536197;19537587;19537587;19537587;19540787;19540787;19540787;19540787;19542066;19542064;19542064;19542064;19542760;19542760;19542760;19542994;19542994;19542994;19544898;19544898;19544898;19545210;19545210;195…	+;+;+;+;+;+;+;+;+;+;+;+;+;+;+;+;+;+;+;+;+;+;+;+;+;+;+;+;+;+;+;+;+;+;+;+;+;+;+;+;+;+;+;+;+;+;+;+;+;+;+;+;+;+;+;+;+;+;+;+;+;+;+;+;+	10142	10.0446	3.01217	6.09973	5.63109
SMG1P3	16;16;16;16;16;16;16;16;16;16;16;16;16;16;16;16;16;16;16;16;16;16;16;16;16;16;16;16;16;16;16;16;16;16;16;16;16;16;16;16;16;16;16;16;16;16;16;16;16;16;16;16;16;16;16;16;16;16;16;16;16;16;16;16;16;16;16;16;16;16;16;16;16;16	21446683;21447078;21447513;21447928;21447928;21448462;21448462;21448462;21449589;21449589;21449589;21452582;21452582;21452582;21452932;21452932;21452932;21454087;21454087;21454087;21455343;21455343;21455343;21455676;21455676;21456260;21456260;21456260;21457011;21457011;21457771;21457771;21457962;21457962;21458521;21458521;21459780;21459780;21460090;21460090;21463205;21463703;21463703;21464716;214…	21447197;21447197;21448087;21448087;21448087;21448609;21448609;21448609;21449698;21449698;21449698;21452783;21452783;21452783;21453074;21453074;21453074;21454241;21454241;21454241;21455872;21455507;21455507;21455872;21455872;21456939;21456459;21456459;21457151;21457151;21457872;21457872;21458049;21458049;21458639;21458639;21459935;21459935;21460220;21460220;21463993;21463993;21463993;21464817;214…	-;-;-;-;-;-;-;-;-;-;-;-;-;-;-;-;-;-;-;-;-;-;-;-;-;-;-;-;-;-;-;-;-;-;-;-;-;-;-;-;-;-;-;-;-;-;-;-;-;-;-;-;-;-;-;-;-;-;-;-;-;-;-;-;-;-;-;-;-;-;-;-;-;-	7107	5.81482	1.88429	3.47037	3.73983
SMG1P4	16;16;16;16;16;16;16;16;16;16;16;16;16;16;16;16;16;16;16;16;16;16;16;16;16;16;16;16;16;16;16;16;16;16;16;16;16;16;16;16;16;16;16;16;16;16;16;16;16;16;16;16;16;16;16;16;16;16	21879338;21879773;21880188;21880722;21880722;21880755;21881842;21881842;21881842;21884824;21884824;21884954;21885174;21885174;21885174;21886330;21886330;21886330;21887584;21887584;21887584;21887917;21887917;21888501;21888501;21888501;21889252;21889252;21890012;21890203;21890764;21891592;21891902;21895523;21896515;21898887;21901542;21901552;21903449;21903449;21904119;21904468;21904468;21904919;219…	21879457;21880347;21880347;21880869;21880869;21880869;21882227;21881951;21881951;21885025;21885025;21885025;21885316;21885316;21885316;21886484;21886484;21886484;21887748;21888113;21887748;21888113;21888113;21888700;21889180;21888700;21889287;21889392;21890113;21890290;21890882;21891747;21892032;21895792;21896616;21899111;21901714;21901714;21903546;21903546;21905044;21904540;21904540;21905044;219…	-;-;-;-;-;-;-;-;-;-;-;-;-;-;-;-;-;-;-;-;-;-;-;-;-;-;-;-;-;-;-;-;-;-;-;-;-;-;-;-;-;-;-;-;-;-;-;-;-;-;-;-;-;-;-;-;-;-	6290	3.29829	1.14613	1.43964	2.23148
CLN3	16;16;16;16;16;16;16;16;16;16;16;16;16;16;16;16;16;16;16;16;16;16;16;16;16;16;16;16;16;16;16;16;16;16;16;16;16;16;16;16;16;16;16;16;16;16;16;16;16;16;16;16;16;16;16;16;16;16;16;16;16;16;16;16;16;16;16;16;16;16;16;16;16;16;16;16;16;16;16;16;16;16;16;16;16;16;16;16;16;16;16;16;16;16;16;16;16;16;16;16;16;16;16;16;16;16;16;16;16;16;16;16;16;16;16;16;16;16;16;16;16;16;16;16;16;16;16;16;16;16;16;16;16;…	28474111;28475351;28477272;28477279;28477279;28477280;28477280;28477280;28477285;28477289;28477291;28477291;28477294;28477294;28477305;28477306;28477311;28477319;28477331;28477356;28477361;28477387;28477403;28477433;28477448;28477452;28477464;28477464;28477464;28477472;28477483;28477516;28477516;28477516;28477516;28477516;28477516;28477516;28477516;28477521;28477538;28477557;28477737;28477737;284…	28474262;28477635;28477635;28477635;28477359;28477635;28477635;28477635;28477635;28477635;28477635;28477635;28477635;28477635;28477635;28477635;28477635;28477635;28477359;28477635;28477635;28477635;28477635;28477635;28477635;28477635;28477635;28477635;28477635;28477635;28477635;28477635;28477635;28477635;28477635;28477635;28477635;28477635;28477635;28477635;28477635;28477635;28477877;28477877;284…	-;-;-;-;-;-;-;-;-;-;-;-;-;-;-;-;-;-;-;-;-;-;-;-;-;-;-;-;-;-;-;-;-;-;-;-;-;-;-;-;-;-;-;-;-;-;-;-;-;-;-;-;-;-;-;-;-;-;-;-;-;-;-;-;-;-;-;-;-;-;-;-;-;-;-;-;-;-;-;-;-;-;-;-;-;-;-;-;-;-;-;-;-;-;-;-;-;-;-;-;-;-;-;-;-;-;-;-;-;-;-;-;-;-;-;-;-;-;-;-;-;-;-;-;-;-;-;-	9858	0.218916	0.0629474	0.105293	0.131474
SULT1A2	16;16;16;16;16;16;16;16;16;16;16;16;16;16;16;16;16;16;16;16;16;16;16;16;16;16;16;16;16;16;16;16	28591943;28591943;28591943;28591945;28592263;28592263;28592263;28592263;28593252;28593252;28593252;28593270;28593442;28593442;28593442;28593442;28595367;28595367;28595367;28595367;28595367;28595550;28595550;28595550;28595783;28595783;28595783;28595783;28595783;28596134;28596134;28596997	28592140;28592140;28592140;28592140;28592443;28592443;28592481;28592481;28593346;28593346;28593346;28593346;28593568;28593568;28593568;28593568;28595464;28595464;28595464;28595675;28595675;28595675;28595675;28595675;28595965;28595934;28595934;28597047;28596374;28596480;28596295;28597109	-;-;-;-;-;-;-;-;-;-;-;-;-;-;-;-;-;-;-;-;-;-;-;-;-;-;-;-;-;-;-;-	2275	0.170262	0.716946	0.490473	0.453371
SMG1P6	16;16;16;16;16;16;16;16;16;16;16;16;16;16;16;16;16;16;16	29425800;29426648;29427182;29428302;29431279;29431629;29434262;29435513;29435846;29436430;29437182;29437942;29438133;29438680;29439504;29439815;29443429;29444398;29446802	29425919;29426807;29427329;29428411;29431480;29431771;29434416;29435677;29436042;29436629;29437322;29438043;29438220;29438798;29439665;29439945;29443688;29444499;29447026	-;-;-;-;-;-;-;-;-;-;-;-;-;-;-;-;-;-;-	2930	0.417752	0.0705413	0.570356	1.12469
C16orf54	16;16	29742463;29745911	29744951;29746006	-;-	2585	0.128437	0.424708	1.92739	0
YPEL3	16;16;16;16;16;16;16;16;16;16;16;16;16;16;16;16;16;16;16;16;16;16;16;16;16;16;16;16;16;16;16;16;16;16;16;16;16;16;16;16;16;16;16;16;16;16;16;16;16;16	30092314;30092314;30092314;30092340;30092349;30092577;30092637;30092761;30092778;30093745;30093762;30094385;30094789;30094789;30094789;30094789;30094789;30094789;30094789;30094789;30094853;30094998;30095103;30095103;30095103;30095103;30095103;30095103;30095103;30095103;30095103;30095252;30095252;30095252;30095252;30095252;30095252;30095252;30095252;30095252;30095252;30095252;30095996;30096097;300…	30092799;30092799;30092799;30092799;30092799;30092799;30092799;30092799;30092799;30095146;30094897;30094475;30094897;30094897;30094897;30094897;30094897;30094930;30094897;30094880;30094897;30095146;30095146;30095146;30095146;30095146;30095146;30095146;30095146;30095146;30095146;30096012;30095434;30095335;30095588;30095434;30095434;30095434;30095434;30095335;30095434;30096200;30096195;30096241;300…	-;-;-;-;-;-;-;-;-;-;-;-;-;-;-;-;-;-;-;-;-;-;-;-;-;-;-;-;-;-;-;-;-;-;-;-;-;-;-;-;-;-;-;-;-;-;-;-;-;-	3181	0.0869776	0.330128	0.685242	0.604588
BCLAF1P2	16	34266041	34268649	-	2609	0.975629	0.329322	1.73063	1.51434
UBE2MP1	16	35169692	35170241	-	550	0.905484	3.81868	1.03798	0.836172
CHD9	16;16;16;16;16;16;16;16;16;16;16;16;16;16;16;16;16;16;16;16;16;16;16;16;16;16;16;16;16;16;16;16;16;16;16;16;16;16;16;16;16;16;16;16;16;16;16;16;16;16;16;16;16;16;16;16;16;16;16;16;16;16;16;16;16;16;16;16;16;16;16;16;16;16;16;16;16;16;16;16;16;16;16;16;16;16;16;16;16;16;16;16;16;16;16;16;16;16;16;16;16;16;16;16;16;16;16;16;16;16;16;16;16;16;16;16;16;16;16;16;16;16;16;16;16;16;16;16;16;16;16;16;16;…	53055033;53055033;53055033;53055039;53099160;53099180;53121300;53121300;53130921;53131134;53155926;53155926;53155926;53155926;53155926;53155926;53156003;53156006;53156543;53157164;53157249;53207989;53208032;53208451;53209482;53209482;53209482;53209482;53209482;53209482;53209482;53209482;53209482;53209482;53209705;53209780;53222644;53222644;53222644;53222644;53222644;53222644;53222644;53222644;532…	53055077;53055077;53055077;53055077;53099268;53099268;53122178;53121980;53131058;53131298;53156248;53157541;53157541;53157541;53157541;53157541;53157541;53156150;53156734;53157541;53157462;53208347;53208347;53208709;53209541;53209813;53209813;53209813;53209813;53209813;53209813;53209813;53209813;53209813;53209813;53209813;53222755;53222755;53222755;53222755;53222755;53222755;53222755;53222755;532…	+;+;+;+;+;+;+;+;+;+;+;+;+;+;+;+;+;+;+;+;+;+;+;+;+;+;+;+;+;+;+;+;+;+;+;+;+;+;+;+;+;+;+;+;+;+;+;+;+;+;+;+;+;+;+;+;+;+;+;+;+;+;+;+;+;+;+;+;+;+;+;+;+;+;+;+;+;+;+;+;+;+;+;+;+;+;+;+;+;+;+;+;+;+;+;+;+;+;+;+;+;+;+;+;+;+;+;+;+;+;+;+;+;+;+;+;+;+;+;+;+;+;+;+;+;+;+;+	16502	4.43969	0.92852	5.46602	6.16412
CMTM1	16;16;16;16;16;16;16;16;16;16;16;16;16;16;16;16;16;16;16;16;16;16;16;16;16;16;16;16;16;16;16;16;16;16;16;16;16;16;16;16;16;16;16;16;16;16;16;16;16;16;16;16;16;16;16;16;16;16;16;16;16;16;16;16;16;16;16;16;16;16;16;16;16;16;16;16;16;16	66566393;66566393;66566393;66566393;66566393;66566393;66566393;66566393;66566393;66566393;66566393;66566393;66566431;66566447;66566514;66566747;66566747;66566747;66566747;66566747;66569936;66569936;66569936;66569936;66569936;66569936;66569936;66569936;66569936;66569936;66569936;66571137;66571137;66571137;66571137;66571137;66571137;66571137;66571151;66571151;66574940;66574940;66574940;66577104;665…	66566594;66566594;66566594;66566594;66566594;66566594;66566594;66566594;66566594;66566594;66566612;66566594;66566960;66566945;66566945;66566945;66566945;66566945;66566945;66566945;66570094;66570094;66570094;66570094;66570094;66570094;66570094;66570094;66570094;66570094;66570094;66571270;66571270;66571270;66571270;66571270;66571270;66571270;66571270;66571270;66575137;66575137;66575137;66577202;665…	+;+;+;+;+;+;+;+;+;+;+;+;+;+;+;+;+;+;+;+;+;+;+;+;+;+;+;+;+;+;+;+;+;+;+;+;+;+;+;+;+;+;+;+;+;+;+;+;+;+;+;+;+;+;+;+;+;+;+;+;+;+;+;+;+;+;+;+;+;+;+;+;+;+;+;+;+;+	1465	0.906514	0.228078	1.66502	0.82761
LRRC29	16;16;16;16;16;16;16;16;16;16;16;16;16;16;16;16;16;16;16;16;16;16;16;16;16;16;16;16;16;16;16;16;16;16;16;16;16;16;16;16;16;16;16;16;16;16;16;16;16;16;16;16;16;16;16;16;16;16;16;16;16;16	67207139;67207140;67207140;67207140;67207599;67207599;67207599;67207599;67207605;67207648;67207873;67207873;67207873;67207873;67207873;67207873;67207873;67207880;67208312;67208312;67208312;67208312;67208312;67208312;67208312;67208390;67210048;67210048;67210048;67210048;67210048;67210048;67210048;67210048;67210048;67210048;67210348;67210740;67223826;67223826;67223826;67223826;67223826;67223826;672…	67207773;67207504;67207504;67207504;67207773;67207773;67207773;67207773;67207773;67207773;67208090;67208090;67208090;67208090;67208090;67208090;67208090;67208090;67208455;67208455;67208455;67208455;67208455;67208455;67208455;67208794;67210322;67211024;67210348;67210322;67211024;67211073;67210322;67210322;67210322;67210322;67210970;67211100;67223927;67223927;67223927;67223927;67223927;67223927;672…	-;-;-;-;-;-;-;-;-;-;-;-;-;-;-;-;-;-;-;-;-;-;-;-;-;-;-;-;-;-;-;-;-;-;-;-;-;-;-;-;-;-;-;-;-;-;-;-;-;-;-;-;-;-;-;-;-;-;-;-;-;-	2807	0.177419	0.544165	0.258847	0.223416
CDH1	16;16;16;16;16;16;16;16;16;16;16;16;16;16;16;16;16;16;16;16;16;16;16;16;16;16;16;16;16;16;16;16;16;16;16;16;16;16;16;16;16;16;16;16;16;16;16;16;16;16;16;16;16;16;16;16;16;16;16;16;16;16;16;16;16;16;16;16;16;16;16;16;16;16;16;16;16;16;16;16;16;16;16;16;16;16;16;16;16;16;16;16;16;16;16;16;16;16;16;16;16;16;16;16;16;16;16;16;16;16;16;16;16;16;16;16;16;16;16;16;16;16;16;16;16;16;16;16;16;16;16;16;16;…	68737225;68737292;68737292;68737309;68737312;68737352;68737352;68738297;68738297;68738297;68738297;68738297;68738297;68738297;68763294;68765120;68770948;68801670;68801670;68801670;68801670;68801670;68801670;68801670;68801670;68801670;68801670;68801740;68808424;68808424;68808424;68808424;68808424;68808424;68808424;68808424;68808424;68808424;68808424;68808527;68808693;68808693;68808693;68808693;688…	68737463;68737463;68737463;68737463;68737463;68737463;68737463;68738411;68738411;68738411;68738411;68738411;68738411;68738411;68763527;68765564;68771105;68801893;68801893;68801893;68801893;68801893;68801893;68801893;68801893;68801893;68801893;68801893;68808567;68808567;68808567;68808567;68808567;68808567;68808567;68808567;68808567;68808567;68808567;68808567;68808848;68809003;68808848;68808747;688…	+;+;+;+;+;+;+;+;+;+;+;+;+;+;+;+;+;+;+;+;+;+;+;+;+;+;+;+;+;+;+;+;+;+;+;+;+;+;+;+;+;+;+;+;+;+;+;+;+;+;+;+;+;+;+;+;+;+;+;+;+;+;+;+;+;+;+;+;+;+;+;+;+;+;+;+;+;+;+;+;+;+;+;+;+;+;+;+;+;+;+;+;+;+;+;+;+;+;+;+;+;+;+;+;+;+;+;+;+;+;+;+;+;+;+;+;+;+;+;+;+;+;+;+;+;+;+;+	6177	0.56437	0.123642	20.6856	0.291043
NFAT5	16;16;16;16;16;16;16;16;16;16;16;16;16;16;16;16;16;16;16;16;16;16;16;16;16;16;16;16;16;16;16;16;16;16;16;16;16;16;16;16;16;16;16;16;16;16;16;16;16;16;16;16;16;16;16;16;16;16;16;16;16;16;16;16;16;16;16;16;16;16;16;16;16;16;16;16;16;16;16;16;16;16;16;16;16;16;16;16;16;16;16;16;16;16;16;16;16;16;16;16;16;16;16;16;16;16;16;16;16;16;16;16;16;16;16;16;16;16;16;16;16;16;16;16;16;16;16;16;16;16;16;16;16	69565094;69565966;69565984;69566026;69566062;69566208;69566208;69566351;69568495;69568495;69568495;69568495;69568495;69626403;69626403;69626403;69626403;69626403;69626403;69626403;69626403;69644797;69646517;69646517;69646517;69646517;69646517;69647028;69647028;69647028;69647028;69647028;69647028;69647028;69647028;69647132;69653236;69653236;69653236;69653236;69653236;69653236;69653236;69653236;696…	69566374;69566374;69566374;69566374;69566374;69566374;69566374;69566374;69568548;69568548;69568548;69568548;69568548;69626528;69626528;69626528;69626528;69626528;69626528;69626528;69626528;69644856;69646578;69646578;69646578;69646578;69646578;69647586;69647586;69647586;69647586;69647167;69647586;69647586;69647586;69647167;69653428;69653428;69653428;69653428;69653428;69653428;69653428;69653428;696…	+;+;+;+;+;+;+;+;+;+;+;+;+;+;+;+;+;+;+;+;+;+;+;+;+;+;+;+;+;+;+;+;+;+;+;+;+;+;+;+;+;+;+;+;+;+;+;+;+;+;+;+;+;+;+;+;+;+;+;+;+;+;+;+;+;+;+;+;+;+;+;+;+;+;+;+;+;+;+;+;+;+;+;+;+;+;+;+;+;+;+;+;+;+;+;+;+;+;+;+;+;+;+;+;+;+;+;+;+;+;+;+;+;+;+;+;+;+;+;+;+;+;+;+;+;+;+;+	16401	8.06697	1.36789	13.2587	6.16384
RP11-529K1.2	16;16;16;16;16;16;16;16	70315640;70317256;70333783;70333820;70341940;70341940;70346199;70346199	70316142;70317373;70333960;70333960;70342099;70342099;70346747;70346747	-;-;-;-;-;-;-;-	1508	0.256861	1.07622	1.47988	0.0554491
CMTR2	16;16;16;16;16;16;16;16;16;16;16;16;16;16;16;16;16;16;16	71281389;71282300;71285442;71285445;71285524;71285605;71285650;71286460;71288556;71288676;71288878;71288878;71288878;71289086;71289136;71289136;71289136;71289352;71289687	71285939;71285939;71285939;71285939;71285939;71285939;71285939;71288937;71288696;71288745;71288937;71288937;71288937;71289427;71289414;71289429;71289539;71289609;71289715	-;-;-;-;-;-;-;-;-;-;-;-;-;-;-;-;-;-;-	7582	3.32799	1.0073	11.8076	4.82492
RP11-303E16.9	16	80982319	80984094	-	1776	0.778929	0.241893	0.321446	0.0706226
HSD17B2	16;16;16;16;16;16;16;16;16;16;16;16;16;16;16;16;16;16;16;16;16	82035004;82035232;82035274;82035641;82056453;82068170;82068170;82068170;82068170;82068277;82070942;82070942;82070942;82070942;82070942;82070942;82090902;82090902;82090902;82098075;82098075	82035148;82035689;82035689;82035689;82056513;82068382;82068382;82068382;82068382;82068382;82071127;82071981;82071127;82071127;82071076;82071070;82098534;82091039;82091039;82098341;82098534	+;+;+;+;+;+;+;+;+;+;+;+;+;+;+;+;+;+;+;+;+	9550	0.0637368	0.204929	0.108689	0.00437786
HIC1	17;17;17;17;17;17;17;17;17;17;17;17;17;17;17	2054154;2054215;2054215;2054893;2054969;2055099;2055099;2056219;2056310;2056671;2056671;2056671;2056671;2056671;2056671	2055238;2054289;2054461;2055238;2055238;2055238;2055238;2056943;2056346;2063241;2059686;2056979;2059686;2056719;2056889	+;+;+;+;+;+;+;+;+;+;+;+;+;+;+	8108	0.0545981	0.211939	0.0960142	0.0773469
CTC-281F24.5	17	6636780	6640316	-	3537	1.36108	0.404864	2.74388	0.957449
LINC00670	17;17;17;17;17;17;17;17;17	12549782;12549981;12584560;12590441;12590441;12635001;12635001;12635166;12642398	12550077;12550077;12584721;12590748;12590748;12637187;12635782;12635196;12642854	+;+;+;+;+;+;+;+;+	3410	0.470592	0.0699904	0	0
RPS18P12	17	14705076	14705534	-	459	1.92889	5.51171	2.82674	2.35276
LRRC75A	17;17;17;17;17;17;17;17;17;17	16441577;16442014;16443261;16446880;16447845;16447845;16462258;16462258;16491745;16491745	16444131;16444131;16444131;16447031;16447960;16448294;16462386;16462386;16492018;16492153	-;-;-;-;-;-;-;-;-;-	3695	0.0898541	0.374633	0.68824	0.113149
CTD-2303H24.2	17;17;17;17;17;17;17;17;17;17;17;17;17;17;17;17;17;17;17;17;17;17;17;17;17;17;17;17;17;17;17;17;17;17;17;17;17;17;17;17;17;17;17;17;17;17;17;17;17;17;17;17;17;17;17;17;17;17;17;17;17;17;17;17;17;17;17;17;17;17;17;17;17;17;17;17;17;17;17;17;17;17;17;17;17;17;17;17	18511221;18513278;18514589;18514589;18515346;18515346;18517185;18517185;18517290;18517382;18517382;18517382;18517382;18517382;18517382;18517382;18517411;18519482;18519482;18519482;18519482;18519482;18519482;18519482;18519482;18519482;18519482;18519482;18519482;18519482;18519644;18521079;18521079;18523651;18523777;18523777;18523777;18523777;18523777;18523777;18523806;18524143;18527570;18527570;185…	18513458;18513458;18514681;18514681;18515770;18515770;18517473;18517473;18517473;18517473;18517473;18517473;18517473;18517473;18517473;18517473;18517473;18519674;18519674;18519674;18519674;18519674;18519674;18519674;18519674;18519674;18519674;18519674;18519674;18519674;18519674;18521145;18521145;18523877;18523877;18523877;18523877;18523877;18523877;18524397;18523877;18524400;18527760;18527760;185…	-;-;-;-;-;-;-;-;-;-;-;-;-;-;-;-;-;-;-;-;-;-;-;-;-;-;-;-;-;-;-;-;-;-;-;-;-;-;-;-;-;-;-;-;-;-;-;-;-;-;-;-;-;-;-;-;-;-;-;-;-;-;-;-;-;-;-;-;-;-;-;-;-;-;-;-;-;-;-;-;-;-;-;-;-;-;-;-	7703	0.966192	0.117738	0.0123296	0.00542757
USP32P2	17;17;17;17;17;17;17;17;17;17;17;17;17;17;17;17;17;17;17;17;17;17;17;17;17;17;17	18511262;18513285;18514072;18514589;18514589;18515346;18515346;18515675;18516525;18517185;18517185;18517185;18517185;18517193;18517319;18519482;18519482;18519482;18519482;18519482;18519482;18519482;18519491;18521060;18523065;18524143;18525862	18513458;18513458;18515770;18514681;18514681;18515770;18515770;18515770;18516617;18517473;18517473;18517473;18517473;18517473;18517473;18519674;18519674;18519674;18519674;18519571;18521252;18520806;18519674;18521124;18523295;18524235;18525930	-;-;-;-;-;-;-;-;-;-;-;-;-;-;-;-;-;-;-;-;-;-;-;-;-;-;-	6442	0.17609	0.0370486	0.00402817	0.02596
FAM106A	17	18524566	18526846	-	2281	0.533701	0.0418531	0.0455054	0.0183291
CCDC144B	17;17;17;17;17;17;17;17;17;17;17;17;17;17;17;17;17;17;17;17;17;17;17;17;17;17;17;17;17;17;17;17;17;17;17;17;17;17;17;17;17;17;17;17;17;17;17;17;17;17;17;17;17;17;17;17;17;17;17;17;17;17;17;17;17	18537800;18541486;18542155;18542988;18543673;18543673;18543673;18551028;18551506;18551506;18551506;18551506;18553153;18553153;18553153;18553973;18553973;18553973;18579657;18579657;18582658;18582658;18583341;18583341;18587666;18587666;18588279;18590859;18594721;18594721;18594721;18594721;18595148;18595148;18595148;18595148;18603289;18603604;18603604;18603604;18603604;18605780;18605780;18605780;186…	18542187;18542187;18542187;18543094;18543715;18543715;18543715;18551111;18551715;18551554;18551715;18551715;18553373;18553373;18553373;18554265;18554266;18554266;18580610;18580610;18582786;18582786;18583523;18583523;18587879;18587879;18588346;18591122;18594862;18594862;18594862;18594862;18595181;18595181;18595181;18595181;18603740;18603740;18603740;18603740;18603740;18606619;18606391;18606619;186…	-;-;-;-;-;-;-;-;-;-;-;-;-;-;-;-;-;-;-;-;-;-;-;-;-;-;-;-;-;-;-;-;-;-;-;-;-;-;-;-;-;-;-;-;-;-;-;-;-;-;-;-;-;-;-;-;-;-;-;-;-;-;-;-;-	9762	1.26026	0.0782355	0.0584806	0.0342623
SNORD3A	17;17;17	19188016;19188016;19188016	19188714;19188232;19188233	+;+;+	699	103.625	2.45838	53.9095	43.3936
SNORD3C	17;17;17	19189665;19190028;19190029	19190245;19190245;19190245	-;-;-	581	29.2152	0.698338	1.08264	10.4781
RP11-135L13.4	17;17	19334308;19334624	19334463;19336127	-;-	1660	0.200007	0.805143	0.50023	0.503718
CCDC144CP	17;17;17;17;17;17;17;17;17;17;17;17;17;17;17;17;17;17;17;17;17;17;17;17	20321164;20321317;20324183;20324183;20335832;20335832;20338157;20339892;20342358;20342358;20348558;20350938;20351257;20357879;20362184;20362922;20365086;20367613;20391475;20392364;20394021;20400521;20401139;20402056	20321660;20321660;20324253;20324253;20338086;20336080;20338230;20340319;20342825;20342494;20348739;20350971;20351398;20358096;20362367;20363050;20366030;20367750;20391768;20392584;20394230;20400563;20401248;20403557	+;+;+;+;+;+;+;+;+;+;+;+;+;+;+;+;+;+;+;+;+;+;+;+	8145	0.227591	0.0117209	0.199631	0.207888
TWF1P1	17	29203426	29204474	-	1049	8.65106	1.86565	5.49168	14.1089
TAOK1	17;17;17;17;17;17;17;17;17;17;17;17;17;17;17;17;17;17;17;17;17;17;17;17;17;17;17;17;17;17;17;17;17;17;17;17;17;17;17;17;17;17;17;17;17;17;17;17;17;17;17;17;17;17;17;17;17	29390464;29390600;29390662;29390925;29390931;29390956;29451455;29451455;29451455;29451455;29467145;29467145;29467145;29475670;29475670;29475670;29477661;29477661;29478251;29478251;29480071;29480368;29480368;29482197;29482197;29482197;29489664;29489664;29489664;29491784;29491784;29491784;29495560;29495560;29495560;29498318;29498318;29498318;29502589;29502589;29502589;29507896;29507896;29507896;295…	29390588;29391024;29390730;29391024;29391024;29391024;29451707;29451680;29451680;29451680;29467216;29467216;29467216;29475771;29475771;29475703;29477706;29477706;29478347;29478347;29480481;29480481;29480481;29482288;29482288;29482288;29489757;29489757;29489757;29491865;29491865;29491865;29495727;29495727;29495727;29498521;29498521;29498521;29502723;29502723;29502723;29508132;29508132;29508132;295…	+;+;+;+;+;+;+;+;+;+;+;+;+;+;+;+;+;+;+;+;+;+;+;+;+;+;+;+;+;+;+;+;+;+;+;+;+;+;+;+;+;+;+;+;+;+;+;+;+;+;+;+;+;+;+;+;+	16980	7.62569	2.51318	10.0313	11.3804
RP13-753N3.3	17	30899110	30899651	+	542	2.04189	5.9887	2.96839	1.54275
RP11-848P1.2	17	30971652	30973312	+	1661	0.76623	0.229902	0	0.377561
NF1	17;17;17;17;17;17;17;17;17;17;17;17;17;17;17;17;17;17;17;17;17;17;17;17;17;17;17;17;17;17;17;17;17;17;17;17;17;17;17;17;17;17;17;17;17;17;17;17;17;17;17;17;17;17;17;17;17;17;17;17;17;17;17;17;17;17;17;17;17;17;17;17;17;17;17;17;17;17;17;17;17;17;17;17;17;17;17;17;17;17;17;17;17;17;17;17;17;17;17;17;17;17;17;17;17;17;17;17;17;17;17;17;17;17;17;17;17;17;17;17;17;17;17;17;17;17;17;17;17;17;17;17;17;…	31094927;31094927;31094927;31094977;31095208;31128458;31155983;31155983;31155983;31155983;31155983;31155983;31156041;31159010;31159010;31159010;31159010;31159010;31159010;31159010;31159065;31163186;31163186;31163186;31163186;31163186;31163186;31163186;31163186;31169891;31169891;31169891;31169891;31169891;31169891;31181422;31181422;31181422;31181422;31181422;31181422;31181422;31181710;31181710;311…	31095369;31095369;31095369;31095369;31095369;31128507;31156126;31156126;31156126;31156126;31156126;31156126;31156126;31159093;31159093;31159093;31159093;31159093;31159093;31159093;31159093;31163376;31163376;31163376;31163376;31163376;31163376;31163376;31163376;31169964;31169997;31169997;31169997;31169997;31169997;31181489;31181489;31181489;31181489;31181489;31181489;31181489;31181785;31181785;311…	+;+;+;+;+;+;+;+;+;+;+;+;+;+;+;+;+;+;+;+;+;+;+;+;+;+;+;+;+;+;+;+;+;+;+;+;+;+;+;+;+;+;+;+;+;+;+;+;+;+;+;+;+;+;+;+;+;+;+;+;+;+;+;+;+;+;+;+;+;+;+;+;+;+;+;+;+;+;+;+;+;+;+;+;+;+;+;+;+;+;+;+;+;+;+;+;+;+;+;+;+;+;+;+;+;+;+;+;+;+;+;+;+;+;+;+;+;+;+;+;+;+;+;+;+;+;+;+	26685	5.68385	1.90862	6.34612	6.84668
KRT9	17;17;17;17;17;17;17;17;17;17;17;17;17;17;17;17;17	41565841;41566104;41567233;41567233;41568162;41568162;41568508;41568508;41569426;41569426;41569859;41569859;41570138;41570138;41571351;41571351;41572012	41566152;41566152;41567750;41567750;41568385;41568385;41568633;41568633;41569587;41569587;41570015;41570015;41570220;41570220;41571482;41572058;41572053	-;-;-;-;-;-;-;-;-;-;-;-;-;-;-;-;-	2290	0.169147	0.792084	0.0226633	0.383398
KLHL11	17;17	41853545;41864826	41855321;41865431	-;-	2383	2.76327	0.460709	2.70057	5.05282
AC003104.1	17;17	42270517;42272444	42271772;42272683	-;-	1496	1.66449	0.542426	0.138767	0.391257
RP11-358B23.7	17;17	42272069;42274896	42272211;42275571	-;-	819	1.28372	0.291413	0.126737	0.510483
RP11-1072C15.4	17	44673689	44676257	-	2569	0.538489	0.167225	0.242424	0.34176
C1QL1	17;17	44959693;44967452	44960367;44968071	-;-	1295	8.99463	26.023	0.240458	1.03311
LRRC37A4P	17;17;17;17;17;17;17;17;17;17;17;17;17;17;17;17;17;17	45506741;45508109;45508267;45508485;45510244;45510244;45513185;45513185;45513868;45513868;45517861;45519228;45521307;45539163;45539892;45542764;45545605;45547727	45508539;45508160;45508406;45508539;45510293;45510293;45513289;45513289;45515156;45515379;45518148;45519372;45521425;45539243;45539963;45542835;45545676;45550335	-;-;-;-;-;-;-;-;-;-;-;-;-;-;-;-;-;-	6924	6.01102	1.85639	6.23784	0.195215
RPS26P8	17	45608571	45608918	+	348	1.92083	5.59359	0.771027	1.18097
LRRC37A17P	17;17;17;17;17;17;17;17;17;17;17;17;17	46978481;47017193;47021850;47021850;47024680;47027557;47028280;47047146;47047146;47049056;47049202;47051296;47054518	46978771;47019800;47021921;47021921;47024751;47027628;47028360;47047264;47047264;47049145;47050713;47051400;47054569	+;+;+;+;+;+;+;+;+;+;+;+;+	5074	0.60199	0.209316	0.32915	0.0144196
SUMO2P17	17;17;17;17;17	48874860;48874914;48879264;48892247;48908939	48875039;48875198;48879345;48892677;48908983	-;-;-;-;-	897	1.2233	0.29268	0.886968	0.584015
DLX3	17;17;17;17;17	49990005;49991335;49993400;49993400;49994674	49991864;49991864;49993590;49993703;49995224	-;-;-;-;-	2715	0.142669	0.949395	1.28075	1.7247
ANKFN1	17;17;17;17;17;17;17;17;17;17;17;17;17;17;17;17;17;17;17;17;17;17;17;17;17;17;17;17;17;17;17;17;17;17;17;17;17;17;17;17;17;17;17;17;17;17;17;17;17;17;17;17;17;17;17;17;17;17;17;17;17;17;17;17;17;17;17;17;17;17;17;17;17;17;17;17;17;17;17	55882301;55938659;55965579;56046072;56110958;56153471;56153475;56153510;56156544;56174175;56184749;56184906;56195314;56206486;56206925;56215794;56224639;56227917;56227917;56227917;56227917;56227917;56227917;56227917;56245705;56252222;56254116;56257936;56323223;56326221;56326221;56326221;56326221;56326221;56350766;56350766;56350766;56350766;56353836;56353836;56353836;56353836;56372646;56372646;563…	55882395;55938786;55965676;56046325;56111046;56153606;56153530;56153530;56156576;56174401;56184816;56184978;56195382;56206578;56206968;56215828;56224950;56227957;56227957;56227957;56227957;56227957;56228550;56227957;56245814;56252308;56254220;56258359;56323542;56326333;56326355;56326355;56326355;56326355;56350967;56350967;56350967;56350967;56353895;56354046;56354046;56354046;56372840;56372840;563…	+;+;+;+;+;+;+;+;+;+;+;+;+;+;+;+;+;+;+;+;+;+;+;+;+;+;+;+;+;+;+;+;+;+;+;+;+;+;+;+;+;+;+;+;+;+;+;+;+;+;+;+;+;+;+;+;+;+;+;+;+;+;+;+;+;+;+;+;+;+;+;+;+;+;+;+;+;+;+	7498	0.0590399	0.210083	0	0
RPL12P38	17;17	60433678;60433723	60435996;60434212	-;-	2319	0.489641	1.81815	0.335698	0.739177
BRIP1	17;17;17;17;17;17;17;17;17;17;17;17;17;17;17;17;17;17;17;17;17;17;17;17;17;17;17;17;17;17;17;17;17;17;17;17;17;17;17;17;17;17;17;17;17;17;17;17;17;17;17;17;17;17;17;17	61681266;61684772;61685836;61693430;61693430;61715951;61715951;61739057;61743013;61743013;61743013;61744432;61744432;61744432;61775878;61776401;61776401;61776401;61776401;61776401;61780261;61780261;61780261;61780261;61780840;61780840;61780840;61783819;61784270;61784270;61784270;61793597;61793597;61793597;61799100;61799100;61801253;61801253;61808467;61808467;61847101;61847101;61849129;61849129;618…	61684140;61686165;61686165;61693512;61693512;61716063;61716063;61739410;61743134;61743134;61743134;61744591;61744591;61744591;61776147;61776562;61776562;61776480;61776562;61776562;61780277;61780401;61780401;61780401;61781005;61781005;61781005;61783907;61784424;61784424;61784424;61793673;61793729;61793729;61799299;61799299;61801474;61801474;61808757;61808757;61847220;61847220;61849256;61849256;618…	-;-;-;-;-;-;-;-;-;-;-;-;-;-;-;-;-;-;-;-;-;-;-;-;-;-;-;-;-;-;-;-;-;-;-;-;-;-;-;-;-;-;-;-;-;-;-;-;-;-;-;-;-;-;-;-	7991	7.51328	2.17432	9.04058	7.67005
MED13	17;17;17;17;17;17;17;17;17;17;17;17;17;17;17;17;17;17;17;17;17;17;17;17;17;17;17;17;17;17;17;17;17;17;17;17;17;17;17;17;17;17	61942605;61946917;61950825;61952965;61955311;61955382;61955680;61955680;61956339;61960867;61961588;61962752;61965006;61966462;61968035;61972727;61982198;61984171;61984651;61985000;61987007;61992540;61995152;62010427;62010550;62029277;62029298;62029541;62029541;62029851;62029851;62029851;62031444;62031444;62031513;62032349;62033787;62033787;62035463;62052537;62063067;62065140	61946600;61947017;61950998;61953113;61955567;61955567;61955763;61955838;61956481;61961090;61961779;61962971;61965468;61966651;61968258;61972888;61983114;61984367;61984865;61985090;61987128;61992621;61995365;62011233;62011233;62031489;62029651;62029651;62029651;62030013;62030000;62030013;62031638;62031638;62031638;62032473;62033825;62033984;62035608;62052705;62063301;62065282	-;-;-;-;-;-;-;-;-;-;-;-;-;-;-;-;-;-;-;-;-;-;-;-;-;-;-;-;-;-;-;-;-;-;-;-;-;-;-;-;-;-	12677	8.33279	2.58304	18.3122	9.39597
RP11-464D20.2	17	62516321	62516767	-	447	2.70239	7.84879	2.08989	1.01295
2018-03-10	17;17;17;17;17;17;17;17;17;17;17;17;17;17;17;17;17;17;17;17;17;17;17;17;17;17;17;17;17;17;17;17;17;17;17;17;17;17;17;17;17;17;17;17;17;17;17;17;17;17;17;17;17;17;17;17;17;17;17;17;17;17;17;17;17	62701314;62701314;62701314;62701314;62701315;62701315;62703312;62704948;62705539;62705539;62705539;62711231;62711231;62711231;62711231;62711231;62722488;62722488;62722488;62722488;62722488;62724938;62724938;62724938;62724938;62724938;62735931;62735931;62735931;62735931;62735931;62736340;62744376;62744376;62744376;62744376;62744376;62746865;62749976;62759835;62759835;62759835;62759835;62759835;627…	62701378;62701758;62701758;62701758;62701758;62701758;62703432;62705581;62705581;62705581;62705581;62711344;62711344;62711344;62711344;62711344;62722597;62722597;62722597;62722597;62722597;62725104;62725104;62725104;62725104;62725104;62737332;62737332;62737332;62737332;62737332;62736517;62744525;62744528;62744528;62744528;62744514;62746978;62750536;62760006;62759991;62760006;62760006;62760006;627…	-;-;-;-;-;-;-;-;-;-;-;-;-;-;-;-;-;-;-;-;-;-;-;-;-;-;-;-;-;-;-;-;-;-;-;-;-;-;-;-;-;-;-;-;-;-;-;-;-;-;-;-;-;-;-;-;-;-;-;-;-;-;-;-;-	4920	0.0337409	0.271654	0.0527428	0.0424884
TANC2	17;17;17;17;17;17;17;17;17;17;17;17;17;17;17;17;17;17;17;17;17;17;17;17;17;17;17;17;17;17;17;17;17;17;17;17;17;17;17;17;17;17;17;17;17;17;17;17;17;17;17;17;17;17;17;17;17;17;17;17;17;17;17;17;17;17;17;17;17;17;17;17;17;17;17;17;17;17;17;17;17;17;17;17;17;17;17;17;17;17;17;17;17;17;17;17;17;17;17;17;17;17;17;17;17	63009556;63009560;63073943;63073943;63073945;63073959;63099175;63099175;63099175;63099175;63148228;63151270;63193991;63193991;63193991;63193991;63193994;63200771;63200771;63200771;63237814;63237814;63237814;63267748;63267748;63267748;63314388;63314388;63314388;63318957;63318957;63318957;63340101;63340101;63340101;63351250;63351250;63351250;63354783;63354783;63354783;63355055;63379718;63379718;633…	63009626;63009626;63074014;63074014;63074014;63074014;63099357;63099357;63099246;63099246;63155226;63151380;63194082;63194082;63194139;63194139;63194139;63200957;63200957;63200957;63238077;63238077;63238077;63267873;63267873;63267873;63314669;63314669;63314669;63319090;63319090;63319090;63340332;63340332;63340332;63351416;63351416;63351416;63355390;63355390;63355390;63355390;63379826;63379826;633…	+;+;+;+;+;+;+;+;+;+;+;+;+;+;+;+;+;+;+;+;+;+;+;+;+;+;+;+;+;+;+;+;+;+;+;+;+;+;+;+;+;+;+;+;+;+;+;+;+;+;+;+;+;+;+;+;+;+;+;+;+;+;+;+;+;+;+;+;+;+;+;+;+;+;+;+;+;+;+;+;+;+;+;+;+;+;+;+;+;+;+;+;+;+;+;+;+;+;+;+;+;+;+;+;+	22866	3.13629	1.02289	3.06636	1.82842
SNORD104	17	64146083	64146152	+	70	15.0195	87.966	33.3636	30.4605
HELZ	17;17;17;17;17;17;17;17;17;17;17;17;17;17;17;17;17;17;17;17;17;17;17;17;17;17;17;17;17;17;17;17;17;17;17;17;17;17;17;17;17;17;17;17;17;17;17;17;17;17;17;17;17;17;17;17;17;17;17;17;17;17;17;17;17;17;17;17;17;17;17;17;17;17;17;17;17;17;17;17;17;17;17;17;17;17;17;17;17;17;17;17;17;17;17;17;17;17;17;17;17;17;17;17;17;17;17;17;17;17;17;17;17;17;17;17;17;17;17;17;17;17;17;17;17;17;17;17;17;17;17;17;17;…	67070438;67077929;67077972;67086829;67086829;67086829;67107169;67107169;67107169;67108492;67108492;67108492;67109116;67109116;67109116;67114324;67114324;67114324;67120405;67120405;67120405;67122970;67122970;67122970;67123963;67123963;67123963;67128495;67128651;67128651;67135970;67135970;67135970;67137931;67137931;67137931;67145743;67145743;67145743;67148569;67148569;67148569;67149867;67149867;671…	67078586;67078586;67078586;67087081;67087081;67087081;67107685;67107685;67107685;67108726;67108726;67108726;67109686;67109686;67109686;67114403;67114403;67114403;67120612;67120612;67120612;67123160;67123160;67123160;67124014;67124014;67124014;67128855;67128855;67128855;67136198;67136198;67136198;67138114;67138114;67138114;67145890;67145890;67145890;67148714;67148714;67148714;67149985;67149985;671…	-;-;-;-;-;-;-;-;-;-;-;-;-;-;-;-;-;-;-;-;-;-;-;-;-;-;-;-;-;-;-;-;-;-;-;-;-;-;-;-;-;-;-;-;-;-;-;-;-;-;-;-;-;-;-;-;-;-;-;-;-;-;-;-;-;-;-;-;-;-;-;-;-;-;-;-;-;-;-;-;-;-;-;-;-;-;-;-;-;-;-;-;-;-;-;-;-;-;-;-;-;-;-;-;-;-;-;-;-;-;-;-;-;-;-;-;-;-;-;-;-;-;-;-;-;-;-;-	15677	4.97335	1.75076	6.01851	4.49635
LINC00674	17;17;17;17;17	68101908;68102943;68114422;68114422;68115061	68101961;68103058;68114527;68114525;68115518	+;+;+;+;+	734	5.05103	1.4307	9.51008	5.12639
ABCA8	17;17;17;17;17;17;17;17;17;17;17;17;17;17;17;17;17;17;17;17;17;17;17;17;17;17;17;17;17;17;17;17;17;17;17;17;17;17;17;17;17;17;17;17;17;17;17;17;17;17;17;17;17;17;17;17;17;17;17;17;17;17;17;17;17;17;17;17;17;17;17;17;17;17;17;17;17;17;17;17;17;17;17;17;17;17;17;17;17;17;17;17;17;17;17;17;17;17;17;17;17;17;17;17;17;17;17;17;17;17;17;17;17;17;17;17;17;17;17;17;17;17;17;17;17;17;17;17;17;17;17;17;17;…	68867292;68867292;68868052;68868301;68868301;68868301;68869700;68869700;68869700;68875260;68875260;68875260;68875614;68875614;68875614;68876314;68876460;68876460;68876460;68876628;68876628;68876628;68876628;68876680;68877197;68877519;68877519;68877519;68877519;68877519;68880779;68881120;68881120;68881120;68881120;68881863;68881863;68881863;68881863;68881863;68882599;68882599;68882599;68882599;688…	68868183;68868183;68868183;68868356;68868356;68868356;68869779;68869779;68869779;68875400;68875400;68875400;68875733;68875733;68875733;68876554;68876554;68876554;68876554;68876703;68876703;68876703;68876703;68876703;68880267;68877646;68877679;68877679;68877679;68877679;68881211;68881211;68881211;68881211;68881211;68881980;68881980;68881980;68881980;68881980;68882605;68882719;68882719;68882704;688…	-;-;-;-;-;-;-;-;-;-;-;-;-;-;-;-;-;-;-;-;-;-;-;-;-;-;-;-;-;-;-;-;-;-;-;-;-;-;-;-;-;-;-;-;-;-;-;-;-;-;-;-;-;-;-;-;-;-;-;-;-;-;-;-;-;-;-;-;-;-;-;-;-;-;-;-;-;-;-;-;-;-;-;-;-;-;-;-;-;-;-;-;-;-;-;-;-;-;-;-;-;-;-;-;-;-;-;-;-;-;-;-;-;-;-;-;-;-;-;-;-;-;-;-;-;-;-;-	11243	0.103357	0.0254737	0	0.0111559
ATF4P3	17	76225751	76226806	-	1056	0.524007	1.62728	0.786347	0.435506
C1QTNF1	17;17;17;17;17;17;17;17;17;17;17;17;17;17;17;17;17;17;17;17;17;17;17;17;17;17;17;17;17;17;17;17;17;17;17;17;17;17;17;17;17;17;17;17	79022814;79022934;79022971;79024070;79024169;79024171;79024236;79024261;79024862;79025663;79034185;79034317;79041726;79043593;79043955;79043955;79043955;79043955;79043955;79043955;79043955;79043955;79046555;79046555;79046555;79046555;79046555;79046555;79046555;79046555;79046555;79046555;79046901;79047538;79047538;79047538;79047538;79047538;79047538;79047538;79047538;79047538;79047538;79047538	79023088;79023088;79023088;79024494;79024494;79024494;79024494;79024494;79025052;79025935;79034533;79034533;79041835;79044123;79044123;79044123;79044123;79044123;79044123;79044123;79044123;79044123;79046694;79046694;79046694;79046694;79046694;79046694;79046694;79046694;79046694;79046694;79047209;79048466;79048247;79048316;79048247;79049788;79049787;79049787;79048475;79048247;79049787;79048247	+;+;+;+;+;+;+;+;+;+;+;+;+;+;+;+;+;+;+;+;+;+;+;+;+;+;+;+;+;+;+;+;+;+;+;+;+;+;+;+;+;+;+;+	4854	0.136799	0.432689	2.05286	1.80016
TMEM105	17;17;17;17;17;17;17;17;17;17;17;17	81311270;81313753;81314408;81314408;81323767;81327595;81327760;81329467;81330144;81330144;81330144;81330144	81313985;81313919;81314481;81314481;81323841;81327941;81327941;81329517;81330651;81330429;81330415;81330674	-;-;-;-;-;-;-;-;-;-;-;-	3794	0.0583396	0.301951	0.300942	0.099177
ROCK1P1	18;18;18;18;18;18;18;18;18;18;18;18	109065;112367;116842;116842;116842;117043;117043;117043;118297;118297;118297;120701	109453;112554;116920;116920;116920;117304;117304;117304;118504;118327;118504;122219	+;+;+;+;+;+;+;+;+;+;+;+	2645	0.460254	0.117303	0.353187	0.18968
SMCHD1	18;18;18;18;18;18;18;18;18;18;18;18;18;18;18;18;18;18;18;18;18;18;18;18;18;18;18;18;18;18;18;18;18;18;18;18;18;18;18;18;18;18;18;18;18;18;18;18;18;18;18;18;18;18;18;18;18;18;18;18;18;18;18;18;18;18;18;18;18;18;18;18;18;18;18;18;18;18;18;18;18;18;18;18;18;18;18;18;18;18;18;18;18;18;18;18;18;18;18;18;18;18;18;18;18;18;18;18;18;18;18;18;18;18;18;18;18;18;18;18;18;18;18;18;18;18;18;18;18;18;18;18;18;…	2655738;2666157;2666870;2673281;2674015;2688394;2688628;2688641;2694527;2694527;2697032;2697032;2697831;2700539;2700735;2700777;2700859;2702217;2703692;2703692;2703694;2705694;2705694;2705694;2706364;2706364;2706364;2706443;2707444;2707563;2707563;2707563;2707807;2707807;2707807;2707807;2718158;2718158;2718158;2718158;2718315;2718315;2718315;2718315;2722519;2722519;2722519;2724899;2724899;2724899…	2656261;2666232;2667031;2673363;2674145;2688508;2688747;2688747;2694693;2694693;2697216;2697122;2698041;2700659;2700918;2701255;2700918;2702292;2703886;2703886;2703886;2705807;2705807;2705807;2706562;2706470;2706470;2706470;2707645;2707645;2707645;2707645;2707920;2707920;2707920;2707920;2718235;2718235;2718235;2718235;2718434;2718434;2718434;2718434;2722550;2722663;2722663;2724995;2724995;2724995…	+;+;+;+;+;+;+;+;+;+;+;+;+;+;+;+;+;+;+;+;+;+;+;+;+;+;+;+;+;+;+;+;+;+;+;+;+;+;+;+;+;+;+;+;+;+;+;+;+;+;+;+;+;+;+;+;+;+;+;+;+;+;+;+;+;+;+;+;+;+;+;+;+;+;+;+;+;+;+;+;+;+;+;+;+;+;+;+;+;+;+;+;+;+;+;+;+;+;+;+;+;+;+;+;+;+;+;+;+;+;+;+;+;+;+;+;+;+;+;+;+;+;+;+;+;+;+;+	12210	7.45506	1.89214	15.1489	14.6724
RP11-737O24.3	18;18	2945550;2945627	2946534;2946890	-;-	1341	1.48551	0.39155	0.986892	0.966493
ANKRD12	18;18;18;18;18;18;18;18;18;18;18;18;18;18;18;18;18;18;18;18;18;18;18;18;18;18;18;18;18;18;18;18;18;18;18;18;18;18;18;18;18;18;18;18;18;18;18;18;18;18;18;18;18;18;18;18;18;18	9136228;9136777;9136796;9136805;9136839;9137563;9182382;9182382;9182382;9182382;9182382;9182382;9182382;9182386;9195551;9195551;9195551;9195551;9195551;9195551;9200514;9204476;9204476;9208657;9208657;9208657;9208657;9208657;9208657;9211584;9211584;9211584;9211584;9211584;9216758;9216758;9216758;9216758;9216780;9221852;9221852;9221852;9221852;9221852;9235638;9239477;9254211;9254211;9254211;9254211…	9136355;9136965;9137096;9136965;9136965;9137873;9182519;9182519;9182519;9182519;9182470;9182519;9182519;9182519;9195698;9195698;9195698;9195698;9195597;9195698;9200644;9204544;9204544;9208797;9208803;9208743;9208803;9208803;9208803;9211784;9211621;9211784;9211784;9211784;9216900;9216900;9216900;9216900;9216900;9221999;9221999;9221999;9221999;9221999;9235820;9239556;9256111;9254273;9258931;9258931…	+;+;+;+;+;+;+;+;+;+;+;+;+;+;+;+;+;+;+;+;+;+;+;+;+;+;+;+;+;+;+;+;+;+;+;+;+;+;+;+;+;+;+;+;+;+;+;+;+;+;+;+;+;+;+;+;+;+	12252	2.03239	0.642836	2.17728	1.34107
TWSG1	18;18;18;18;18;18;18;18;18;18;18;18;18;18;18;18	9334767;9334767;9334850;9337193;9337193;9337193;9359972;9359972;9359972;9388040;9388364;9396280;9396280;9396280;9399346;9399346	9334920;9334920;9334920;9337352;9337352;9337352;9360071;9360071;9360071;9388140;9388420;9397067;9396546;9396546;9402420;9400817	+;+;+;+;+;+;+;+;+;+;+;+;+;+;+;+	4435	12.0028	4.19753	6.6351	5.1754
ANKRD30B	18;18;18;18;18;18;18;18;18;18;18;18;18;18;18;18;18;18;18;18;18;18;18;18;18;18;18;18;18;18;18;18;18;18;18;18;18;18;18;18;18;18;18;18;18;18;18;18;18;18;18;18;18;18;18;18;18;18;18;18;18;18;18;18;18;18;18;18;18;18;18;18;18;18;18;18;18;18;18	14728272;14748240;14748335;14752566;14752566;14752839;14752839;14754899;14754899;14757815;14757815;14760554;14760554;14763686;14763686;14769343;14769343;14772156;14772156;14777985;14777985;14779960;14779960;14782527;14782527;14784336;14784336;14784463;14784463;14787039;14787039;14791401;14791401;14796221;14796343;14796343;14797661;14797661;14797661;14797782;14797782;14797782;14799101;14799101;147…	14728514;14748640;14748640;14752680;14752680;14753012;14753012;14755005;14755005;14757952;14757952;14760618;14760618;14764090;14764090;14769373;14769373;14772228;14772228;14778075;14778075;14780021;14780021;14782614;14782614;14784364;14784364;14784535;14784535;14787100;14787100;14791491;14791491;14796249;14796415;14796415;14797689;14797689;14797689;14797854;14797854;14797854;14799129;14799129;147…	+;+;+;+;+;+;+;+;+;+;+;+;+;+;+;+;+;+;+;+;+;+;+;+;+;+;+;+;+;+;+;+;+;+;+;+;+;+;+;+;+;+;+;+;+;+;+;+;+;+;+;+;+;+;+;+;+;+;+;+;+;+;+;+;+;+;+;+;+;+;+;+;+;+;+;+;+;+;+	5982	0.32376	0.103734	0	0
GREB1L	18;18;18;18;18;18;18;18;18;18;18;18;18;18;18;18;18;18;18;18;18;18;18;18;18;18;18;18;18;18;18;18;18;18;18;18;18;18;18;18;18;18;18;18;18;18;18;18;18;18;18;18;18;18;18;18;18;18;18;18;18;18;18;18;18;18;18;18;18;18;18;18;18;18;18;18;18;18;18;18;18;18;18;18;18;18;18;18;18;18;18;18;18;18;18;18;18;18;18;18;18;18;18;18;18;18;18;18;18;18;18;18;18;18;18;18;18;18;18;18;18;18;18;18;18;18;18;18;18;18;18;18;18;…	21242242;21242242;21242358;21363593;21366027;21366027;21366027;21366027;21366041;21383510;21383510;21383510;21383510;21383516;21384206;21384206;21384206;21384206;21384206;21395385;21395385;21395385;21395385;21395385;21401150;21401150;21401150;21401150;21401150;21401226;21403872;21403872;21403872;21403872;21403872;21403872;21434947;21439521;21439521;21439521;21439521;21439521;21439521;21440269;214…	21242393;21242393;21242393;21363860;21366136;21366136;21366136;21366136;21366136;21383675;21383675;21383675;21383675;21383675;21384403;21384403;21384403;21384403;21384403;21395561;21395561;21395561;21395561;21395561;21401326;21401326;21401326;21401326;21401326;21401326;21403994;21403994;21403994;21403994;21403994;21403994;21435075;21439637;21439637;21439637;21439637;21439637;21439637;21440388;214…	+;+;+;+;+;+;+;+;+;+;+;+;+;+;+;+;+;+;+;+;+;+;+;+;+;+;+;+;+;+;+;+;+;+;+;+;+;+;+;+;+;+;+;+;+;+;+;+;+;+;+;+;+;+;+;+;+;+;+;+;+;+;+;+;+;+;+;+;+;+;+;+;+;+;+;+;+;+;+;+;+;+;+;+;+;+;+;+;+;+;+;+;+;+;+;+;+;+;+;+;+;+;+;+;+;+;+;+;+;+;+;+;+;+;+;+;+;+;+;+;+;+;+;+;+;+;+;+	10572	3.98317	1.30034	0	3.25863
MIB1	18;18;18;18;18;18;18;18;18;18;18;18;18;18;18;18;18;18;18;18;18;18;18;18;18;18;18;18;18;18;18;18;18;18;18;18;18;18;18;18;18;18;18;18;18;18;18;18;18;18;18	21704957;21741320;21765772;21765772;21768623;21768623;21773624;21773624;21778103;21778103;21779481;21779481;21791335;21791374;21798084;21798084;21798084;21799841;21799841;21799841;21803733;21803907;21803907;21803907;21812392;21815616;21815616;21815616;21815616;21819495;21819495;21819495;21819495;21838365;21838365;21843131;21843131;21844092;21844092;21846944;21846944;21849196;21849196;21853140;218…	21705123;21741812;21765943;21765943;21768752;21768752;21773728;21773728;21778169;21778169;21779685;21779685;21791557;21791557;21798228;21798228;21798228;21799974;21799974;21799974;21804014;21804014;21804014;21804014;21812468;21815813;21815813;21815813;21815813;21819558;21819558;21819646;21819646;21838497;21838497;21843217;21843217;21844253;21844253;21847125;21847125;21849388;21849388;21853218;218…	+;+;+;+;+;+;+;+;+;+;+;+;+;+;+;+;+;+;+;+;+;+;+;+;+;+;+;+;+;+;+;+;+;+;+;+;+;+;+;+;+;+;+;+;+;+;+;+;+;+;+	10033	4.80935	1.1228	12.1923	7.55913
B4GALT6	18;18;18;18;18;18;18;18;18;18;18;18;18;18;18;18;18;18;18;18;18;18;18;18;18;18;18;18;18;18;18;18;18	31622247;31623169;31624663;31625485;31626283;31626283;31626283;31626283;31626989;31626999;31626999;31626999;31630959;31630959;31630959;31630959;31638644;31638644;31645355;31645355;31645355;31657975;31657976;31657976;31657976;31657976;31666256;31666256;31666256;31684312;31684312;31684312;31685730	31625761;31625761;31625761;31625761;31626384;31626384;31626384;31626384;31627121;31627121;31627121;31627121;31631146;31631146;31631146;31631146;31638760;31638760;31645479;31645479;31645479;31658089;31658089;31658089;31658089;31658464;31666372;31666372;31666372;31684504;31684571;31684723;31685836	-;-;-;-;-;-;-;-;-;-;-;-;-;-;-;-;-;-;-;-;-;-;-;-;-;-;-;-;-;-;-;-;-	5306	2.07533	0.692702	1.07593	0.512167
TCF4	18;18;18;18;18;18;18;18;18;18;18;18;18;18;18;18;18;18;18;18;18;18;18;18;18;18;18;18;18;18;18;18;18;18;18;18;18;18;18;18;18;18;18;18;18;18;18;18;18;18;18;18;18;18;18;18;18;18;18;18;18;18;18;18;18;18;18;18;18;18;18;18;18;18;18;18;18;18;18;18;18;18;18;18;18;18;18;18;18;18;18;18;18;18;18;18;18;18;18;18;18;18;18;18;18;18;18;18;18;18;18;18;18;18;18;18;18;18;18;18;18;18;18;18;18;18;18;18;18;18;18;18;18;…	55222198;55222198;55222198;55222198;55222198;55222198;55222198;55222198;55222198;55222198;55222198;55222331;55222334;55226644;55226646;55226784;55226793;55227679;55227683;55227689;55227690;55227752;55227841;55227846;55227849;55227849;55227855;55227864;55227878;55227911;55227911;55227911;55227911;55227911;55227936;55227936;55227984;55228221;55228221;55228221;55228221;55228221;55228221;55228221;552…	55228030;55228030;55228030;55228030;55228030;55228030;55228030;55228030;55228030;55228030;55228030;55228030;55228030;55228030;55228030;55228030;55228030;55228030;55228030;55228030;55228030;55228030;55228030;55228030;55228361;55228030;55228030;55228030;55228030;55228030;55228030;55228030;55228030;55228030;55228030;55228030;55228030;55228361;55228361;55228361;55228361;55228361;55228361;55228361;552…	-;-;-;-;-;-;-;-;-;-;-;-;-;-;-;-;-;-;-;-;-;-;-;-;-;-;-;-;-;-;-;-;-;-;-;-;-;-;-;-;-;-;-;-;-;-;-;-;-;-;-;-;-;-;-;-;-;-;-;-;-;-;-;-;-;-;-;-;-;-;-;-;-;-;-;-;-;-;-;-;-;-;-;-;-;-;-;-;-;-;-;-;-;-;-;-;-;-;-;-;-;-;-;-;-;-;-;-;-;-;-;-;-;-;-;-;-;-;-;-;-;-;-;-;-;-;-;-	27961	0.785668	0.228757	0.289554	0.761081
RP11-421N8.1	18	68277802	68278243	-	442	0.625963	2.59186	1.05676	1.51343
PCSK4	19;19;19;19;19;19;19;19;19;19;19;19;19;19;19;19;19;19;19;19;19;19;19;19;19;19;19;19;19;19;19;19;19;19;19;19;19;19;19;19;19;19;19;19;19;19;19;19;19;19;19;19;19;19;19;19;19;19;19;19;19;19;19;19;19;19;19;19;19;19;19;19;19;19;19;19;19;19;19;19;19;19;19;19;19;19;19;19;19;19;19;19;19;19;19;19	1481428;1481428;1481428;1481428;1481986;1482353;1482353;1482353;1482353;1482402;1482411;1482439;1482896;1482896;1482896;1482896;1483284;1483284;1483284;1483284;1483284;1483284;1483498;1483650;1483650;1483650;1483650;1483650;1483650;1483838;1483838;1483838;1483838;1484027;1484027;1484027;1484027;1484027;1484027;1486853;1486853;1486853;1486853;1486853;1487141;1487141;1487141;1487198;1487218;1487293…	1482207;1482207;1482207;1482207;1482207;1482667;1482475;1482475;1482475;1482475;1482475;1482475;1483020;1483020;1483020;1483020;1483463;1483463;1483463;1483463;1483463;1483463;1483941;1483844;1483767;1483941;1483767;1483767;1483767;1483941;1483941;1483941;1483941;1484127;1484127;1484127;1484127;1484127;1484127;1487313;1487313;1487065;1487065;1486973;1487313;1487313;1487313;1487313;1487313;1487313…	-;-;-;-;-;-;-;-;-;-;-;-;-;-;-;-;-;-;-;-;-;-;-;-;-;-;-;-;-;-;-;-;-;-;-;-;-;-;-;-;-;-;-;-;-;-;-;-;-;-;-;-;-;-;-;-;-;-;-;-;-;-;-;-;-;-;-;-;-;-;-;-;-;-;-;-;-;-;-;-;-;-;-;-;-;-;-;-;-;-;-;-;-;-;-;-	3792	0.291852	0.881156	0.109491	0.231535
AC005306.3	19;19;19	1989401;1989903;1990010	1989867;1990370;1990203	+;+;+	935	0.236728	1.17419	0.610575	1.02845
TLE6	19;19;19;19;19;19;19;19;19;19;19;19;19;19;19;19;19;19;19;19;19;19;19;19;19;19;19;19;19;19;19;19;19;19;19;19;19;19;19;19;19;19;19;19;19;19;19;19;19;19;19;19;19;19;19;19;19;19;19;19;19;19;19;19;19;19;19;19;19;19;19;19;19;19;19;19;19;19;19	2977446;2977538;2977550;2977564;2977580;2978198;2978198;2978198;2978198;2980100;2980100;2980100;2980100;2980100;2981538;2981538;2981538;2981538;2982148;2982148;2982148;2982148;2983906;2984148;2984177;2986829;2986829;2986829;2986829;2986829;2986829;2986829;2986983;2986983;2986983;2986983;2986983;2986983;2986983;2987356;2987356;2987356;2987356;2987411;2987724;2987724;2987724;2987724;2987724;2987898…	2977610;2977619;2977610;2977610;2977619;2978284;2978284;2978284;2978284;2980182;2980182;2980182;2980407;2980182;2981583;2981583;2981583;2981583;2982189;2982189;2982189;2982189;2984219;2984420;2984219;2986891;2986891;2986891;2986891;2986891;2986891;2986891;2988064;2987187;2987238;2987238;2987238;2987161;2987238;2987372;2987372;2987372;2987372;2987438;2988128;2987790;2987790;2987790;2987790;2987974…	+;+;+;+;+;+;+;+;+;+;+;+;+;+;+;+;+;+;+;+;+;+;+;+;+;+;+;+;+;+;+;+;+;+;+;+;+;+;+;+;+;+;+;+;+;+;+;+;+;+;+;+;+;+;+;+;+;+;+;+;+;+;+;+;+;+;+;+;+;+;+;+;+;+;+;+;+;+;+	3652	0.121216	0.352903	0.355277	0.320548
RPS28	19;19;19;19;19;19;19;19;19;19;19;19	8321158;8321495;8321500;8321634;8321656;8321656;8321656;8321953;8321953;8322272;8322272;8322272	8321569;8321569;8321569;8321703;8321703;8322492;8322091;8322091;8322091;8323340;8322396;8322946	+;+;+;+;+;+;+;+;+;+;+;+	2119	20.434	71.8029	34.9319	45.9979
ZNF699	19;19;19;19;19;19;19;19;19;19;19;19;19	9294275;9295310;9297296;9297296;9297880;9297880;9302378;9302378;9302463;9305072;9305072;9309350;9309350	9296933;9296933;9297479;9297479;9297990;9297990;9302504;9302504;9302504;9305124;9305119;9309838;9309573	-;-;-;-;-;-;-;-;-;-;-;-;-	3623	0.809485	0.105401	0.716242	0.473131
KLF2	19;19;19;19;19	16324817;16324840;16325216;16326856;16326856	16324998;16324998;16326032;16327874;16327260	+;+;+;+;+	2018	0.740361	2.10519	1.38877	0.310768
ISYNA1	19;19;19;19;19;19;19;19;19;19;19;19;19;19;19;19;19;19;19;19;19;19;19;19;19;19;19;19;19;19;19;19;19;19;19;19;19;19;19;19;19;19;19;19;19;19;19;19;19;19;19;19;19;19;19;19;19;19;19;19;19;19;19;19;19;19;19;19;19;19;19;19;19;19;19;19;19;19;19;19;19;19;19;19;19;19;19;19;19;19;19;19	18434388;18434388;18434809;18434815;18434821;18434821;18434821;18434822;18434861;18435248;18435266;18435266;18435266;18435266;18435266;18435266;18435266;18435266;18435394;18435416;18435563;18435563;18435563;18435563;18435563;18435563;18435563;18435563;18435563;18435563;18435757;18435757;18435757;18435757;18435757;18435757;18435757;18435757;18435757;18435757;18436032;18436032;18436032;18436032;184…	18435117;18435117;18435117;18435117;18435117;18435117;18435117;18435117;18435117;18435483;18435483;18435483;18435483;18435483;18435483;18435483;18435483;18435483;18435483;18435676;18435664;18435676;18435676;18435676;18435676;18435676;18435737;18435676;18435676;18435676;18435866;18435921;18435921;18435921;18435921;18435902;18435921;18435921;18435921;18435921;18436247;18436247;18436247;18436247;184…	-;-;-;-;-;-;-;-;-;-;-;-;-;-;-;-;-;-;-;-;-;-;-;-;-;-;-;-;-;-;-;-;-;-;-;-;-;-;-;-;-;-;-;-;-;-;-;-;-;-;-;-;-;-;-;-;-;-;-;-;-;-;-;-;-;-;-;-;-;-;-;-;-;-;-;-;-;-;-;-;-;-;-;-;-;-;-;-;-;-;-;-	3284	0.151649	0.625012	1.56455	0.458316
AC078899.1	19;19	20257720;20258357	20257842;20259418	+;+	1185	1.02732	0.322251	0.700745	1.23485
ZNF66	19;19;19;19;19;19;19;19;19;19;19	20776304;20776310;20776425;20792512;20792512;20792512;20793783;20793783;20793783;20799001;20805827	20776481;20776450;20776450;20792638;20792638;20792638;20793878;20793878;20794597;20799393;20807322	+;+;+;+;+;+;+;+;+;+;+	3009	0.864324	0.253817	0.98313	0.263996
ZNF430	19;19;19;19;19;19;19;19;19;19;19;19;19;19;19;19;19;19;19;19;19;19;19;19	21020620;21020634;21020650;21020657;21020717;21022789;21022789;21022789;21022789;21022789;21033456;21033456;21033456;21033456;21033456;21034086;21034086;21034086;21034089;21049505;21053439;21056631;21057805;21058071	21020803;21020803;21020803;21020803;21020803;21022881;21022881;21022881;21022881;21022881;21033582;21033717;21033582;21033582;21033582;21034184;21034184;21034184;21036802;21049567;21053544;21060050;21057904;21058446	+;+;+;+;+;+;+;+;+;+;+;+;+;+;+;+;+;+;+;+;+;+;+;+	6845	2.10993	0.732215	2.68403	1.50254
ZNF714	19;19;19;19;19;19;19;19;19;19;19;19;19;19;19;19;19;19;19;19;19;19;19;19;19;19;19;19;19;19;19;19;19;19;19;19;19;19;19;19;19;19;19;19;19	21082159;21082174;21082199;21082200;21082203;21082203;21082203;21082209;21082250;21083978;21083978;21083978;21083978;21083978;21083978;21084020;21090911;21098185;21098185;21098185;21098185;21098185;21098185;21098185;21098185;21098812;21098812;21098812;21098815;21098815;21098815;21098815;21109623;21109623;21116807;21116807;21116807;21116807;21116807;21116829;21116829;21116829;21124961;21124961;211…	21082348;21082348;21082348;21082348;21082348;21082348;21082348;21082348;21082348;21084069;21084069;21084069;21084069;21084069;21084069;21084069;21091758;21098311;21098311;21098311;21098311;21098311;21098311;21098311;21098311;21098910;21098910;21098910;21098910;21098910;21098910;21098910;21109644;21109644;21118885;21118885;21118885;21117084;21123151;21118477;21117200;21117215;21125094;21125094;211…	+;+;+;+;+;+;+;+;+;+;+;+;+;+;+;+;+;+;+;+;+;+;+;+;+;+;+;+;+;+;+;+;+;+;+;+;+;+;+;+;+;+;+;+;+	8033	4.47062	1.44989	4.32868	3.87743
VN1R81P	19	21123817	21124188	+	372	5.50376	1.41147	3.34832	3.48405
ZNF507	19;19;19;19;19;19;19;19;19;19;19;19;19;19;19;19;19;19;19;19;19;19;19;19;19;19;19	32345594;32345625;32345672;32345719;32347245;32347245;32347245;32352829;32352829;32352829;32352829;32356616;32356616;32356616;32356616;32360504;32360504;32360504;32380609;32382032;32382467;32382467;32382467;32382717;32382717;32382717;32382717	32345783;32345783;32345783;32345783;32347338;32347338;32347338;32354957;32354957;32354957;32354957;32356733;32359793;32356733;32356733;32360618;32360618;32360618;32380620;32382601;32382601;32382601;32382601;32383254;32383248;32385765;32387667	+;+;+;+;+;+;+;+;+;+;+;+;+;+;+;+;+;+;+;+;+;+;+;+;+;+;+	11239	5.72602	1.70735	5.01949	4.02127
DPY19L3	19;19;19;19;19;19;19;19;19;19;19;19;19;19;19;19;19;19;19;19;19;19;19;19;19;19;19;19;19;19;19;19;19;19;19;19;19;19;19;19;19;19;19;19;19;19;19;19;19;19;19;19;19;19;19;19;19;19;19;19;19;19;19;19;19;19;19;19;19;19;19;19;19;19;19;19;19;19;19;19;19;19;19;19;19;19;19;19;19;19;19;19;19;19;19;19;19;19;19;19;19;19;19;19;19;19;19;19;19;19;19;19;19;19;19;19	32405543;32405749;32405749;32405880;32406125;32406189;32408217;32408217;32408217;32408217;32408217;32408217;32411239;32411239;32411239;32411239;32411239;32411239;32427997;32432716;32432716;32432716;32432716;32436446;32436446;32436446;32436446;32437194;32437194;32437194;32438979;32439112;32439112;32439112;32439217;32439776;32439776;32439776;32439776;32439776;32453145;32453145;32453145;32453145;324…	32405909;32405909;32405909;32405909;32406302;32406302;32408356;32408356;32408356;32408356;32408356;32408356;32411372;32411372;32411372;32411372;32411372;32413187;32428061;32432806;32432806;32432806;32432806;32436495;32436567;32436567;32436567;32437339;32437339;32437339;32439235;32439235;32439235;32439235;32439235;32439910;32439910;32439910;32439910;32439910;32453276;32453276;32453276;32453276;324…	+;+;+;+;+;+;+;+;+;+;+;+;+;+;+;+;+;+;+;+;+;+;+;+;+;+;+;+;+;+;+;+;+;+;+;+;+;+;+;+;+;+;+;+;+;+;+;+;+;+;+;+;+;+;+;+;+;+;+;+;+;+;+;+;+;+;+;+;+;+;+;+;+;+;+;+;+;+;+;+;+;+;+;+;+;+;+;+;+;+;+;+;+;+;+;+;+;+;+;+;+;+;+;+;+;+;+;+;+;+;+;+;+;+;+;+	10781	4.22931	1.49209	3.89928	2.76888
LSR	19;19;19;19;19;19;19;19;19;19;19;19;19;19;19;19;19;19;19;19;19;19;19;19;19;19;19;19;19;19;19;19;19;19;19;19;19;19;19;19;19;19;19;19;19;19;19;19;19;19;19;19;19;19;19;19;19;19;19;19;19;19;19;19;19;19;19;19;19;19;19;19;19;19;19;19;19;19;19;19;19;19;19;19;19;19;19;19;19;19;19;19;19;19	35248330;35248392;35248656;35248720;35248736;35248765;35248772;35248879;35249002;35249019;35249101;35249347;35250315;35250315;35250315;35250315;35250315;35250315;35250315;35250315;35250315;35250315;35250315;35250325;35250563;35258945;35258945;35258945;35258945;35258945;35258945;35258945;35258945;35258945;35258945;35258945;35259240;35261925;35261925;35261925;35261925;35261925;35261925;35262546;352…	35248502;35249131;35249131;35249131;35248976;35249131;35249131;35249030;35249131;35249131;35249131;35249368;35250659;35250659;35250659;35250659;35250659;35250370;35250659;35250659;35250659;35250659;35250659;35250659;35250659;35259064;35259064;35259064;35259064;35259064;35259064;35259064;35259064;35259064;35259064;35259064;35259401;35261981;35261981;35261981;35261981;35261981;35261981;35262588;352…	+;+;+;+;+;+;+;+;+;+;+;+;+;+;+;+;+;+;+;+;+;+;+;+;+;+;+;+;+;+;+;+;+;+;+;+;+;+;+;+;+;+;+;+;+;+;+;+;+;+;+;+;+;+;+;+;+;+;+;+;+;+;+;+;+;+;+;+;+;+;+;+;+;+;+;+;+;+;+;+;+;+;+;+;+;+;+;+;+;+;+;+;+;+	2916	0.20874	0.638411	21.0016	3.78514
ZNF345	19;19;19;19;19;19;19;19;19;19;19;19;19;19;19;19;19;19;19;19;19;19;19;19;19;19;19;19;19;19;19;19;19;19;19;19;19;19;19;19;19;19;19;19;19;19;19;19;19	36850361;36850876;36850876;36850878;36850890;36850895;36850930;36851163;36851651;36851651;36851655;36851659;36851728;36851745;36851830;36851830;36851830;36851830;36851830;36851830;36851830;36851830;36851830;36851830;36851852;36854450;36854450;36854450;36862917;36872551;36872698;36876785;36876785;36876785;36876785;36876785;36876785;36876785;36876785;36876785;36876785;36876785;36892818;36892818;368…	36850515;36850968;36850968;36850968;36850968;36850968;36850968;36851904;36851723;36851723;36851723;36851723;36851904;36851904;36851904;36851904;36851904;36851904;36851904;36851904;36851904;36851904;36851904;36851904;36851904;36854594;36854594;36854594;36863011;36872748;36872748;36877384;36877113;36877169;36879569;36879574;36878601;36876876;36877054;36876876;36879572;36879574;36893030;36893034;368…	+;+;+;+;+;+;+;+;+;+;+;+;+;+;+;+;+;+;+;+;+;+;+;+;+;+;+;+;+;+;+;+;+;+;+;+;+;+;+;+;+;+;+;+;+;+;+;+;+	4738	0.23358	0.0805968	0.821532	0.0352964
ZNF569	19;19;19;19;19;19;19;19;19;19;19;19;19;19;19;19;19;19;19;19;19;19;19;19;19;19;19;19;19;19;19;19;19;19;19;19;19;19;19;19	37411155;37411155;37412555;37413949;37414185;37425629;37425868;37425868;37425868;37426252;37426252;37426252;37426252;37426252;37426339;37431559;37444907;37444907;37444907;37444907;37444907;37444907;37444907;37444907;37454834;37454834;37454834;37465313;37465313;37465313;37465313;37465313;37466739;37467084;37467084;37467084;37467087;37467259;37468981;37468981	37414419;37414419;37414419;37414419;37414419;37425963;37425963;37425963;37425963;37426378;37426378;37426378;37426378;37426378;37426378;37431647;37444964;37444964;37444964;37444964;37444964;37444959;37444964;37444964;37455075;37455073;37455073;37465473;37465473;37465473;37465473;37465473;37466804;37467208;37467290;37467437;37467229;37467461;37469275;37469270	-;-;-;-;-;-;-;-;-;-;-;-;-;-;-;-;-;-;-;-;-;-;-;-;-;-;-;-;-;-;-;-;-;-;-;-;-;-;-;-	5016	1.13627	0.371133	2.18315	0.0750154
ZFP30	19;19;19;19;19;19;19;19;19;19;19;19;19;19;19;19;19;19;19;19;19;19;19;19;19;19;19;19;19;19;19;19;19;19;19;19;19;19;19;19;19;19;19;19;19;19;19;19;19;19;19;19;19;19;19;19;19;19;19;19	37613749;37631009;37632488;37632488;37633645;37636165;37643265;37643265;37643265;37643265;37643265;37643330;37644396;37644610;37644610;37644610;37644610;37644610;37644610;37647813;37647814;37647814;37647814;37647814;37647814;37647814;37647814;37647816;37647870;37647884;37651431;37654712;37654712;37654712;37654712;37654712;37654712;37654712;37654712;37654712;37654712;37654712;37654715;37655047;376…	37613865;37636305;37636305;37632920;37636305;37636305;37643360;37643363;37643363;37643363;37643360;37643363;37644736;37644736;37644736;37644736;37644736;37644736;37644736;37647899;37647899;37647899;37647899;37647899;37647899;37647899;37647899;37647899;37647899;37647899;37651548;37654879;37654879;37654785;37654785;37654785;37654879;37654785;37654879;37654879;37654879;37654729;37654879;37655465;376…	-;-;-;-;-;-;-;-;-;-;-;-;-;-;-;-;-;-;-;-;-;-;-;-;-;-;-;-;-;-;-;-;-;-;-;-;-;-;-;-;-;-;-;-;-;-;-;-;-;-;-;-;-;-;-;-;-;-;-;-	7705	2.55669	0.70005	1.97357	0.640287
ZNF573	19;19;19;19;19;19;19;19;19;19;19;19;19;19;19;19;19;19;19;19;19;19;19;19;19;19;19;19;19;19;19;19;19;19;19;19;19;19;19;19;19;19;19;19;19;19;19;19;19;19;19;19;19;19;19;19;19;19;19;19;19;19;19;19;19;19;19;19;19;19;19;19;19;19;19;19;19;19;19;19;19;19;19	37735833;37738287;37738287;37738302;37738302;37738302;37738302;37738302;37739906;37739946;37740061;37740084;37740084;37740641;37755201;37758476;37758476;37759047;37759047;37770005;37770005;37770005;37770005;37770005;37770005;37770005;37770005;37770005;37770039;37770407;37770407;37770407;37771564;37771564;37771564;37771564;37771564;37771564;37771564;37771564;37771564;37771564;37772938;37772938;377…	37736014;37740194;37740194;37740194;37740194;37740194;37740194;37740194;37740194;37740194;37740194;37740180;37740138;37740710;37755261;37758596;37758596;37759139;37759139;37770097;37770097;37770097;37770097;37770097;37770097;37770097;37770097;37770097;37770097;37770597;37770597;37770597;37771696;37771696;37771690;37771696;37771696;37771696;37771696;37771696;37771696;37771696;37772982;37772982;377…	-;-;-;-;-;-;-;-;-;-;-;-;-;-;-;-;-;-;-;-;-;-;-;-;-;-;-;-;-;-;-;-;-;-;-;-;-;-;-;-;-;-;-;-;-;-;-;-;-;-;-;-;-;-;-;-;-;-;-;-;-;-;-;-;-;-;-;-;-;-;-;-;-;-;-;-;-;-;-;-;-;-;-	4689	0.743466	0.152698	1.07362	0.472565
NCCRP1	19;19;19;19;19;19	39196961;39198053;39198202;39199170;39200346;39200616	39197319;39198115;39198253;39199265;39200484;39201884	+;+;+;+;+;+	1978	0.0559506	0.506776	0	117.33
CTC-425O23.5	19	40355842	40360606	+	4765	0.77806	0.260455	0.762418	0.482576
CTD-3099C6.9	19	52650437	52653284	-	2848	3.74017	0.720695	0.674248	1.92308
ZNF611	19;19;19;19;19;19;19;19;19;19;19;19;19;19;19;19;19;19;19;19;19;19;19;19;19;19;19;19;19;19;19;19;19;19;19;19;19;19;19;19;19;19;19;19;19;19;19;19;19;19;19;19;19;19;19;19;19;19;19;19;19;19;19;19;19;19;19;19;19;19;19;19;19;19;19;19;19;19;19;19;19;19;19;19;19;19;19;19;19;19;19	52702813;52702813;52702813;52702813;52703610;52704219;52704732;52704732;52706460;52706611;52706622;52706654;52706656;52706777;52707392;52707421;52707421;52707469;52707469;52708177;52708204;52708421;52711207;52711207;52711207;52714015;52714015;52714015;52714015;52714015;52714015;52714015;52714015;52715832;52715832;52715832;52715832;52715832;52715832;52715832;52715832;52715832;52715832;52715832;527…	52706864;52706864;52706864;52706864;52706864;52706864;52706864;52706864;52706864;52706864;52706864;52706864;52706864;52706864;52707538;52707542;52707542;52707542;52707542;52708326;52708329;52708831;52711304;52711304;52711304;52714141;52714141;52714141;52714141;52714141;52714141;52714141;52714141;52715913;52715913;52715913;52715913;52715913;52715913;52715913;52715913;52715913;52715913;52715913;527…	-;-;-;-;-;-;-;-;-;-;-;-;-;-;-;-;-;-;-;-;-;-;-;-;-;-;-;-;-;-;-;-;-;-;-;-;-;-;-;-;-;-;-;-;-;-;-;-;-;-;-;-;-;-;-;-;-;-;-;-;-;-;-;-;-;-;-;-;-;-;-;-;-;-;-;-;-;-;-;-;-;-;-;-;-;-;-;-;-;-;-	7148	1.47086	0.507519	1.26335	0.889047
ZNF888	19;19;19;19	52915196;52917222;52917859;52923369	52915322;52917404;52917997;52923470	-;-;-;-	551	2.81195	0.606414	2.26057	1.66931
PTPRH	19;19;19;19;19;19;19;19;19;19;19;19;19;19;19;19;19;19;19;19;19;19;19;19;19;19;19;19;19;19;19;19;19;19;19;19;19;19;19;19;19;19;19;19;19;19;19;19;19;19;19;19;19;19;19;19;19;19;19;19;19;19;19	55181248;55181248;55182016;55182016;55185502;55185502;55185862;55185862;55186225;55186225;55186464;55186464;55187513;55187513;55188078;55188078;55191501;55191501;55191663;55191663;55194014;55196522;55196522;55196522;55197117;55197117;55197117;55198643;55198643;55198643;55200236;55200236;55200236;55202056;55202056;55202056;55203782;55203782;55203992;55205326;55205326;55205326;55205392;55205404;552…	55181903;55181903;55182151;55182151;55185662;55185662;55185984;55185984;55186359;55186359;55186540;55186540;55187603;55187603;55188168;55188168;55191548;55191548;55191741;55191741;55194298;55196788;55196788;55196788;55197416;55197416;55197416;55198912;55198912;55198912;55200502;55200502;55200502;55202322;55202322;55202322;55204048;55204048;55204048;55205592;55205592;55205592;55205592;55205592;552…	-;-;-;-;-;-;-;-;-;-;-;-;-;-;-;-;-;-;-;-;-;-;-;-;-;-;-;-;-;-;-;-;-;-;-;-;-;-;-;-;-;-;-;-;-;-;-;-;-;-;-;-;-;-;-;-;-;-;-;-;-;-;-	4344	0.140121	0.428546	1.57106	0.4331
BRSK1	19;19;19;19;19;19;19;19;19;19;19;19;19;19;19;19;19;19;19;19;19;19;19;19;19;19;19;19;19;19;19;19;19;19;19;19;19;19;19;19;19;19;19;19;19;19;19;19;19;19;19;19;19;19;19;19;19;19;19;19;19;19;19;19;19;19;19;19;19;19;19;19;19;19;19;19;19;19;19;19	55282072;55282204;55283966;55284166;55284421;55284521;55287007;55287007;55287007;55287007;55287214;55287214;55287214;55287214;55287992;55289480;55289480;55289480;55289480;55294017;55294017;55294017;55294017;55294214;55294214;55294214;55294214;55294329;55294329;55294329;55301512;55301512;55301512;55302066;55302137;55302137;55302137;55302234;55302697;55302697;55302697;55302697;55302697;55303146;553…	55282208;55282208;55284081;55284578;55284578;55284578;55287101;55287101;55287101;55287101;55287299;55287299;55287303;55287299;55288053;55289620;55289620;55289620;55289620;55294133;55294133;55294133;55294133;55294247;55294247;55294248;55294247;55294397;55294397;55294397;55301658;55301658;55301658;55302168;55302168;55302168;55302168;55302383;55302867;55302867;55302921;55302867;55302867;55303408;553…	+;+;+;+;+;+;+;+;+;+;+;+;+;+;+;+;+;+;+;+;+;+;+;+;+;+;+;+;+;+;+;+;+;+;+;+;+;+;+;+;+;+;+;+;+;+;+;+;+;+;+;+;+;+;+;+;+;+;+;+;+;+;+;+;+;+;+;+;+;+;+;+;+;+;+;+;+;+;+;+	3841	0.129658	0.459812	0.202677	0.108848
ZNF805	19;19;19;19;19;19;19	57240685;57240892;57243923;57248605;57248605;57253073;57253073	57240921;57240921;57244049;57248700;57248700;57254703;57255135	+;+;+;+;+;+;+	2523	0.899223	0.113516	0.863953	0.911404
CTC-444N24.8	19	57261354	57262738	+	1385	0.599298	2.17127	0.299777	0.332054
ZNF460	19;19;19;19;19;19;19;19;19	57280051;57280485;57281887;57284551;57284551;57284551;57290699;57290699;57290699	57280124;57280836;57281967;57284677;57284677;57284677;57291045;57293569;57292534	+;+;+;+;+;+;+;+;+	3505	0.836737	0.149805	0.903233	0.69184
ZNF417	19;19;19;19;19;19;19;19;19;19;19;19;19;19;19;19;19;19;19;19;19;19;19;19;19	57900296;57901657;57906846;57908480;57909977;57909995;57910085;57910104;57912060;57912060;57912060;57912060;57912060;57912060;57912060;57915338;57915338;57915565;57915565;57916379;57916379;57916379;57916379;57916379;57916379	57900514;57901715;57910114;57910114;57910114;57910114;57910114;57910114;57912186;57912189;57912186;57912186;57912189;57912167;57912189;57915531;57915531;57915665;57915665;57916609;57916577;57916610;57916592;57916591;57916576	-;-;-;-;-;-;-;-;-;-;-;-;-;-;-;-;-;-;-;-;-;-;-;-;-	4204	1.8263	0.442818	1.87029	1.10886
CYS1	2;2;2;2;2;2	10056780;10058614;10065904;10065904;10079906;10080836	10058958;10058958;10065956;10065956;10080411;10080944	-;-;-;-;-;-	2847	0.116618	0.419156	0.0182293	0.0146851
ATAD2B	2;2;2;2;2;2;2;2;2;2;2;2;2;2;2;2;2;2;2;2;2;2;2;2;2;2;2;2;2;2;2;2;2;2;2;2;2;2;2;2;2;2;2;2;2;2;2;2;2;2;2;2;2;2;2;2;2;2;2;2;2;2;2;2;2;2;2;2;2;2;2;2;2;2;2;2;2;2;2;2;2;2;2;2	23748664;23748671;23751803;23754179;23754179;23754179;23754184;23754647;23754647;23754647;23754647;23757418;23757418;23757418;23762209;23762209;23762209;23765506;23765506;23765506;23782869;23782869;23782869;23785755;23786027;23786027;23786042;23788202;23788512;23788512;23788512;23798138;23798138;23798138;23799825;23806171;23806174;23808989;23810316;23810316;23810316;23810316;23811192;23819747;238…	23752087;23752087;23752087;23754307;23754307;23754307;23754307;23755092;23754774;23754774;23754774;23758101;23758101;23758101;23762346;23762346;23762346;23765628;23765628;23765628;23783028;23783028;23783028;23786223;23786223;23786223;23786223;23788363;23788647;23788647;23788647;23798323;23798323;23798323;23799993;23806228;23806228;23809176;23810502;23810502;23810502;23810502;23811470;23819882;238…	-;-;-;-;-;-;-;-;-;-;-;-;-;-;-;-;-;-;-;-;-;-;-;-;-;-;-;-;-;-;-;-;-;-;-;-;-;-;-;-;-;-;-;-;-;-;-;-;-;-;-;-;-;-;-;-;-;-;-;-;-;-;-;-;-;-;-;-;-;-;-;-;-;-;-;-;-;-;-;-;-;-;-;-	10492	2.79524	0.809813	2.28035	1.80512
MFSD2B	2;2;2;2;2;2;2;2;2;2;2;2;2;2;2;2;2;2;2;2;2;2;2;2;2;2;2;2;2;2;2;2;2;2;2;2;2;2;2;2;2;2;2;2;2;2	24010081;24010097;24012899;24013285;24013285;24013285;24016156;24016156;24016156;24016845;24016845;24016845;24017286;24017286;24017458;24017458;24017458;24017490;24018235;24021630;24021648;24021648;24021849;24021849;24021849;24022433;24022433;24022433;24022822;24022822;24022822;24023130;24023130;24023130;24023583;24023583;24024095;24024095;24024095;24024153;24025432;24025432;24033167;24053902;240…	24010192;24010192;24013049;24013410;24013410;24013410;24016280;24016280;24016280;24016968;24016968;24016968;24017364;24017364;24017588;24017588;24017588;24017588;24018733;24021738;24021738;24021738;24021970;24021970;24021970;24022516;24022516;24022516;24022902;24022902;24022902;24023726;24023239;24023239;24023726;24023726;24024271;24024271;24024293;24024271;24026775;24026775;24033257;24053949;240…	+;+;+;+;+;+;+;+;+;+;+;+;+;+;+;+;+;+;+;+;+;+;+;+;+;+;+;+;+;+;+;+;+;+;+;+;+;+;+;+;+;+;+;+;+;+	4438	0.137153	0.430225	0.397603	0.141309
ASXL2	2;2;2;2;2;2;2;2;2;2;2;2;2;2;2;2;2;2;2;2;2;2;2;2;2;2;2;2;2;2;2;2;2;2;2;2;2;2;2;2	25733753;25737692;25741925;25743828;25749696;25749696;25749696;25753534;25753534;25753534;25756018;25756018;25756018;25759482;25759482;25759482;25767583;25767583;25767583;25768742;25768742;25768742;25768762;25771440;25771440;25771440;25771440;25780249;25799385;25799385;25799385;25806229;25806229;25806229;25830811;25835538;25845481;25845481;25878166;25878166	25744476;25744476;25743056;25744476;25750413;25750413;25750413;25753639;25753639;25753639;25756114;25756114;25756114;25759645;25759645;25759645;25767726;25767726;25767726;25768868;25768868;25768868;25768868;25771540;25771540;25771540;25771540;25780309;25799535;25799535;25799535;25806337;25806340;25806337;25830891;25835540;25845563;25845563;25878466;25878516	-;-;-;-;-;-;-;-;-;-;-;-;-;-;-;-;-;-;-;-;-;-;-;-;-;-;-;-;-;-;-;-;-;-;-;-;-;-;-;-	13023	5.9444	1.94262	8.03012	13.5381
TRMT112P6	2;2	26028208;26028493	26028459;26028612	-;-	372	0.743752	3.14374	1.11611	1.57344
UCN	2;2	27307400;27308160	27307908;27308445	-;-	795	0.417624	1.38097	0.39169	0.788841
CLIP4	2;2;2;2;2;2;2;2;2;2;2;2;2;2;2;2;2;2;2;2;2;2;2;2;2;2;2;2;2;2;2;2;2;2;2;2;2;2;2;2;2;2;2;2;2;2;2;2;2;2;2;2;2;2;2;2;2;2;2;2;2;2;2;2;2;2;2;2;2;2;2;2;2;2;2;2;2;2;2;2;2;2;2;2;2;2;2;2;2;2;2;2;2;2;2;2;2;2;2;2;2;2;2;2;2;2;2;2;2;2;2;2	29097705;29097728;29097741;29113996;29114878;29115426;29118195;29121374;29121374;29121374;29121374;29121374;29121374;29121514;29130614;29130671;29131258;29131258;29131258;29131258;29131258;29131258;29131258;29131258;29131258;29131258;29132152;29132152;29132152;29132152;29132152;29132152;29132152;29133655;29133655;29133655;29133655;29133655;29133655;29133655;29133655;29135548;29135548;29135548;291…	29097947;29097947;29097947;29114312;29115149;29115665;29118361;29121521;29121521;29121521;29121521;29121521;29121521;29121521;29130887;29130765;29131397;29132650;29131397;29131360;29131397;29131397;29131397;29131397;29131397;29131397;29132245;29132245;29132245;29132245;29132245;29132245;29132245;29133816;29133816;29133816;29133816;29133816;29133816;29133816;29133816;29135618;29135662;29135666;291…	+;+;+;+;+;+;+;+;+;+;+;+;+;+;+;+;+;+;+;+;+;+;+;+;+;+;+;+;+;+;+;+;+;+;+;+;+;+;+;+;+;+;+;+;+;+;+;+;+;+;+;+;+;+;+;+;+;+;+;+;+;+;+;+;+;+;+;+;+;+;+;+;+;+;+;+;+;+;+;+;+;+;+;+;+;+;+;+;+;+;+;+;+;+;+;+;+;+;+;+;+;+;+;+;+;+;+;+;+;+;+;+	7775	1.96431	0.681468	0.567383	0.225847
SPAST	2;2;2;2;2;2;2;2;2;2;2;2;2;2;2;2;2;2;2;2;2;2;2;2;2;2;2;2;2;2;2;2;2;2;2;2;2;2;2;2;2;2;2;2;2;2;2;2;2;2;2;2;2;2;2;2;2;2;2;2;2;2;2;2;2;2;2	32063611;32063611;32063707;32063968;32087492;32087492;32087492;32087492;32089522;32089522;32089522;32089522;32098796;32098796;32098796;32114638;32114638;32114638;32114638;32115702;32115702;32115702;32115702;32116119;32116119;32116119;32116119;32126948;32126948;32126948;32126948;32128408;32128408;32128408;32128408;32136563;32136563;32136563;32136563;32136877;32136877;32136877;32136877;32137109;321…	32064246;32064246;32064246;32064246;32087578;32087578;32087578;32087578;32089605;32089605;32089605;32089605;32098891;32098891;32098891;32114825;32114825;32114825;32114825;32115835;32115835;32115835;32115835;32116212;32116212;32116212;32116212;32127022;32127022;32127022;32127022;32128479;32128479;32128479;32128479;32136638;32136638;32136638;32136638;32136968;32136968;32136968;32136968;32137188;321…	+;+;+;+;+;+;+;+;+;+;+;+;+;+;+;+;+;+;+;+;+;+;+;+;+;+;+;+;+;+;+;+;+;+;+;+;+;+;+;+;+;+;+;+;+;+;+;+;+;+;+;+;+;+;+;+;+;+;+;+;+;+;+;+;+;+;+	5213	6.18845	1.85879	8.8705	7.13786
BIRC6	2;2;2;2;2;2;2;2;2;2;2;2;2;2;2;2;2;2;2;2;2;2;2;2;2;2;2;2;2;2;2;2;2;2;2;2;2;2;2;2;2;2;2;2;2;2;2;2;2;2;2;2;2;2;2;2;2;2;2;2;2;2;2;2;2;2;2;2;2;2;2;2;2;2;2;2;2;2;2;2;2;2;2;2;2;2;2;2;2;2;2;2;2;2;2;2;2;2;2;2;2;2;2;2;2;2;2;2;2;2;2;2;2;2;2;2;2;2;2;2;2;2;2	32357028;32377588;32380153;32388750;32388811;32392039;32392039;32395511;32395511;32401163;32401163;32401463;32406499;32414769;32429146;32430865;32433644;32433648;32435496;32436053;32436053;32436075;32439508;32439508;32439508;32441329;32441329;32442065;32442065;32442324;32442324;32443426;32443491;32445521;32445521;32448795;32448795;32453808;32463194;32464509;32465065;32467525;32467903;32468437;324…	32357486;32377769;32380290;32388943;32388943;32392150;32392150;32395593;32395593;32401419;32401385;32401623;32406557;32416163;32429295;32431090;32433804;32433804;32435585;32436184;32436184;32436184;32439686;32439686;32439686;32441435;32441462;32442226;32442226;32442380;32442455;32443588;32443588;32445668;32445668;32449185;32448928;32453942;32463381;32464823;32465164;32467739;32468111;32468783;324…	+;+;+;+;+;+;+;+;+;+;+;+;+;+;+;+;+;+;+;+;+;+;+;+;+;+;+;+;+;+;+;+;+;+;+;+;+;+;+;+;+;+;+;+;+;+;+;+;+;+;+;+;+;+;+;+;+;+;+;+;+;+;+;+;+;+;+;+;+;+;+;+;+;+;+;+;+;+;+;+;+;+;+;+;+;+;+;+;+;+;+;+;+;+;+;+;+;+;+;+;+;+;+;+;+;+;+;+;+;+;+;+;+;+;+;+;+;+;+;+;+;+;+	17723	8.10841	2.5748	10.9461	8.89816
CRIM1	2;2;2;2;2;2;2;2;2;2;2;2;2;2;2;2;2;2;2;2;2;2;2;2;2;2;2;2;2;2;2;2;2;2;2;2;2	36355926;36356443;36356471;36369115;36378357;36378357;36378357;36378357;36378854;36379143;36379143;36379143;36396614;36441258;36441258;36442615;36442615;36464534;36464534;36476889;36479497;36479543;36499219;36499219;36509983;36512273;36513556;36513690;36517327;36517327;36522092;36522092;36529153;36537352;36544376;36546984;36548525	36356623;36356623;36356623;36369249;36378525;36378525;36378525;36378903;36378924;36379213;36379224;36379213;36396787;36441500;36441500;36442735;36442735;36464655;36464655;36477071;36479694;36479694;36499412;36499347;36510139;36512394;36513765;36513765;36517542;36517542;36522313;36522313;36529512;36537546;36544498;36547171;36551135	+;+;+;+;+;+;+;+;+;+;+;+;+;+;+;+;+;+;+;+;+;+;+;+;+;+;+;+;+;+;+;+;+;+;+;+;+	7122	47.7831	16.2329	3.75287	21.7261
STRN	2;2;2;2;2;2;2;2;2;2;2;2;2;2;2;2;2;2;2;2;2;2;2;2;2;2;2;2;2;2;2;2;2;2;2;2;2;2;2;2;2;2;2	36843640;36849406;36849714;36849714;36851000;36851000;36855212;36855212;36857856;36857856;36861132;36861132;36867814;36867814;36869554;36869554;36869703;36877891;36877891;36877891;36883932;36883932;36883932;36886716;36886716;36893898;36893898;36893898;36899523;36899523;36899523;36902584;36902584;36902584;36905540;36905540;36916078;36916078;36925105;36925105;36966230;36966230;36966382	36849625;36849625;36849800;36849800;36851107;36851107;36855352;36855352;36858023;36858023;36861253;36861253;36867861;36867861;36869729;36869729;36869729;36878027;36878027;36878027;36884065;36884075;36884075;36886826;36886826;36894033;36894033;36894033;36899658;36899658;36899658;36902928;36902751;36902751;36905618;36905618;36916151;36916151;36925208;36925208;36966345;36966472;36966471	-;-;-;-;-;-;-;-;-;-;-;-;-;-;-;-;-;-;-;-;-;-;-;-;-;-;-;-;-;-;-;-;-;-;-;-;-;-;-;-;-;-;-	8345	9.32972	2.83712	6.87839	10.486
AC009229.5	2;2	38203363;38239058	38203451;38239590	-;-	622	5.07091	1.07439	0	0
MAP4K3	2;2;2;2;2;2;2;2;2;2;2;2;2;2;2;2;2;2;2;2;2;2;2;2;2;2;2;2;2;2;2;2;2;2;2;2;2;2;2;2;2;2;2;2;2;2;2;2;2;2;2;2;2;2;2;2;2;2;2;2;2;2;2;2;2;2;2;2;2;2;2;2;2;2;2;2;2;2;2;2;2;2;2;2;2;2;2;2;2;2;2;2;2;2;2;2;2;2;2;2;2;2;2;2;2;2;2;2;2;2;2;2;2;2;2;2;2;2;2;2;2;2;2;2;2;2;2;2;2;2;2;2;2;2;2;2;2;2;2;2;2;2;2;2;2;2	39249266;39249278;39249283;39251830;39251830;39251830;39254450;39254450;39254450;39258348;39258348;39258348;39258519;39258519;39258519;39258523;39260606;39260606;39260606;39260606;39260691;39265203;39265203;39265203;39265203;39267189;39267189;39267189;39267189;39271911;39272283;39272283;39272283;39272482;39272482;39272482;39272482;39278407;39278407;39278407;39278407;39280272;39280272;39280272;392…	39250705;39250705;39250705;39251885;39251885;39251885;39254520;39254520;39254520;39258440;39258440;39258440;39258587;39258587;39258587;39258587;39261117;39260777;39260777;39260777;39260777;39265306;39265306;39265306;39265306;39267425;39267247;39267247;39267247;39272400;39272400;39272400;39272400;39272542;39272542;39272542;39272542;39278419;39278486;39278486;39278486;39280356;39280356;39280356;392…	-;-;-;-;-;-;-;-;-;-;-;-;-;-;-;-;-;-;-;-;-;-;-;-;-;-;-;-;-;-;-;-;-;-;-;-;-;-;-;-;-;-;-;-;-;-;-;-;-;-;-;-;-;-;-;-;-;-;-;-;-;-;-;-;-;-;-;-;-;-;-;-;-;-;-;-;-;-;-;-;-;-;-;-;-;-;-;-;-;-;-;-;-;-;-;-;-;-;-;-;-;-;-;-;-;-;-;-;-;-;-;-;-;-;-;-;-;-;-;-;-;-;-;-;-;-;-;-	6067	5.75515	1.82531	8.93068	10.1679
PLEKHH2	2;2;2;2;2;2;2;2;2;2;2;2;2;2;2;2;2;2;2;2;2;2;2;2;2;2;2;2;2;2;2;2;2;2;2;2;2;2;2;2;2;2;2;2;2;2;2;2;2;2;2;2;2;2;2;2;2;2;2;2;2;2;2;2;2;2;2;2;2;2;2;2;2;2;2;2;2;2;2;2;2;2;2;2;2;2;2;2;2;2;2;2;2;2;2;2;2;2;2;2;2;2;2;2;2;2	43637273;43637300;43637308;43637339;43644671;43644671;43644671;43644671;43658666;43678863;43678863;43678863;43678863;43679517;43692230;43692514;43692514;43692514;43692514;43694431;43694431;43694431;43694431;43694431;43695143;43695143;43695143;43695143;43695143;43697171;43697171;43697171;43697174;43699647;43699647;43699647;43703981;43703981;43703981;43706322;43706322;43706322;43707401;43707401;437…	43637379;43637379;43637379;43637379;43644796;43644796;43644796;43644796;43658867;43678925;43678925;43678925;43678925;43679638;43692663;43692663;43692663;43692663;43692663;43694514;43694514;43694514;43694514;43694514;43695204;43695224;43695224;43695224;43695224;43697239;43697356;43697356;43697356;43700608;43700608;43700608;43704056;43704056;43704056;43706416;43706416;43706416;43707545;43707545;437…	+;+;+;+;+;+;+;+;+;+;+;+;+;+;+;+;+;+;+;+;+;+;+;+;+;+;+;+;+;+;+;+;+;+;+;+;+;+;+;+;+;+;+;+;+;+;+;+;+;+;+;+;+;+;+;+;+;+;+;+;+;+;+;+;+;+;+;+;+;+;+;+;+;+;+;+;+;+;+;+;+;+;+;+;+;+;+;+;+;+;+;+;+;+;+;+;+;+;+;+;+;+;+;+;+;+	9835	0.967732	0.330033	0.147755	0
GPR75	2;2	53852913;53859828	53854865;53859989	-;-	2115	1.54363	0.157983	0.834308	2.11514
CLHC1	2;2;2;2;2;2;2;2;2;2;2;2;2;2;2;2;2;2;2;2;2;2;2;2;2;2;2;2;2;2;2;2;2;2;2;2;2;2;2;2;2;2;2;2;2;2;2;2;2;2;2;2;2;2;2;2;2;2;2;2;2;2;2;2;2;2;2;2;2;2;2	55174791;55175639;55175649;55175649;55175669;55175861;55177602;55177602;55177602;55177602;55177602;55177602;55177744;55180510;55180510;55180510;55180510;55180510;55181570;55181570;55181570;55181570;55205712;55206270;55206270;55206270;55206270;55206270;55206270;55206818;55208626;55208626;55208626;55209404;55209404;55209404;55209404;55209630;55209630;55209630;55209630;55212673;55212673;55212673;552…	55175986;55175986;55175986;55175986;55175986;55175986;55177781;55177781;55177781;55177781;55177781;55177781;55177781;55180712;55180712;55180712;55180712;55180712;55181744;55181744;55181744;55181744;55205728;55206376;55206376;55206376;55206376;55206376;55206376;55206940;55208710;55208710;55208710;55209516;55209516;55209516;55209516;55209652;55209831;55209831;55209831;55212806;55212806;55212806;552…	-;-;-;-;-;-;-;-;-;-;-;-;-;-;-;-;-;-;-;-;-;-;-;-;-;-;-;-;-;-;-;-;-;-;-;-;-;-;-;-;-;-;-;-;-;-;-;-;-;-;-;-;-;-;-;-;-;-;-;-;-;-;-;-;-;-;-;-;-;-;-	4398	1.97536	0.672914	0.778837	2.28151
REL	2;2;2;2;2;2;2;2;2;2;2;2;2;2;2;2;2;2;2;2;2	60881521;60881656;60891683;60891683;60894397;60894397;60900992;60900992;60916877;60916877;60918191;60918191;60918394;60918394;60920041;60920041;60920383;60920574;60920574;60921763;60921763	60881850;60881850;60891825;60891825;60894545;60894545;60901083;60901083;60917017;60917017;60918295;60918295;60918606;60918606;60920109;60920109;60920478;60920642;60920642;60922984;60931610	+;+;+;+;+;+;+;+;+;+;+;+;+;+;+;+;+;+;+;+;+	11255	1.35204	0.114509	1.42486	1.9242
AC016700.6	2	70253855	70254010	-	156	4.96597	31.3633	8.64982	12.0602
ZNF638-IT1	2;2	71373938;71374830	71374061;71376320	+;+	1615	1.09642	0.088669	1.02834	0.569529
ALMS1	2;2;2;2;2;2;2;2;2;2;2;2;2;2;2;2;2;2;2;2;2;2;2;2;2;2;2;2;2;2;2;2;2;2;2;2;2;2;2;2;2;2;2;2;2;2;2;2;2;2;2;2;2;2;2;2;2;2;2;2;2;2;2;2;2;2;2;2;2;2;2;2;2;2;2;2;2;2;2;2;2;2;2;2;2;2;2;2;2;2;2;2;2;2;2;2;2	73385758;73385758;73385869;73408622;73408622;73419123;73419123;73419123;73422857;73422857;73422857;73424430;73424430;73424430;73426453;73426453;73426453;73432198;73432198;73432198;73447960;73447960;73447960;73451697;73452725;73455162;73455162;73455162;73455162;73455162;73489634;73489634;73489634;73489634;73489634;73519775;73519775;73519775;73519775;73519775;73519945;73534824;73534824;73534824;735…	73386192;73386192;73386192;73408747;73408747;73419318;73419318;73419318;73422974;73422974;73422974;73424902;73424902;73424902;73426553;73426553;73426553;73432291;73432291;73432291;73454067;73454067;73454067;73454067;73454067;73455295;73455295;73455295;73455295;73455295;73491498;73490158;73491498;73491498;73491498;73520016;73520016;73520016;73520016;73520016;73520016;73534949;73534949;73534949;735…	+;+;+;+;+;+;+;+;+;+;+;+;+;+;+;+;+;+;+;+;+;+;+;+;+;+;+;+;+;+;+;+;+;+;+;+;+;+;+;+;+;+;+;+;+;+;+;+;+;+;+;+;+;+;+;+;+;+;+;+;+;+;+;+;+;+;+;+;+;+;+;+;+;+;+;+;+;+;+;+;+;+;+;+;+;+;+;+;+;+;+;+;+;+;+;+;+	14054	4.62242	1.4299	4.36861	5.8917
AC073046.25	2;2	73985132;73985980	73985157;73986343	+;+	390	3.40524	0.36718	3.593	3.10884
FNBP1P1	2;2	74120680;74122996	74122450;74123218	+;+	1994	1.6928	0.406955	1.14521	1.02739
RN7SKP203	2	76445079	76445410	-	332	11.3337	0.143775	2.50115	4.15567
AC092835.2	2;2;2;2;2;2;2;2;2;2;2;2;2	95207535;95207711;95208648;95208648;95211618;95211618;95212193;95212193;95214336;95232061;95259076;95259076;95259520	95207834;95207834;95208736;95208736;95211720;95211720;95212282;95212282;95215603;95232098;95259144;95259236;95259774	+;+;+;+;+;+;+;+;+;+;+;+;+	2304	0.48034	0.0414353	0.180204	0
ANKRD36C	2;2;2;2;2;2;2;2;2;2;2;2;2;2;2;2;2;2;2;2;2;2;2;2;2;2;2;2;2;2;2;2;2;2;2;2;2;2;2;2;2;2;2;2;2;2;2;2;2;2;2;2;2;2;2;2;2;2;2;2;2;2;2;2;2;2;2;2;2;2;2;2;2;2;2;2;2;2;2;2;2;2;2;2;2;2;2;2;2;2;2;2;2;2;2;2;2;2;2;2;2;2;2;2;2;2;2;2;2;2;2;2;2;2;2;2;2;2;2;2;2;2;2;2;2;2;2;2;2;2;2;2;2;2;2;2;2;2;2;2;2;2;2;2;2;2;2;2;2;2;2;2;2;2;2;2;2;2;2;2;2;2;2;2;2;2;2;2;2;2;2;2;2;2;2;2;2;2;2;2;2;2;2;2;2;2;2;2;2;2;2;2;2;2;2;2;2;2;2;2…	95836919;95851166;95851166;95851694;95851694;95852126;95852126;95852290;95853709;95853709;95855266;95855266;95855266;95856008;95857309;95857309;95857309;95857458;95857479;95859861;95859861;95859861;95859861;95859861;95867440;95867440;95876439;95876439;95876439;95876439;95880427;95880427;95880427;95880427;95880595;95880595;95880595;95880595;95882302;95882302;95882302;95882302;95882469;95882469;958…	95837108;95851195;95851195;95851787;95851787;95852196;95852196;95853861;95853861;95853861;95856180;95856180;95855377;95856180;95857492;95857492;95857492;95857492;95857492;95860074;95860074;95859929;95860074;95860074;95867581;95867581;95876509;95876509;95876509;95876509;95880499;95880499;95880499;95880499;95880623;95880623;95880623;95880623;95882374;95882374;95882374;95882374;95882497;95882497;958…	-;-;-;-;-;-;-;-;-;-;-;-;-;-;-;-;-;-;-;-;-;-;-;-;-;-;-;-;-;-;-;-;-;-;-;-;-;-;-;-;-;-;-;-;-;-;-;-;-;-;-;-;-;-;-;-;-;-;-;-;-;-;-;-;-;-;-;-;-;-;-;-;-;-;-;-;-;-;-;-;-;-;-;-;-;-;-;-;-;-;-;-;-;-;-;-;-;-;-;-;-;-;-;-;-;-;-;-;-;-;-;-;-;-;-;-;-;-;-;-;-;-;-;-;-;-;-;-	8574	1.39835	0.345001	1.68892	1.56541
ANKRD36	2;2;2;2;2;2;2;2;2;2;2;2;2;2;2;2;2;2;2;2;2;2;2;2;2;2;2;2;2;2;2;2;2;2;2;2;2;2;2;2;2;2;2;2;2;2;2;2;2;2;2;2;2;2;2;2;2;2;2;2;2;2;2;2;2;2;2;2;2;2;2;2;2;2;2;2;2;2;2;2;2;2;2;2;2;2;2;2;2;2;2;2;2;2;2;2;2;2;2;2;2;2;2;2;2;2;2;2;2;2;2;2;2;2;2;2;2;2;2;2;2;2;2;2;2;2;2;2;2;2;2;2;2;2;2;2;2;2;2;2;2;2;2;2;2;2;2;2;2;2;2;2;2;2;2;2;2;2;2;2;2;2;2;2;2;2;2;2;2;2;2;2;2;2;2;2;2;2;2;2;2;2;2;2;2;2;2;2	97113496;97113496;97113552;97113657;97118064;97118064;97118064;97118064;97118344;97118344;97118344;97118344;97122887;97122887;97122887;97124460;97124460;97124460;97127067;97127067;97127067;97142640;97142640;97142640;97142763;97142763;97144518;97144518;97144640;97144640;97146486;97146486;97149295;97149295;97151879;97151879;97152504;97152504;97154675;97154675;97158107;97158107;97158588;97158588;971…	97113936;97113936;97113936;97113936;97118178;97118178;97118178;97118178;97118829;97118517;97118517;97118517;97122993;97122993;97122993;97124597;97124597;97124597;97127134;97127134;97127134;97142665;97142668;97142668;97142835;97142835;97144546;97144546;97144712;97144712;97146516;97146516;97149361;97149361;97151939;97151939;97152534;97152534;97154741;97154741;97158167;97158167;97158655;97158655;971…	+;+;+;+;+;+;+;+;+;+;+;+;+;+;+;+;+;+;+;+;+;+;+;+;+;+;+;+;+;+;+;+;+;+;+;+;+;+;+;+;+;+;+;+;+;+;+;+;+;+;+;+;+;+;+;+;+;+;+;+;+;+;+;+;+;+;+;+;+;+;+;+;+;+;+;+;+;+;+;+;+;+;+;+;+;+;+;+;+;+;+;+;+;+;+;+;+;+;+;+;+;+;+;+;+;+;+;+;+;+;+;+;+;+;+;+;+;+;+;+;+;+;+;+;+;+;+;+	9670	2.95777	0.847405	2.53253	1.8519
RGPD3	2;2;2;2;2;2;2;2;2;2;2;2;2;2;2;2;2;2;2;2;2;2;2;2;2;2;2;2;2;2;2;2;2;2;2;2;2;2;2;2;2;2;2;2;2;2	106391290;106404990;106413084;106413084;106415850;106415850;106423043;106423043;106425994;106425994;106429646;106429646;106432935;106432935;106433106;106433106;106434228;106434228;106434637;106434637;106435041;106435041;106436123;106436123;106436414;106436414;106436673;106436673;106438968;106438968;106441293;106441293;106447418;106447418;106452205;106452205;106452696;106452696;106456971;106456971…	106391513;106405229;106413285;106413285;106415989;106415989;106425266;106425266;106426088;106426088;106429781;106429763;106433018;106433018;106433285;106433285;106434374;106434374;106434774;106434774;106435202;106435202;106436246;106436246;106436589;106436589;106436854;106436854;106439177;106439177;106441380;106441380;106447613;106447613;106452350;106452350;106452926;106452926;106457123;106457123…	-;-;-;-;-;-;-;-;-;-;-;-;-;-;-;-;-;-;-;-;-;-;-;-;-;-;-;-;-;-;-;-;-;-;-;-;-;-;-;-;-;-;-;-;-;-	5818	0.448255	0.123723	0.135412	0.141422
RANBP2	2;2;2;2;2;2;2;2;2;2;2;2;2;2;2;2;2;2;2;2;2;2;2;2;2;2;2;2;2;2;2;2;2;2;2;2;2;2;2;2	108719481;108719553;108719607;108729132;108729132;108729132;108730774;108730817;108731322;108731322;108731322;108731322;108735532;108735532;108736104;108740489;108746711;108748920;108751264;108751528;108751551;108751871;108752998;108752998;108753426;108753825;108754905;108755176;108758413;108762101;108763237;108771701;108772489;108772868;108775732;108777130;108781269;108782128;108782528;108783596	108719678;108719678;108719678;108729199;108729199;108729199;108730885;108730885;108731337;108731898;108731474;108731474;108735551;108735762;108736249;108740681;108746798;108749129;108751445;108751703;108751994;108751994;108753097;108753159;108753563;108753971;108755084;108755259;108758548;108762195;108768388;108771871;108772581;108773046;108775936;108777231;108781429;108782401;108782862;108785811	+;+;+;+;+;+;+;+;+;+;+;+;+;+;+;+;+;+;+;+;+;+;+;+;+;+;+;+;+;+;+;+;+;+;+;+;+;+;+;+	12302	23.7779	7.11454	23.7282	27.1895
AC073415.2	2	108878308	108878460	+	153	13.3817	1.24793	7.46259	7.10473
RGPD5	2;2;2;2;2;2;2;2;2;2;2;2;2;2;2;2;2;2;2;2;2;2;2;2;2;2;2;2;2;2;2;2;2;2;2;2;2;2;2;2;2;2;2;2;2;2;2;2;2;2;2;2;2;2;2;2;2;2;2;2;2;2;2;2;2;2;2;2;2;2;2;2;2;2;2;2;2;2;2;2;2;2;2;2;2;2;2;2;2;2;2;2;2;2;2;2;2;2;2;2;2;2;2	109792758;109794165;109794274;109794305;109794308;109794400;109794685;109801783;109801783;109801783;109801783;109801786;109803312;109803432;109803432;109803432;109803432;109803432;109803432;109803475;109803979;109803979;109803979;109803979;109803979;109803979;109803979;109804072;109808174;109808174;109808174;109808174;109808174;109808237;109808750;109808750;109808750;109813460;109813460;109813460…	109792989;109794537;109794537;109794537;109794537;109794537;109795076;109801850;109801850;109801850;109801850;109801850;109803543;109803543;109803539;109803543;109803543;109803543;109803543;109803543;109804151;109804131;109804555;109804131;109804131;109804131;109804131;109804131;109808404;109808311;109808404;109808404;109808404;109808404;109808895;109808895;109808895;109813771;109813655;109813655…	+;+;+;+;+;+;+;+;+;+;+;+;+;+;+;+;+;+;+;+;+;+;+;+;+;+;+;+;+;+;+;+;+;+;+;+;+;+;+;+;+;+;+;+;+;+;+;+;+;+;+;+;+;+;+;+;+;+;+;+;+;+;+;+;+;+;+;+;+;+;+;+;+;+;+;+;+;+;+;+;+;+;+;+;+;+;+;+;+;+;+;+;+;+;+;+;+;+;+;+;+;+;+	14175	3.493	0.905875	1.09879	1.35236
AC013268.3	2;2	110007675;110010036	110009250;110010783	+;+	2324	0.571447	0.195124	0.480132	1.4302
RGPD8	2;2;2;2;2;2;2;2;2;2;2;2;2;2;2;2;2;2;2;2;2;2;2;2;2;2;2;2;2;2;2;2;2;2;2;2;2;2;2;2;2;2;2;2;2;2;2;2;2;2;2;2;2;2;2;2;2;2;2;2;2;2;2;2;2;2;2;2;2;2;2;2;2;2;2;2;2;2;2;2;2;2;2;2;2;2;2;2	112370092;112370092;112378053;112378053;112380824;112380824;112388024;112388024;112390150;112390975;112390975;112390975;112393051;112394618;112394618;112394618;112394618;112397922;112397922;112397922;112397922;112398099;112398099;112398099;112398099;112399223;112399223;112399223;112399223;112399632;112399632;112399632;112399632;112400036;112400036;112400036;112400036;112400095;112401117;112401117…	112370212;112370212;112378254;112378254;112380963;112380963;112390247;112390247;112390247;112391069;112391069;112391069;112393219;112394753;112394753;112394753;112394753;112398005;112398005;112398005;112398005;112398278;112398278;112398278;112398278;112399369;112399369;112399369;112399369;112399769;112399769;112399769;112399769;112400194;112400194;112400194;112400194;112400194;112401560;112401240…	-;-;-;-;-;-;-;-;-;-;-;-;-;-;-;-;-;-;-;-;-;-;-;-;-;-;-;-;-;-;-;-;-;-;-;-;-;-;-;-;-;-;-;-;-;-;-;-;-;-;-;-;-;-;-;-;-;-;-;-;-;-;-;-;-;-;-;-;-;-;-;-;-;-;-;-;-;-;-;-;-;-;-;-;-;-;-;-	6886	5.52234	1.84113	2.35015	2.52272
PAX8	2;2;2;2;2;2;2;2;2;2;2;2;2;2;2;2;2;2;2;2;2;2;2;2;2;2;2;2;2;2;2;2;2;2;2;2;2;2;2;2;2;2;2;2;2;2;2;2;2;2;2;2;2;2;2;2;2;2;2;2;2;2;2;2;2;2;2;2;2;2;2;2;2;2;2;2;2;2;2;2;2;2;2;2;2;2;2;2;2	113215997;113215997;113215997;113215997;113215997;113218249;113218469;113218522;113218528;113220092;113220092;113220092;113220092;113220092;113220092;113220092;113220092;113220092;113225597;113227099;113227155;113227155;113227155;113227155;113227155;113227155;113235345;113235394;113235394;113235394;113235394;113235394;113235394;113236601;113236601;113236601;113236601;113236601;113236601;113236601…	113218609;113218609;113218609;113218609;113218609;113218609;113218609;113218609;113218609;113220178;113220178;113220178;113220477;113220178;113220178;113220178;113220178;113220178;113227256;113227256;113227256;113227256;113227256;113227256;113227256;113227256;113235582;113235582;113235582;113235443;113235582;113235582;113235503;113237508;113236929;113236721;113236721;113236721;113236721;113236721…	-;-;-;-;-;-;-;-;-;-;-;-;-;-;-;-;-;-;-;-;-;-;-;-;-;-;-;-;-;-;-;-;-;-;-;-;-;-;-;-;-;-;-;-;-;-;-;-;-;-;-;-;-;-;-;-;-;-;-;-;-;-;-;-;-;-;-;-;-;-;-;-;-;-;-;-;-;-;-;-;-;-;-;-;-;-;-;-;-	7400	0.0373886	0.14191	0.673283	0.29379
NOC2LP1	2;2	130229379;130231355	130231613;130232106	+;+	2728	0.405683	1.15484	1.58855	0.421458
RIF1	2;2;2;2;2;2;2;2;2;2;2;2;2;2;2;2;2;2;2;2;2;2;2;2;2;2;2;2;2;2;2;2;2;2;2;2;2;2;2;2;2;2;2;2;2;2;2;2;2;2;2;2;2;2;2;2;2;2;2;2;2;2;2;2;2;2;2;2;2;2;2;2;2;2;2;2;2;2;2;2;2;2;2;2;2;2;2;2;2;2;2;2;2;2;2;2;2;2;2;2;2;2;2;2;2;2;2;2;2;2;2;2;2;2;2;2;2;2;2;2;2;2;2;2;2;2;2;2;2;2;2;2;2;2;2;2;2;2;2;2;2;2;2;2;2;2;2;2;2;2;2;2;2;2;2;2;2;2;2;2;2;2;2;2;2;2;2;2;2;2;2;2;2;2;2;2;2;2;2;2;2;2;2;2;2;2;2;2;2;2;2;2;2;2;2;2;2;2;2;2…	151409883;151409883;151409886;151409900;151409941;151409956;151410090;151410414;151410414;151410414;151410414;151411260;151411260;151411260;151411260;151411260;151411260;151411260;151414823;151414823;151414823;151414823;151414823;151414823;151414823;151416561;151416561;151416561;151416561;151416561;151416561;151416561;151416807;151416807;151416807;151416807;151416807;151416807;151416807;151420190…	151410033;151410033;151409939;151409939;151410527;151410033;151410527;151410527;151410527;151410527;151410527;151411338;151411338;151411338;151411338;151411338;151411338;151411338;151414919;151414919;151414919;151414919;151414919;151414919;151414919;151416688;151416688;151416688;151416688;151416688;151416688;151416688;151416901;151416901;151416901;151416901;151416901;151416901;151416901;151420379…	+;+;+;+;+;+;+;+;+;+;+;+;+;+;+;+;+;+;+;+;+;+;+;+;+;+;+;+;+;+;+;+;+;+;+;+;+;+;+;+;+;+;+;+;+;+;+;+;+;+;+;+;+;+;+;+;+;+;+;+;+;+;+;+;+;+;+;+;+;+;+;+;+;+;+;+;+;+;+;+;+;+;+;+;+;+;+;+;+;+;+;+;+;+;+;+;+;+;+;+;+;+;+;+;+;+;+;+;+;+;+;+;+;+;+;+;+;+;+;+;+;+;+;+;+;+;+;+	18166	6.67701	2.15203	11.1706	8.22087
ARL5A	2;2;2;2;2;2;2;2;2;2;2;2;2;2;2;2;2;2;2;2;2;2;2;2;2;2;2;2;2;2;2;2;2;2;2	151788984;151789078;151789635;151789752;151789752;151791758;151791758;151791758;151798802;151802982;151803007;151803103;151806821;151806821;151806821;151806821;151810378;151812357;151812357;151812357;151812357;151814169;151814169;151814169;151814169;151815139;151815139;151815139;151815139;151827480;151828131;151828131;151828389;151828389;151828389	151789247;151789247;151789882;151789882;151789882;151792086;151791908;151791790;151803324;151803324;151803324;151803324;151806972;151806972;151806972;151806972;151810561;151812440;151812440;151812440;151812440;151814316;151814316;151814316;151814316;151815199;151815199;151815199;151815199;151827840;151828465;151828488;151828468;151828492;151828441	-;-;-;-;-;-;-;-;-;-;-;-;-;-;-;-;-;-;-;-;-;-;-;-;-;-;-;-;-;-;-;-;-;-;-	6716	3.16389	1.06611	10.386	5.44084
FAM133DP	2	157379724	157380414	-	691	3.24323	1.07072	3.85524	2.90422
TANC1	2;2;2;2;2;2;2;2;2;2;2;2;2;2;2;2;2;2;2;2;2;2;2;2;2;2;2;2;2;2;2;2;2;2;2;2;2;2;2;2;2;2;2;2;2;2;2;2;2;2;2;2;2;2	158968634;158968671;159001080;159001080;159065896;159065896;159097637;159097637;159136194;159136194;159136199;159147540;159149142;159149142;159150370;159150370;159163283;159163283;159169250;159169250;159170524;159170524;159172121;159172121;159174953;159174953;159176352;159176352;159178556;159178556;159185791;159186902;159194257;159196608;159198975;159199018;159217497;159217497;159219238;159219238…	158968782;158968782;159001189;159001189;159065971;159065971;159097834;159097834;159136298;159136298;159136298;159149272;159150777;159149272;159150777;159150556;159163546;159163546;159169372;159169372;159170805;159170805;159172272;159172272;159175184;159175184;159176518;159176518;159179163;159178638;159185899;159187024;159194493;159196793;159199053;159199053;159217630;159217630;159219867;159219361…	+;+;+;+;+;+;+;+;+;+;+;+;+;+;+;+;+;+;+;+;+;+;+;+;+;+;+;+;+;+;+;+;+;+;+;+;+;+;+;+;+;+;+;+;+;+;+;+;+;+;+;+;+;+	14921	3.94589	1.25084	3.44346	3.83593
AC009487.6	2	161500885	161507705	-	6821	1.28988	0.188946	2.62119	5.63291
FIGN	2;2;2;2;2;2;2;2	163593396;163602611;163611354;163734903;163734903;163735838;163735838;163735838	163593796;163611806;163611806;163735072;163735072;163735984;163736012;163736007	-;-;-;-;-;-;-;-	9942	1.92577	0.537734	0.203586	1.11019
UBR3	2;2;2;2;2;2;2;2;2;2;2;2;2;2;2;2;2;2;2;2;2;2;2;2;2;2;2;2;2;2;2;2;2;2;2;2;2;2;2;2;2;2;2;2;2;2;2;2;2;2;2;2;2;2;2;2;2;2;2;2;2;2;2;2;2;2;2;2;2;2;2;2;2;2;2;2;2;2;2;2;2;2;2;2;2;2;2;2;2;2;2;2;2;2;2;2;2;2;2;2;2;2;2;2;2;2;2;2;2;2;2;2;2;2;2;2;2;2;2;2;2;2;2;2;2;2;2;2;2;2;2;2;2;2;2;2;2;2;2;2;2;2;2;2;2;2;2;2;2;2;2;2;2;2;2;2;2;2;2;2;2;2;2;2;2	169827458;169827508;169872236;169872236;169875791;169875791;169877494;169877494;169878525;169878525;169891165;169891165;169895181;169895181;169896507;169896507;169905114;169905114;169906031;169906031;169914060;169914060;169923929;169923929;169924084;169924084;169925619;169925619;169926692;169926692;169926838;169926838;169927320;169927320;169928727;169928729;169928861;169932912;169932912;169932912…	169828052;169828052;169872375;169872375;169875949;169875949;169877637;169877637;169878574;169878574;169891231;169891231;169895311;169895311;169896735;169896735;169905293;169905293;169906164;169906164;169914146;169914146;169923994;169923994;169924173;169924173;169925747;169925747;169926744;169926744;169926971;169926971;169927405;169927407;169928868;169928868;169928868;169933008;169933008;169933008…	+;+;+;+;+;+;+;+;+;+;+;+;+;+;+;+;+;+;+;+;+;+;+;+;+;+;+;+;+;+;+;+;+;+;+;+;+;+;+;+;+;+;+;+;+;+;+;+;+;+;+;+;+;+;+;+;+;+;+;+;+;+;+;+;+;+;+;+;+;+;+;+;+;+;+;+;+;+;+;+;+;+;+;+;+;+;+;+;+;+;+;+;+;+;+;+;+;+;+;+;+;+;+;+;+;+;+;+;+;+;+;+;+;+;+;+;+;+;+;+;+;+;+;+;+;+;+;+	10063	4.54757	1.55111	6.79229	5.39278
AC016739.2	2	176200908	176201252	-	345	10.1047	29.3319	14.4414	12.2396
TTN-AS1	2;2;2;2;2;2;2;2;2;2;2;2;2;2;2;2;2;2;2;2;2;2;2;2;2;2;2;2;2;2;2;2;2;2;2;2;2;2;2;2;2;2;2;2;2;2;2;2;2;2;2;2;2;2;2;2;2;2;2;2;2;2;2;2;2;2;2;2;2;2;2;2;2;2;2;2;2;2;2;2;2;2;2;2;2;2;2;2;2;2;2;2;2;2;2;2;2;2;2;2;2;2;2;2;2;2;2;2;2;2;2;2;2;2;2;2;2;2;2;2;2;2;2;2;2;2;2;2;2;2;2;2;2;2;2;2;2;2;2;2;2;2;2;2;2;2;2;2;2;2;2;2;2;2;2;2;2;2;2;2;2;2;2;2;2;2;2;2;2;2;2;2;2;2;2;2;2;2;2;2;2;2;2;2;2;2;2;2;2;2;2;2;2;2;2;2;2;2;2;2…	178521183;178521793;178522827;178523015;178523167;178523167;178523176;178523215;178523216;178523224;178523292;178523292;178523292;178523292;178523292;178523292;178523292;178523292;178523439;178523452;178523452;178523538;178523557;178523904;178524087;178527196;178527196;178527993;178528357;178528611;178528724;178528724;178528724;178528724;178528740;178528740;178528740;178528740;178528740;178528740…	178521301;178522168;178522860;178523257;178523636;178523636;178523636;178523636;178523636;178523636;178523636;178523636;178523636;178523636;178523636;178523636;178523636;178523636;178523636;178523636;178523636;178523636;178523636;178524223;178524223;178527377;178527361;178528483;178528483;178529336;178528813;178528813;178528813;178528813;178528813;178528813;178528813;178528813;178528813;178528813…	+;+;+;+;+;+;+;+;+;+;+;+;+;+;+;+;+;+;+;+;+;+;+;+;+;+;+;+;+;+;+;+;+;+;+;+;+;+;+;+;+;+;+;+;+;+;+;+;+;+;+;+;+;+;+;+;+;+;+;+;+;+;+;+;+;+;+;+;+;+;+;+;+;+;+;+;+;+;+;+;+;+;+;+;+;+;+;+;+;+;+;+;+;+;+;+;+;+;+;+;+;+;+;+;+;+;+;+;+;+;+;+;+;+;+;+;+;+;+;+;+;+;+;+;+;+;+;+	20654	0.584054	0.173333	1.1609	0.710507
SSFA2	2;2;2;2;2;2;2;2;2;2;2;2;2;2;2;2;2;2;2;2;2;2;2;2;2;2;2;2;2;2;2;2;2;2;2;2;2;2;2;2;2;2;2;2;2;2;2;2;2;2;2;2;2;2;2;2;2;2;2;2;2;2;2;2;2;2;2;2;2;2;2;2;2;2;2;2;2;2;2;2;2;2;2;2;2;2;2;2;2;2;2;2;2;2;2;2;2;2;2;2;2;2;2;2;2;2;2;2;2;2;2;2;2;2;2;2;2;2;2;2;2;2;2;2;2;2;2;2;2;2;2;2;2;2;2;2;2;2;2;2;2;2;2;2;2;2;2;2;2;2;2	181891833;181891888;181891955;181891985;181892196;181892196;181892353;181892615;181892615;181892615;181892615;181892615;181892615;181892615;181892632;181893393;181893611;181896030;181896030;181896030;181896030;181896030;181896030;181896908;181896908;181896908;181896908;181896908;181896908;181896908;181898859;181898880;181898880;181898880;181898880;181898880;181898880;181898880;181899014;181899014…	181892277;181892277;181892277;181892277;181892277;181892277;181892378;181892660;181892660;181892660;181892660;181892660;181894695;181892660;181892660;181893745;181893850;181896079;181896079;181896079;181896079;181896079;181896079;181896964;181896964;181896964;181896964;181896964;181896964;181896964;181898919;181898919;181898919;181898919;181898919;181898919;181898919;181898919;181899112;181899112…	+;+;+;+;+;+;+;+;+;+;+;+;+;+;+;+;+;+;+;+;+;+;+;+;+;+;+;+;+;+;+;+;+;+;+;+;+;+;+;+;+;+;+;+;+;+;+;+;+;+;+;+;+;+;+;+;+;+;+;+;+;+;+;+;+;+;+;+;+;+;+;+;+;+;+;+;+;+;+;+;+;+;+;+;+;+;+;+;+;+;+;+;+;+;+;+;+;+;+;+;+;+;+;+;+;+;+;+;+;+;+;+;+;+;+;+;+;+;+;+;+;+;+;+;+;+;+;+	9582	18.4364	6.02771	54.2983	24.8705
ITGAV	2;2;2;2;2;2;2;2;2;2;2;2;2;2;2;2;2;2;2;2;2;2;2;2;2;2;2;2;2;2;2;2;2;2;2;2;2;2;2;2;2;2;2;2;2;2;2;2;2;2;2;2;2;2;2;2;2;2;2;2;2;2;2;2;2;2;2;2;2;2;2;2;2;2;2;2;2;2;2;2;2;2;2;2;2;2;2;2;2;2;2;2;2;2;2;2;2;2;2;2;2;2;2;2	186590065;186590080;186600205;186602021;186602021;186602021;186622339;186622339;186622339;186625473;186625473;186625473;186630797;186630797;186633329;186633329;186636082;186636082;186636082;186637065;186637065;186637065;186638277;186638277;186638277;186638409;186638409;186638409;186640915;186640915;186640915;186641386;186641386;186641386;186646686;186646686;186646686;186649840;186649840;186649840…	186590523;186590523;186600381;186602151;186602151;186602151;186622430;186622430;186622430;186625587;186625587;186625587;186630858;186630858;186633374;186633374;186636207;186636207;186636207;186637109;186637109;186637109;186638320;186638320;186638320;186638465;186638465;186638465;186640967;186640967;186640967;186641588;186641588;186641588;186646877;186646877;186646877;186649885;186649885;186649885…	+;+;+;+;+;+;+;+;+;+;+;+;+;+;+;+;+;+;+;+;+;+;+;+;+;+;+;+;+;+;+;+;+;+;+;+;+;+;+;+;+;+;+;+;+;+;+;+;+;+;+;+;+;+;+;+;+;+;+;+;+;+;+;+;+;+;+;+;+;+;+;+;+;+;+;+;+;+;+;+;+;+;+;+;+;+;+;+;+;+;+;+;+;+;+;+;+;+;+;+;+;+;+;+	8211	9.47524	2.3079	7.61007	16.8843
GULP1	2;2;2;2;2;2;2;2;2;2;2;2;2;2;2;2;2;2;2;2;2;2;2;2;2;2;2;2;2;2;2;2;2;2;2;2;2;2;2;2;2;2;2;2;2;2;2;2;2;2;2;2;2;2;2;2;2;2;2;2;2;2;2;2;2;2;2;2;2;2;2;2;2;2;2;2;2;2;2;2;2;2;2;2;2;2;2;2;2;2;2;2;2;2;2;2;2;2;2;2;2;2;2;2;2;2;2;2;2;2;2;2;2;2;2;2;2;2;2;2;2;2;2;2;2;2;2;2;2;2;2;2;2;2;2	188291669;188291707;188291877;188291946;188291963;188292014;188292040;188292772;188292832;188292839;188293818;188294200;188294200;188383763;188383763;188383763;188383763;188383763;188383763;188383763;188383763;188383763;188383763;188466475;188477659;188477659;188477659;188477659;188477659;188477659;188477659;188477659;188477659;188477659;188483431;188483431;188483431;188483431;188483431;188483431…	188292166;188292166;188292166;188292166;188292166;188292219;188292166;188293112;188293180;188293112;188294393;188294393;188294278;188383889;188383889;188383889;188383889;188383889;188383889;188383889;188383889;188383889;188383889;188466568;188477730;188477730;188477730;188477730;188477730;188477730;188477730;188477730;188477730;188477730;188483492;188483492;188483492;188483492;188483492;188483492…	+;+;+;+;+;+;+;+;+;+;+;+;+;+;+;+;+;+;+;+;+;+;+;+;+;+;+;+;+;+;+;+;+;+;+;+;+;+;+;+;+;+;+;+;+;+;+;+;+;+;+;+;+;+;+;+;+;+;+;+;+;+;+;+;+;+;+;+;+;+;+;+;+;+;+;+;+;+;+;+;+;+;+;+;+;+;+;+;+;+;+;+;+;+;+;+;+;+;+;+;+;+;+;+;+;+;+;+;+;+;+;+;+;+;+;+;+;+;+;+;+;+;+;+;+;+;+;+	11979	1.06245	0.314796	1.90196	0.607287
GLS	2;2;2;2;2;2;2;2;2;2;2;2;2;2;2;2;2;2;2;2;2;2;2;2;2;2;2;2;2;2;2;2;2;2;2;2;2;2;2;2;2;2;2;2;2;2;2;2;2;2;2;2;2;2;2;2;2;2;2;2;2;2;2;2;2;2;2;2;2;2;2;2;2;2;2;2;2;2;2;2;2;2;2;2;2;2;2;2;2;2;2;2;2;2;2	190880827;190880834;190880872;190881155;190895152;190895152;190895152;190895152;190895604;190895604;190895604;190895652;190900564;190900564;190900564;190900664;190901947;190901947;190901947;190901947;190905004;190905004;190905004;190905004;190910263;190910263;190910263;190910263;190913193;190920045;190920215;190921024;190921024;190921024;190921024;190921024;190921027;190921145;190921145;190921145…	190881470;190881470;190881470;190881470;190896568;190895248;190895248;190895248;190895863;190895725;190895725;190895725;190900693;190900693;190900693;190900693;190902026;190902026;190902026;190902026;190905276;190905167;190905167;190905167;190910321;190910321;190910321;190910321;190913364;190920248;190920248;190921056;190921056;190921056;190921056;190921056;190921056;190921203;190921203;190921203…	+;+;+;+;+;+;+;+;+;+;+;+;+;+;+;+;+;+;+;+;+;+;+;+;+;+;+;+;+;+;+;+;+;+;+;+;+;+;+;+;+;+;+;+;+;+;+;+;+;+;+;+;+;+;+;+;+;+;+;+;+;+;+;+;+;+;+;+;+;+;+;+;+;+;+;+;+;+;+;+;+;+;+;+;+;+;+;+;+;+;+;+;+;+;+	9827	13.3566	3.49731	22.8097	13.3207
PGAP1	2;2;2;2;2;2;2;2;2;2;2;2;2;2;2;2;2;2;2;2;2;2;2;2;2;2;2;2;2;2;2;2;2;2;2;2;2;2;2;2;2;2;2;2;2;2;2;2;2;2;2;2;2;2;2;2;2;2;2;2;2;2;2;2;2;2;2;2;2;2;2;2;2;2;2;2;2;2;2;2;2;2;2;2;2;2;2;2;2;2;2;2;2;2;2;2;2;2;2;2;2;2;2;2;2;2;2;2;2;2;2;2;2;2;2;2;2;2;2;2;2;2;2;2;2;2;2;2;2;2;2;2;2;2;2;2;2;2;2;2;2;2;2	196833004;196835184;196835590;196837871;196841339;196842721;196842721;196842721;196842721;196843888;196843888;196843888;196843888;196844524;196844524;196844524;196844524;196845882;196845882;196845882;196845882;196847003;196847003;196847003;196847476;196847947;196847947;196864987;196864987;196864987;196870941;196870941;196870941;196870941;196872441;196872441;196872441;196872441;196872626;196872960…	196841372;196841372;196841372;196838529;196841372;196842825;196842825;196842825;196842825;196844075;196844075;196844075;196844075;196844574;196844574;196844574;196844574;196845983;196846017;196846017;196846017;196848037;196847200;196847200;196848037;196848037;196848037;196865080;196865080;196865080;196870979;196870979;196870979;196870979;196872549;196872549;196872549;196872549;196873026;196873026…	-;-;-;-;-;-;-;-;-;-;-;-;-;-;-;-;-;-;-;-;-;-;-;-;-;-;-;-;-;-;-;-;-;-;-;-;-;-;-;-;-;-;-;-;-;-;-;-;-;-;-;-;-;-;-;-;-;-;-;-;-;-;-;-;-;-;-;-;-;-;-;-;-;-;-;-;-;-;-;-;-;-;-;-;-;-;-;-;-;-;-;-;-;-;-;-;-;-;-;-;-;-;-;-;-;-;-;-;-;-;-;-;-;-;-;-;-;-;-;-;-;-;-;-;-;-;-;-	12761	0.789201	0.201991	3.60336	1.41863
FAM126B	2;2;2;2;2;2;2;2;2;2;2;2;2;2;2;2;2;2;2;2;2;2;2;2;2;2;2;2;2;2;2;2;2;2;2;2;2;2;2;2;2;2;2;2;2;2;2;2;2;2;2;2;2;2;2;2;2;2;2;2;2;2;2;2;2;2;2	200973718;200978493;200987365;200988262;200988262;200992281;200992281;200992887;200992887;200996050;200996050;200997445;200997445;200997445;201008973;201008973;201008973;201008973;201008973;201011392;201011392;201011392;201011392;201016991;201016991;201016991;201016991;201017062;201017127;201021448;201022059;201022059;201022059;201022481;201022546;201022831;201022831;201022831;201022831;201022831…	200981871;200981871;200987532;200988421;200988421;200992368;200992368;200993003;200993003;200997540;200997540;200997540;200997540;200997540;201009088;201009452;201009088;201009088;201009088;201011472;201011472;201011472;201011472;201017170;201017170;201017170;201017170;201017170;201017170;201021875;201022114;201022114;201022114;201022932;201022932;201022932;201022884;201022932;201022932;201022932…	-;-;-;-;-;-;-;-;-;-;-;-;-;-;-;-;-;-;-;-;-;-;-;-;-;-;-;-;-;-;-;-;-;-;-;-;-;-;-;-;-;-;-;-;-;-;-;-;-;-;-;-;-;-;-;-;-;-;-;-;-;-;-;-;-;-;-	12810	1.15336	0.283196	1.65704	0.939959
CARF	2;2;2;2;2;2;2;2;2;2;2;2;2;2;2;2;2;2;2;2;2;2;2;2;2;2;2;2;2;2;2;2;2;2;2;2;2;2;2;2;2;2;2;2;2;2;2;2;2;2;2;2;2;2;2;2;2;2;2;2;2;2;2;2;2;2;2;2;2;2;2;2;2;2;2;2;2;2;2;2;2;2;2;2;2;2;2;2;2;2;2;2;2;2;2;2;2;2;2;2;2;2;2;2;2;2;2;2;2;2;2;2;2;2;2;2;2;2;2;2;2;2;2;2;2;2;2;2;2;2;2;2;2;2;2;2;2;2;2;2;2;2;2;2;2;2;2;2;2;2;2;2;2;2;2;2;2;2;2;2;2;2;2;2;2;2;2;2;2;2;2;2;2;2;2;2;2	202912214;202912218;202912245;202912247;202912255;202912273;202912277;202912279;202912279;202912279;202912279;202912283;202912283;202912283;202912283;202912284;202912286;202912289;202912292;202912601;202913034;202913034;202913034;202913034;202917877;202917877;202917877;202917877;202917877;202917877;202917877;202917877;202917877;202917877;202917877;202917877;202917877;202917877;202917877;202917877…	202912324;202912324;202912324;202912324;202912324;202912324;202912324;202912324;202912324;202912324;202912324;202912324;202912324;202912324;202912324;202912324;202912324;202912324;202912324;202913102;202913114;202913114;202913102;202913114;202918043;202918043;202918043;202918043;202918043;202918043;202918043;202918043;202918043;202918043;202918043;202918043;202918043;202918043;202918043;202918043…	+;+;+;+;+;+;+;+;+;+;+;+;+;+;+;+;+;+;+;+;+;+;+;+;+;+;+;+;+;+;+;+;+;+;+;+;+;+;+;+;+;+;+;+;+;+;+;+;+;+;+;+;+;+;+;+;+;+;+;+;+;+;+;+;+;+;+;+;+;+;+;+;+;+;+;+;+;+;+;+;+;+;+;+;+;+;+;+;+;+;+;+;+;+;+;+;+;+;+;+;+;+;+;+;+;+;+;+;+;+;+;+;+;+;+;+;+;+;+;+;+;+;+;+;+;+;+;+	8636	0.551045	0.154763	0.465744	0.096824
NBEAL1	2;2;2;2;2;2;2;2;2;2;2;2;2;2;2;2;2;2;2;2;2;2;2;2;2;2;2;2;2;2;2;2;2;2;2;2;2;2;2;2;2;2;2;2;2;2;2;2;2;2;2;2;2;2;2;2;2;2;2;2;2;2;2;2;2;2;2;2;2;2;2;2;2;2;2;2;2;2;2;2;2;2;2;2;2;2;2;2;2;2;2;2;2;2;2;2;2;2;2;2;2;2;2;2;2;2;2;2;2;2;2	203014879;203014879;203014925;203015791;203016156;203016156;203016156;203016156;203016365;203041765;203041765;203041765;203041765;203041765;203049814;203049814;203049814;203049814;203056427;203056427;203056427;203057326;203057326;203057326;203062279;203068393;203068393;203077752;203077752;203083219;203083219;203083237;203083499;203084463;203084463;203084463;203084463;203085272;203097547;203099629…	203014982;203014982;203014982;203015864;203016435;203016427;203016435;203016435;203016435;203041857;203041856;203041856;203041856;203041856;203050168;203049975;203049975;203049975;203056508;203056508;203056508;203057453;203057453;203057453;203062488;203068475;203068475;203077837;203077837;203083525;203083525;203083525;203083525;203084569;203085008;203084569;203084569;203086212;203097599;203099712…	+;+;+;+;+;+;+;+;+;+;+;+;+;+;+;+;+;+;+;+;+;+;+;+;+;+;+;+;+;+;+;+;+;+;+;+;+;+;+;+;+;+;+;+;+;+;+;+;+;+;+;+;+;+;+;+;+;+;+;+;+;+;+;+;+;+;+;+;+;+;+;+;+;+;+;+;+;+;+;+;+;+;+;+;+;+;+;+;+;+;+;+;+;+;+;+;+;+;+;+;+;+;+;+;+;+;+;+;+;+;+	16376	2.10176	0.206954	1.13141	0.538692
ZDBF2	2;2;2;2;2;2;2;2	206274663;206279540;206281801;206292063;206297246;206297246;206304717;206304717	206274946;206279592;206281909;206292116;206297373;206297373;206314428;206314424	+;+;+;+;+;+;+;+	10340	3.27516	0.544734	1.18956	1.79728
PIKFYVE	2;2;2;2;2;2;2;2;2;2;2;2;2;2;2;2;2;2;2;2;2;2;2;2;2;2;2;2;2;2;2;2;2;2;2;2;2;2;2;2;2;2;2;2;2;2;2;2;2;2;2;2;2;2;2;2;2;2;2;2;2;2;2;2;2;2;2;2;2;2;2;2;2;2;2;2;2;2;2;2;2;2;2;2;2;2;2;2;2;2;2;2;2;2;2;2;2;2;2;2;2;2;2;2;2;2;2;2;2;2;2;2;2;2;2;2;2;2;2;2;2;2;2;2;2;2;2;2;2;2;2;2;2;2	208266267;208266267;208266267;208266278;208266278;208266357;208266363;208271511;208271511;208271511;208271511;208271511;208271511;208271511;208273584;208273584;208273584;208273584;208273584;208273584;208273584;208274018;208274021;208276712;208276712;208276712;208276712;208276712;208277537;208277537;208277537;208277537;208285726;208285726;208285726;208285726;208285726;208285726;208285726;208288729…	208266415;208266415;208266415;208266415;208266415;208266415;208266415;208271691;208271691;208271691;208271691;208271691;208271691;208271691;208273733;208273733;208273733;208273733;208273733;208273733;208273733;208274053;208274053;208276830;208276830;208276830;208276830;208276830;208277708;208277708;208277708;208277708;208285933;208285800;208285933;208285933;208285933;208285933;208285933;208288818…	+;+;+;+;+;+;+;+;+;+;+;+;+;+;+;+;+;+;+;+;+;+;+;+;+;+;+;+;+;+;+;+;+;+;+;+;+;+;+;+;+;+;+;+;+;+;+;+;+;+;+;+;+;+;+;+;+;+;+;+;+;+;+;+;+;+;+;+;+;+;+;+;+;+;+;+;+;+;+;+;+;+;+;+;+;+;+;+;+;+;+;+;+;+;+;+;+;+;+;+;+;+;+;+;+;+;+;+;+;+;+;+;+;+;+;+;+;+;+;+;+;+;+;+;+;+;+;+	10832	3.26432	0.713887	5.39496	5.68152
ERBB4	2;2;2;2;2;2;2;2;2;2;2;2;2;2;2;2;2;2;2;2;2;2;2;2;2;2;2;2;2;2;2;2;2;2;2;2;2;2;2;2;2;2;2;2;2;2;2;2;2;2;2;2;2;2;2;2;2;2;2;2;2;2;2;2;2;2;2;2;2;2;2;2;2;2;2;2;2;2;2;2;2;2;2;2;2;2;2;2;2;2;2;2;2;2;2;2;2;2;2;2;2;2;2;2;2;2;2;2;2;2;2;2;2;2;2;2;2;2;2;2;2;2;2;2;2;2;2;2;2;2;2;2;2;2;2	211375717;211375717;211375721;211386853;211386853;211386853;211387945;211420441;211420441;211420441;211422007;211422007;211422007;211424155;211424155;211424155;211428408;211428408;211428408;211430945;211430945;211430945;211561762;211561903;211561903;211561903;211619177;211619177;211619177;211619177;211619253;211623922;211623922;211623922;211623922;211623922;211630462;211630462;211630462;211630462…	211384060;211384060;211384060;211387150;211387150;211387150;211387992;211420611;211420611;211420611;211422104;211422104;211422104;211424301;211424301;211424301;211428483;211428483;211428483;211431100;211431100;211431100;211562088;211562088;211562088;211562088;211619275;211619275;211619275;211619275;211619275;211624044;211624044;211624044;211624044;211624044;211630594;211630594;211630594;211630594…	-;-;-;-;-;-;-;-;-;-;-;-;-;-;-;-;-;-;-;-;-;-;-;-;-;-;-;-;-;-;-;-;-;-;-;-;-;-;-;-;-;-;-;-;-;-;-;-;-;-;-;-;-;-;-;-;-;-;-;-;-;-;-;-;-;-;-;-;-;-;-;-;-;-;-;-;-;-;-;-;-;-;-;-;-;-;-;-;-;-;-;-;-;-;-;-;-;-;-;-;-;-;-;-;-;-;-;-;-;-;-;-;-;-;-;-;-;-;-;-;-;-;-;-;-;-;-;-	13015	0.0892845	0.0110027	0	0
AC016708.2	2	214847128	214847445	+	318	2.34913	7.80547	0.326408	3.59317
RP11-566E18.1	2	216211404	216213519	+	2116	1.4906	0.112792	5.17517	1.34357
RP11-548H3.1	2	218633256	218634014	-	759	0.437432	1.32069	1.16243	1.87285
HSPA9P1	2	221961737	221963765	+	2029	0	0.564615	0.115104	0.164844
NYAP2	2;2;2;2;2;2;2;2;2;2;2;2;2	225399710;225400561;225400886;225408864;225408864;225513371;225513371;225581941;225581941;225626917;225626917;225651432;225651432	225400255;225401043;225401043;225409101;225409101;225513672;225513672;225583035;225583035;225627126;225627126;225654018;225654018	+;+;+;+;+;+;+;+;+;+;+;+;+	5461	5.26905	1.39853	0	1.27853
AC016717.1	2	225698254	225698539	+	286	13.737	1.3352	0	2.77749
RP11-314B1.2	2	225698514	225703654	+	5141	21.5162	7.44646	0.0100951	4.76558
BANF1P3	2	230725143	230725403	-	261	2.33213	10.6074	3.57923	2.40279
RP11-562I5.2	2;2;2;2;2	231497090;231503081;231504122;231506500;231507169	231497252;231503205;231504242;231506641;231507256	-;-;-;-;-	639	1.73193	0.448202	1.34011	1.30856
RBM44	2;2;2;2;2;2;2;2;2;2;2;2;2;2;2;2;2;2;2;2;2;2;2;2;2;2;2;2;2;2;2;2;2;2;2;2;2;2;2;2;2;2;2;2;2;2;2;2;2;2;2;2;2;2;2;2;2;2;2;2;2;2;2;2	237798389;237798745;237798752;237799178;237813592;237813592;237813592;237813592;237813664;237816993;237816993;237816993;237818901;237818901;237818901;237820175;237820175;237820175;237820175;237820175;237821071;237821071;237821071;237821346;237821346;237821346;237821346;237821743;237821743;237821743;237821743;237823440;237823440;237823440;237823440;237824291;237824291;237824291;237824291;237827250…	237798861;237798861;237798861;237799416;237813682;237813682;237813682;237813682;237813682;237818596;237818596;237818596;237818959;237818959;237818959;237820286;237820336;237820351;237820351;237821254;237821254;237821254;237821254;237821368;237821368;237821368;237821368;237821827;237821827;237821827;237821827;237823554;237823554;237823554;237823554;237824419;237824419;237824419;237824419;237827329…	+;+;+;+;+;+;+;+;+;+;+;+;+;+;+;+;+;+;+;+;+;+;+;+;+;+;+;+;+;+;+;+;+;+;+;+;+;+;+;+;+;+;+;+;+;+;+;+;+;+;+;+;+;+;+;+;+;+;+;+;+;+;+;+	6049	0.182956	0.0157823	0.0428987	0.186615
FTLP3	20	4023917	4024444	+	528	1.04801	3.34496	0.29488	1.34611
PLCB4	20;20;20;20;20;20;20;20;20;20;20;20;20;20;20;20;20;20;20;20;20;20;20;20;20;20;20;20;20;20;20;20;20;20;20;20;20;20;20;20;20;20;20;20;20;20;20;20;20;20;20;20;20;20;20;20;20;20;20;20;20;20;20;20;20;20;20;20;20;20;20;20;20;20;20;20;20;20;20;20;20;20;20;20;20;20;20;20;20;20;20;20;20;20;20;20;20;20;20;20;20;20;20;20;20;20;20;20;20;20;20;20;20;20;20;20;20;20;20;20;20;20;20;20;20;20;20;20;20;20;20;20;20;…	9068763;9068807;9069054;9069101;9096287;9096287;9166358;9217390;9217390;9217390;9217390;9217390;9217390;9307800;9307800;9307800;9307800;9307800;9307800;9307800;9307800;9307800;9307800;9337126;9337126;9337126;9337126;9337126;9337126;9337126;9337126;9337126;9337126;9338008;9338008;9338008;9338008;9338008;9338008;9338008;9338008;9338008;9338008;9338894;9338894;9338894;9338894;9338894;9338894;9338894…	9068903;9068903;9069206;9069206;9096342;9096342;9166695;9217452;9217452;9217452;9217452;9217452;9217452;9307898;9307898;9307898;9307898;9307898;9307898;9307898;9307898;9307898;9307898;9337206;9337206;9337206;9337206;9337206;9337206;9337206;9337206;9337206;9337206;9338067;9338067;9338067;9338067;9338021;9338067;9338067;9338067;9338067;9338067;9339037;9339037;9339037;9339037;9339037;9338912;9339037…	+;+;+;+;+;+;+;+;+;+;+;+;+;+;+;+;+;+;+;+;+;+;+;+;+;+;+;+;+;+;+;+;+;+;+;+;+;+;+;+;+;+;+;+;+;+;+;+;+;+;+;+;+;+;+;+;+;+;+;+;+;+;+;+;+;+;+;+;+;+;+;+;+;+;+;+;+;+;+;+;+;+;+;+;+;+;+;+;+;+;+;+;+;+;+;+;+;+;+;+;+;+;+;+;+;+;+;+;+;+;+;+;+;+;+;+;+;+;+;+;+;+;+;+;+;+;+;+	6900	0.505234	0.110686	0.300863	0.242369
SNORD17	20	17962710	17962946	-	237	14.9428	5.03518	18.3945	11.6429
RP5-1085F17.3	20	32856621	32858751	+	2131	0.623202	2.08316	1.26642	0.76515
RALY-AS1	20;20;20;20;20;20;20	33983052;33992488;33992488;33993060;33993060;33994205;33994205	33983596;33992905;33992905;33993150;33993124;33994355;33994357	-;-;-;-;-;-;-	1207	0.366761	1.62143	1.41894	0.831323
XPOTP1	20	34213495	34215892	-	2398	1.0384	0.298583	0.67092	1.22043
RP4-564F22.5	20;20	38406011;38415106	38406322;38416797	-;-	2004	0.220899	0.690754	0.517953	0.751053
SNORA71B	20;20	38425083;38425198	38425354;38425331	-;-	272	7.93408	2.63236	4.38851	6.14832
RPL37AP1	20	44466564	44466842	-	279	1.38834	6.50133	2.69725	1.64837
RPS2P7	20	45640486	45641370	-	885	0.56273	2.04957	0.4105	1.18103
PLTP	20;20;20;20;20;20;20;20;20;20;20;20;20;20;20;20;20;20;20;20;20;20;20;20;20;20;20;20;20;20;20;20;20;20;20;20;20;20;20;20;20;20;20;20;20;20;20;20;20;20;20;20;20;20;20;20;20;20;20;20;20;20;20;20;20;20;20;20;20;20;20;20;20;20	45898621;45898760;45898760;45898763;45898806;45899462;45899462;45899462;45899462;45899462;45899622;45899622;45899622;45899622;45899622;45899836;45899836;45899836;45899836;45899836;45902267;45902267;45902267;45902267;45902267;45902440;45902440;45902440;45902440;45902440;45904800;45904800;45904800;45904800;45904800;45904942;45904942;45904942;45904942;45904942;45906268;45906268;45906268;45906268;459…	45899063;45899063;45899063;45899063;45899063;45899538;45899538;45899538;45899538;45899538;45899685;45899685;45899685;45899685;45899685;45899878;45899878;45899878;45899878;45899878;45902334;45902334;45902334;45902334;45902334;45902604;45902604;45902604;45902604;45902604;45904859;45904859;45904859;45904859;45904859;45905118;45905118;45905118;45905118;45905118;45906359;45906359;45906359;45906359;459…	-;-;-;-;-;-;-;-;-;-;-;-;-;-;-;-;-;-;-;-;-;-;-;-;-;-;-;-;-;-;-;-;-;-;-;-;-;-;-;-;-;-;-;-;-;-;-;-;-;-;-;-;-;-;-;-;-;-;-;-;-;-;-;-;-;-;-;-;-;-;-;-;-;-	2541	0.457315	1.39011	18.2392	19.1355
ARFGEF2	20;20;20;20;20;20;20;20;20;20;20;20;20;20;20;20;20;20;20;20;20;20;20;20;20;20;20;20;20;20;20;20;20;20;20;20;20;20;20;20;20	48921890;48941199;48941864;48951323;48952705;48953556;48963830;48965872;48969147;48971120;48972326;48973145;48974766;48976016;48984729;48985408;48988304;48988491;48989285;48989556;48991040;48994451;48995783;48998100;48998193;48998336;48998336;49005070;49010232;49011924;49013564;49013831;49016280;49017249;49017496;49018884;49023051;49025313;49028530;49032049;49033023	48922010;48941229;48941987;48951469;48952884;48953790;48963898;48966023;48969277;48971354;48972425;48973284;48974874;48976199;48984840;48985613;48988388;48988662;48989436;48989684;48991198;48994598;48995882;48998233;48998233;48998446;48998505;49005221;49010404;49012084;49013694;49013960;49016415;49017387;49017550;49018998;49023181;49025481;49028668;49032166;49036693	+;+;+;+;+;+;+;+;+;+;+;+;+;+;+;+;+;+;+;+;+;+;+;+;+;+;+;+;+;+;+;+;+;+;+;+;+;+;+;+;+	8945	14.5931	4.47718	16.7852	18.1957
SNORD12B	20	49280319	49280409	+	91	44.9978	5.76998	27.3752	69.8341
TMSB4XP6	20	50840615	50840749	-	135	3.68901	12.3753	17.1074	4.49055
RNA5-8S5	21;21;21;21;GL000220.1;GL000220.1;KI270733.1;KI270733.1	8212572;8256781;8395607;8439823;112025;155997;128877;173956	8212724;8256933;8395759;8439975;112177;156149;129029;174108	+;+;+;+;+;+;+;+	1224	7.79258	0.0389979	1.10243	9.9456
AP003900.6	21;21;21;21;21;21	10328411;10328936;10338455;10340414;10342616;10342616	10329038;10329038;10338566;10340478;10342737;10342669	-;-;-;-;-;-	927	2.20863	0.514924	0.0279929	0.789267
HSPA13	21;21;21;21;21;21;21;21	14371115;14375652;14378199;14378342;14381203;14381203;14383095;14383277	14374284;14375819;14378412;14378412;14381543;14381543;14383187;14383484	-;-;-;-;-;-;-;-	4194	18.2735	5.75897	12.9067	13.7767
NRIP1	21;21;21;21;21;21;21;21;21;21;21;21;21;21;21;21;21;21;21;21;21;21;21	14961235;14961235;14961235;14967996;14968155;14987954;14988141;14991201;15002180;15014344;15014344;15014344;15043495;15043495;15043495;15043495;15043495;15064745;15064745;15064745;15065725;15065725;15065725	14968526;14968526;14968526;14968526;14968526;14988192;14988192;14991306;15002368;15014466;15014466;15014466;15043574;15043574;15043574;15043574;15043574;15065000;15064934;15064805;15065936;15065903;15065815	-;-;-;-;-;-;-;-;-;-;-;-;-;-;-;-;-;-;-;-;-;-;-	8497	2.20767	0.685357	5.24058	5.46656
AP000472.2	21;21;21;21;21;21;21;21;21;21;21;21	22008944;22009158;22016300;22016300;22017888;22041174;22041220;22042945;22042945;22054310;22096529;22098313	22009358;22009358;22016410;22016410;22018156;22041435;22041435;22043087;22043108;22054369;22096586;22098459	-;-;-;-;-;-;-;-;-;-;-;-	1486	0.707515	0.192733	0	0.970657
LTN1	21;21;21;21;21;21;21;21;21;21;21;21;21;21;21;21;21;21;21;21;21;21;21;21;21;21;21;21;21;21;21;21;21;21;21;21;21;21;21;21;21;21;21;21;21;21;21;21;21;21;21;21;21;21;21;21;21;21;21;21;21;21;21;21;21;21;21;21;21;21;21;21;21;21;21;21;21;21;21;21;21;21;21;21;21;21;21;21;21;21;21;21;21;21;21;21;21;21;21;21;21;21;21;21;21;21;21;21;21;21;21;21;21;21;21;21;21;21	28928144;28928144;28928144;28931155;28931155;28931155;28932470;28932470;28932470;28935109;28935109;28935109;28936526;28936526;28936526;28941220;28941220;28941220;28943262;28943262;28943262;28943667;28943667;28943667;28944383;28944383;28944383;28945807;28945807;28945807;28946152;28946152;28946152;28947464;28947464;28947464;28952160;28952160;28952160;28953217;28953217;28953217;28956762;28956762;289…	28930510;28930510;28930510;28931322;28931322;28931322;28932664;28932664;28932664;28935329;28935329;28935329;28936697;28936697;28936697;28941406;28941406;28941406;28943336;28943336;28943336;28943904;28943904;28943904;28944596;28944596;28944596;28945951;28945951;28945951;28946287;28946287;28946287;28947606;28947606;28947606;28952264;28952264;28952264;28953376;28953376;28953376;28956948;28956948;289…	-;-;-;-;-;-;-;-;-;-;-;-;-;-;-;-;-;-;-;-;-;-;-;-;-;-;-;-;-;-;-;-;-;-;-;-;-;-;-;-;-;-;-;-;-;-;-;-;-;-;-;-;-;-;-;-;-;-;-;-;-;-;-;-;-;-;-;-;-;-;-;-;-;-;-;-;-;-;-;-;-;-;-;-;-;-;-;-;-;-;-;-;-;-;-;-;-;-;-;-;-;-;-;-;-;-;-;-;-;-;-;-;-;-;-;-;-;-	8876	6.8265	2.02206	9.5834	6.99008
SLC5A3	21;21	34073570;34094863	34073745;34106262	+;+	11576	17.0413	3.5462	11.4056	2.67624
MORC3	21;21;21;21;21;21;21;21;21;21;21;21;21;21;21;21;21;21;21;21;21;21;21;21;21;21;21;21;21;21;21;21;21;21;21;21;21;21;21;21;21;21;21;21;21;21;21;21;21;21;21;21;21;21;21;21;21;21;21;21;21;21;21;21;21;21;21;21;21;21;21;21;21;21;21;21;21;21;21;21;21;21;21	36320189;36320189;36320231;36333419;36333646;36333646;36336874;36336874;36336874;36336874;36337732;36337732;36337732;36338774;36338774;36338774;36341399;36341399;36344579;36344579;36344912;36344912;36347872;36349311;36349311;36349311;36356620;36356620;36356620;36359955;36359955;36359955;36360184;36360184;36361836;36362183;36362183;36364093;36364093;36364093;36368988;36368988;36368988;36369611;363…	36320303;36320303;36320303;36333718;36333718;36333718;36336990;36337006;36337006;36337006;36337946;36337946;36337946;36338921;36339527;36338921;36341546;36341546;36344707;36344707;36345031;36345031;36348260;36349408;36349408;36349408;36356724;36356724;36356724;36360049;36360077;36360077;36360258;36360258;36362228;36362228;36362228;36364259;36364259;36364259;36369115;36369876;36369876;36369876;363…	+;+;+;+;+;+;+;+;+;+;+;+;+;+;+;+;+;+;+;+;+;+;+;+;+;+;+;+;+;+;+;+;+;+;+;+;+;+;+;+;+;+;+;+;+;+;+;+;+;+;+;+;+;+;+;+;+;+;+;+;+;+;+;+;+;+;+;+;+;+;+;+;+;+;+;+;+;+;+;+;+;+;+	6408	5.24164	1.69093	5.95282	4.43662
AP001429.1	21	37100814	37101343	+	530	2.19252	0	2.15429	0.473305
AL773572.7	21;21;21;21;21;21;21;21;21;21	41176322;41176446;41180472;41180532;41182150;41186123;41186123;41186123;41186448;41186448	41176786;41176786;41180573;41180573;41182245;41186320;41186342;41186342;41186788;41186773	-;-;-;-;-;-;-;-;-;-	1224	20.7055	5.7327	0	0.580675
LL22NC03-86G7.1	22;22	21938293;21941102	21939613;21977632	+;+	37852	0.0102332	0.0327874	0.0095977	0.0265087
LL22NC03-2H8.5	22	22283928	22287220	-	3293	0.596537	0.130459	1.16627	0.190443
GGTLC2	22;22;22;22;22;22;22;22;22;22;22;22;22;22;22;22;22;22;22;22;22;22;22;22;22;22	22644475;22646082;22646310;22646312;22646312;22646346;22646346;22646754;22646754;22646754;22646754;22646754;22646983;22646983;22646983;22646983;22646983;22647141;22647177;22647177;22647177;22647595;22647595;22647595;22647595;22647595	22644647;22646180;22646521;22646521;22646521;22646521;22646521;22646881;22646881;22646881;22646881;22646881;22647095;22647038;22647290;22647095;22647095;22647290;22647290;22647290;22647290;22647741;22647741;22647898;22647903;22647903	+;+;+;+;+;+;+;+;+;+;+;+;+;+;+;+;+;+;+;+;+;+;+;+;+;+	1229	0.090049	2.89353	0	0
SC22CB-1E7.1	22	32039490	32039896	+	407	1.90342	7.09551	3.18789	3.38989
RP3-449O17.1	22;22;22;22;22;22;22;22;22;22;22;22;22;22;22;22;22;22;22;22;22;22;22;22;22;22;22;22;22;22;22;22;22;22;22;22;22;22;22;22;22;22;22;22;22;22;22;22;22;22;22;22	38335762;38336125;38336337;38336608;38343867;38344279;38344532;38344624;38347489;38347489;38350377;38360399;38361140;38361381;38361399;38361399;38361399;38361399;38361399;38363054;38368898;38369986;38369986;38369986;38380151;38380370;38380370;38380370;38380370;38380370;38380370;38380370;38380370;38380937;38380937;38380937;38380937;38380937;38380937;38380937;38380937;38380937;38381931;38384050;383…	38335809;38336173;38336706;38336706;38343964;38344434;38344741;38344741;38347585;38347585;38350999;38360868;38361560;38361560;38361560;38361560;38361560;38361560;38361560;38363104;38369379;38370045;38370045;38370045;38380423;38380423;38380423;38380423;38380423;38380423;38380423;38380423;38380423;38380990;38380990;38380990;38380990;38380990;38380990;38380990;38380990;38380990;38381984;38384096;383…	-;-;-;-;-;-;-;-;-;-;-;-;-;-;-;-;-;-;-;-;-;-;-;-;-;-;-;-;-;-;-;-;-;-;-;-;-;-;-;-;-;-;-;-;-;-;-;-;-;-;-;-	3851	0.675344	0.210716	0.592976	0.303984
UQCRFS1P1	22	39875289	39876108	+	820	1.55208	5.64652	0.189874	3.26311
RPL5P34	22	42776406	42777296	-	891	6.52098	29.5455	9.23229	9.2908
CTA-941F9.10	22	45657019	45680130	+	23112	0.0502786	0.00826124	0.0359286	0.0217075
CTA-29F11.1	22	46761894	46762563	-	670	1.15626	4.20339	4.49274	4.68007
ITPR1	3;3;3;3;3;3;3;3;3;3;3;3;3;3;3;3;3;3;3;3;3;3;3;3;3;3;3;3;3;3;3;3;3;3;3;3;3;3;3;3;3;3;3;3;3;3;3;3;3;3;3;3;3;3;3;3;3;3;3;3;3;3;3;3;3;3;3;3;3;3;3;3;3;3;3;3;3;3;3;3;3;3;3;3;3;3;3;3;3;3;3;3;3;3;3;3;3;3;3;3;3;3;3;3;3;3;3;3;3;3;3;3;3;3;3;3;3;3;3;3;3;3;3;3;3;3;3;3;3;3;3;3;3;3;3;3;3;3;3;3;3;3;3;3;3;3;3;3;3;3;3;3;3;3;3;3;3;3;3;3;3;3;3;3;3;3;3;3;3;3;3;3;3;3;3;3;3;3;3;3;3;3;3;3;3;3;3;3;3;3;3;3;3;3;3;3;3;3;3;3…	4493348;4493348;4493348;4493350;4493350;4493350;4494431;4494431;4494431;4494431;4494431;4494431;4516476;4516476;4516476;4516476;4516476;4516476;4516492;4521024;4521024;4521024;4521024;4521024;4521024;4521024;4596063;4627763;4627763;4627763;4627763;4627763;4627763;4627763;4627763;4639375;4639384;4639384;4639384;4639384;4639384;4639384;4639384;4639384;4642093;4642093;4642093;4642093;4642093;4642093…	4493605;4493605;4493605;4493605;4493605;4493605;4494506;4494506;4494506;4494506;4494506;4494506;4516583;4516583;4516583;4516583;4516583;4516583;4516583;4521094;4521094;4521094;4521094;4521094;4521094;4521094;4596184;4627878;4627878;4627878;4627878;4627878;4627878;4627878;4627878;4639470;4639409;4639470;4639470;4639470;4639470;4639470;4639470;4639470;4642251;4642251;4642251;4642251;4642251;4642251…	+;+;+;+;+;+;+;+;+;+;+;+;+;+;+;+;+;+;+;+;+;+;+;+;+;+;+;+;+;+;+;+;+;+;+;+;+;+;+;+;+;+;+;+;+;+;+;+;+;+;+;+;+;+;+;+;+;+;+;+;+;+;+;+;+;+;+;+;+;+;+;+;+;+;+;+;+;+;+;+;+;+;+;+;+;+;+;+;+;+;+;+;+;+;+;+;+;+;+;+;+;+;+;+;+;+;+;+;+;+;+;+;+;+;+;+;+;+;+;+;+;+;+;+;+;+;+;+	12895	15.0364	4.70116	1.78296	19.8943
PRRT3	3;3;3;3;3;3;3;3;3;3;3;3	9945542;9945542;9946085;9948580;9948758;9948758;9949101;9949101;9949101;9952322;9952322;9952322	9948001;9945711;9948001;9948913;9948913;9948913;9950172;9950172;9950172;9952394;9952390;9952374	-;-;-;-;-;-;-;-;-;-;-;-	3939	0.112384	0.339309	0.368918	0.477631
RN7SL4P	3	15738515	15738809	+	295	45.3936	10.6794	23.0818	32.0821
NR1D2	3;3;3;3;3;3;3;3;3;3;3;3;3;3;3;3;3;3;3;3;3;3;3;3;3;3;3;3;3;3;3	23945260;23945375;23946121;23954537;23954537;23954537;23954626;23956037;23956037;23956037;23956037;23959671;23959671;23959671;23959671;23961977;23961977;23961977;23961977;23963224;23964764;23964977;23964977;23964977;23967813;23967813;23967813;23967813;23977223;23977223;23977223	23945594;23945594;23946253;23954803;23954803;23954803;23954803;23956125;23956125;23956125;23956125;23959924;23959815;23959815;23959815;23962334;23962605;23962605;23962605;23963330;23965162;23965162;23965162;23965162;23968023;23968013;23968023;23968023;23977543;23978497;23980618	+;+;+;+;+;+;+;+;+;+;+;+;+;+;+;+;+;+;+;+;+;+;+;+;+;+;+;+;+;+;+	5820	5.99939	2.05041	6.45615	6.83879
SLC4A7	3;3;3;3;3;3;3;3;3;3;3;3;3;3;3;3;3;3;3;3;3;3;3;3;3;3;3;3;3;3;3;3;3;3;3;3;3;3;3;3;3;3;3;3;3;3;3;3;3;3;3;3;3;3;3;3;3;3;3;3;3;3;3;3;3;3;3;3;3;3;3;3;3;3;3;3;3;3;3;3;3;3;3;3;3;3;3;3;3;3;3;3;3;3;3;3;3;3;3;3;3;3;3;3;3;3;3;3;3;3;3;3;3;3;3;3;3;3;3;3;3;3;3;3;3;3;3;3;3;3;3;3;3;3;3;3;3;3;3;3;3;3;3;3;3;3;3;3;3;3;3;3;3;3;3;3;3;3;3;3;3;3;3;3;3;3;3;3;3;3;3;3;3;3;3;3;3;3;3;3;3;3;3;3;3;3;3;3;3;3;3;3;3;3;3;3;3;3;3;3…	27372721;27372723;27372723;27372723;27376606;27376606;27376606;27376606;27376606;27376606;27376606;27376606;27376729;27376764;27379249;27379249;27379249;27379249;27379249;27379249;27383153;27383153;27383153;27383153;27383153;27383153;27383153;27383153;27383153;27383153;27383153;27383153;27383153;27383153;27385892;27385892;27385892;27385892;27385892;27385892;27385892;27385892;27385892;27385892;273…	27376845;27376845;27376845;27376845;27376845;27376845;27376845;27376845;27376845;27376845;27376845;27376845;27376845;27376845;27379356;27379356;27379356;27379356;27379356;27379356;27383250;27383250;27383250;27383250;27383250;27383250;27383250;27383250;27383250;27383250;27383250;27383250;27383250;27383250;27386023;27386023;27386023;27386023;27386023;27386023;27386023;27386023;27386023;27386023;273…	-;-;-;-;-;-;-;-;-;-;-;-;-;-;-;-;-;-;-;-;-;-;-;-;-;-;-;-;-;-;-;-;-;-;-;-;-;-;-;-;-;-;-;-;-;-;-;-;-;-;-;-;-;-;-;-;-;-;-;-;-;-;-;-;-;-;-;-;-;-;-;-;-;-;-;-;-;-;-;-;-;-;-;-;-;-;-;-;-;-;-;-;-;-;-;-;-;-;-;-;-;-;-;-;-;-;-;-;-;-;-;-;-;-;-;-;-;-;-;-;-;-;-;-;-;-;-;-	9616	4.8798	1.05236	10.7295	5.69564
ZNF860	3;3;3;3;3	31981771;31981774;31986248;31988660;31988660	31981902;31981902;31986409;31988925;31991628	+;+;+;+;+	3263	4.86705	1.63841	3.18105	1.74256
TRANK1	3;3;3;3;3;3;3;3;3;3;3;3;3;3;3;3;3;3;3;3;3;3;3;3;3;3;3;3;3;3	36826820;36829564;36830873;36834762;36838372;36838613;36842622;36842680;36846248;36846248;36847200;36847200;36850154;36851719;36852146;36855173;36858718;36860906;36864319;36874126;36889829;36892202;36892901;36895640;36899107;36899109;36903149;36903149;36908323;36944787	36828375;36829662;36833919;36834907;36838504;36838716;36842710;36842710;36846404;36846404;36847346;36847346;36850651;36851856;36852345;36858049;36858894;36861160;36864480;36874296;36889960;36892340;36892984;36895758;36899259;36899259;36903275;36903275;36908518;36945057	-;-;-;-;-;-;-;-;-;-;-;-;-;-;-;-;-;-;-;-;-;-;-;-;-;-;-;-;-;-	11177	0.178229	0.0469776	0.0417903	0.235657
RPL29P11	3	37016523	37017014	-	492	1.87487	5.41852	3.45465	2.35556
NKTR	3;3;3;3;3;3;3;3;3;3;3;3;3;3;3;3;3;3;3;3;3;3;3;3;3;3;3;3;3;3;3;3;3;3;3;3;3;3;3;3;3;3;3;3;3;3;3;3;3;3;3;3;3;3;3;3;3;3;3;3;3;3;3;3;3;3;3;3;3;3;3;3;3;3;3;3;3;3;3;3;3;3;3;3;3;3;3;3;3;3;3;3;3;3;3;3;3;3;3;3;3;3;3;3;3;3;3;3;3;3;3;3;3;3;3;3;3;3;3;3;3;3;3;3;3;3;3;3	42600614;42600655;42600660;42600672;42600682;42600686;42600718;42600743;42600761;42600980;42600984;42600984;42600984;42600984;42600984;42600984;42600984;42600984;42611103;42617570;42617570;42617570;42617570;42617570;42617570;42617570;42617570;42619020;42619020;42619020;42619020;42619020;42619020;42619020;42619020;42619664;42619664;42619664;42619664;42619664;42619664;42619664;42619819;42620016;426…	42600778;42600778;42600778;42600778;42600778;42600778;42600778;42600778;42601064;42601064;42603056;42601064;42601064;42601064;42601064;42601064;42601064;42601064;42611184;42617644;42617644;42617644;42617644;42617644;42617644;42617644;42617644;42619127;42619127;42619127;42619127;42619127;42619127;42619708;42619127;42619708;42619708;42619708;42619723;42621516;42619708;42619708;42621516;42620043;426…	+;+;+;+;+;+;+;+;+;+;+;+;+;+;+;+;+;+;+;+;+;+;+;+;+;+;+;+;+;+;+;+;+;+;+;+;+;+;+;+;+;+;+;+;+;+;+;+;+;+;+;+;+;+;+;+;+;+;+;+;+;+;+;+;+;+;+;+;+;+;+;+;+;+;+;+;+;+;+;+;+;+;+;+;+;+;+;+;+;+;+;+;+;+;+;+;+;+;+;+;+;+;+;+;+;+;+;+;+;+;+;+;+;+;+;+;+;+;+;+;+;+;+;+;+;+;+;+	17356	6.35257	2.05719	13.1093	8.42387
RPS24P8	3	45159774	45160175	-	402	2.68417	11.9334	4.17386	5.09607
ARIH2OS	3	48917788	48919385	-	1598	0.138511	0.687027	0.162387	0.156978
PTPRG	3;3;3;3;3;3;3;3;3;3;3;3;3;3;3;3;3;3;3;3;3;3;3;3;3;3;3;3;3;3;3;3;3;3;3;3;3;3;3;3;3;3;3;3;3;3;3;3;3;3;3;3;3;3;3;3;3;3;3;3;3;3;3;3;3;3;3;3;3;3;3;3;3;3;3;3;3;3;3;3;3;3;3;3;3;3;3;3;3;3	61561569;61561851;61561911;61561911;61748878;61748878;61748878;61748878;61769294;61989625;61989625;62003349;62003349;62078163;62078163;62132602;62132602;62157067;62157067;62167971;62167971;62191469;62191469;62195062;62195062;62201505;62201505;62203173;62203173;62217583;62218851;62218851;62218851;62231225;62243576;62243805;62243807;62243807;62243807;62255124;62255124;62255124;62255124;62255124;622…	61562372;61562372;61562372;61562372;61748982;61751049;61748982;61748982;61771395;61989804;61989804;62003497;62003497;62078258;62078258;62132668;62132668;62157224;62157224;62168163;62168163;62191653;62191653;62195170;62195170;62201554;62201554;62203950;62203950;62217877;62218983;62218983;62218983;62231311;62243898;62243898;62243898;62243898;62243898;62255215;62255215;62255215;62255215;62255215;622…	+;+;+;+;+;+;+;+;+;+;+;+;+;+;+;+;+;+;+;+;+;+;+;+;+;+;+;+;+;+;+;+;+;+;+;+;+;+;+;+;+;+;+;+;+;+;+;+;+;+;+;+;+;+;+;+;+;+;+;+;+;+;+;+;+;+;+;+;+;+;+;+;+;+;+;+;+;+;+;+;+;+;+;+;+;+;+;+;+;+	14629	3.30596	1.07677	0.627938	3.39522
ATXN7	3;3;3;3;3;3;3;3;3;3;3;3;3;3;3;3;3;3;3;3;3;3;3;3;3;3;3;3;3;3;3;3;3;3;3;3;3;3;3;3;3;3;3;3;3;3;3;3;3;3;3;3;3;3;3;3;3;3;3;3;3;3;3;3;3;3;3;3;3;3;3;3;3;3;3;3;3;3;3;3;3	63864557;63864557;63864560;63873749;63898399;63898399;63898399;63898399;63911929;63912588;63912588;63912588;63912588;63912588;63913157;63913157;63913157;63913157;63952379;63952379;63952379;63952379;63967744;63967807;63968369;63979915;63979915;63979915;63979915;63979915;63979915;63979915;63982186;63982186;63982186;63982186;63982186;63982186;63982187;63982891;63982939;63982939;63982939;63982939;639…	63864999;63864999;63864999;63873846;63898497;63898497;63898497;63898497;63912181;63912923;63912923;63912923;63912675;63912923;63913225;63913225;63913225;63913225;63952483;63952483;63952483;63952483;63967975;63967975;63968462;63980663;63980167;63980167;63980167;63980167;63980167;63980167;63982423;63982445;63982445;63982445;63982445;63982445;63982445;63983021;63983021;63983021;63983021;63983021;639…	+;+;+;+;+;+;+;+;+;+;+;+;+;+;+;+;+;+;+;+;+;+;+;+;+;+;+;+;+;+;+;+;+;+;+;+;+;+;+;+;+;+;+;+;+;+;+;+;+;+;+;+;+;+;+;+;+;+;+;+;+;+;+;+;+;+;+;+;+;+;+;+;+;+;+;+;+;+;+;+;+	9172	3.49917	1.14494	3.57611	3.54407
PSMD6-AS2	3;3;3	64004022;64009697;64011797	64006068;64009753;64012148	+;+;+	2456	0.923754	0.252661	1.20449	0.902221
ADAMTS9	3;3;3;3;3;3;3;3;3;3;3;3;3;3;3;3;3;3;3;3;3;3;3;3;3;3;3;3;3;3;3;3;3;3;3;3;3;3;3;3;3;3;3;3;3;3;3;3;3;3;3;3;3;3;3;3;3;3;3;3;3;3;3;3;3;3;3;3;3;3;3;3;3;3;3;3;3;3;3;3;3;3;3;3;3;3;3;3;3;3;3;3;3;3;3;3;3;3;3;3;3;3;3;3;3;3;3;3;3;3;3;3;3;3;3;3;3;3;3;3;3;3;3;3;3;3;3;3;3;3;3;3;3;3;3;3;3;3;3;3;3;3;3;3;3;3;3;3;3;3;3;3;3;3;3;3;3;3;3;3;3;3;3;3;3;3;3;3;3;3;3;3;3	64515654;64515657;64515813;64516915;64521481;64521494;64522166;64522166;64522166;64522166;64522166;64533166;64533166;64533166;64533166;64539203;64539203;64539203;64539203;64541095;64541095;64541095;64541320;64541320;64541320;64541526;64541526;64541526;64541838;64541838;64541838;64546758;64546758;64546758;64550149;64550892;64550892;64550892;64561578;64561578;64561578;64561578;64568368;64568368;645…	64517121;64517121;64517121;64517121;64521668;64521668;64522260;64522260;64522511;64522260;64522260;64533270;64533270;64533270;64533270;64539217;64539294;64539294;64539294;64541228;64541228;64541228;64541414;64541414;64541414;64541620;64541620;64541620;64541970;64541970;64541970;64546952;64546952;64546952;64551062;64551062;64551062;64551062;64561751;64561751;64561751;64561751;64568535;64568535;645…	-;-;-;-;-;-;-;-;-;-;-;-;-;-;-;-;-;-;-;-;-;-;-;-;-;-;-;-;-;-;-;-;-;-;-;-;-;-;-;-;-;-;-;-;-;-;-;-;-;-;-;-;-;-;-;-;-;-;-;-;-;-;-;-;-;-;-;-;-;-;-;-;-;-;-;-;-;-;-;-;-;-;-;-;-;-;-;-;-;-;-;-;-;-;-;-;-;-;-;-;-;-;-;-;-;-;-;-;-;-;-;-;-;-;-;-;-;-;-;-;-;-;-;-;-;-;-;-	10680	0.186523	0.062572	0.466507	0.00391466
SUCLG2-AS1	3;3;3;3;3;3;3;3;3;3;3;3;3;3;3;3;3	67654697;67654758;67668247;67669816;67669816;67669816;67670829;67670829;67670882;67746771;67746771;67749853;67750414;67840022;67844233;67889010;67947141	67655102;67655102;67668277;67669909;67669909;67669909;67671004;67671004;67671004;67746957;67747110;67749970;67750669;67840839;67844352;67889109;67947713	+;+;+;+;+;+;+;+;+;+;+;+;+;+;+;+;+	3032	0.547511	0.141689	0.102702	0.661878
TMF1	3;3;3;3;3;3;3;3;3;3;3;3;3;3;3;3;3;3;3;3;3;3;3;3;3;3;3;3;3;3;3;3;3;3;3;3;3;3	69019827;69023077;69024055;69024055;69024282;69025560;69025560;69025560;69025996;69025996;69025996;69027900;69027900;69028226;69028226;69029815;69029815;69033548;69035023;69035023;69038564;69038564;69038843;69038843;69039551;69039551;69042807;69042807;69043750;69043750;69043792;69044492;69044492;69044492;69047358;69047358;69051945;69051945	69023320;69023320;69024180;69024180;69024395;69025712;69025712;69025712;69026100;69026097;69026097;69027992;69027992;69028295;69028295;69029977;69030007;69033704;69035115;69035115;69038720;69038720;69039009;69039009;69039693;69039693;69042912;69042912;69043876;69043876;69043876;69044628;69044595;69044595;69048562;69048562;69052290;69052303	-;-;-;-;-;-;-;-;-;-;-;-;-;-;-;-;-;-;-;-;-;-;-;-;-;-;-;-;-;-;-;-;-;-;-;-;-;-	6999	8.03265	2.7894	9.26898	7.03082
EBLN2	3	73061659	73063337	+	1679	0.955759	0.255867	1.85464	1.41935
ROBO1	3;3;3;3;3;3;3;3;3;3;3;3;3;3;3;3;3;3;3;3;3;3;3;3;3;3;3;3;3;3;3;3;3;3;3;3;3;3;3;3;3;3;3;3;3;3;3;3;3;3;3;3;3;3;3;3;3;3;3;3;3;3;3;3;3;3;3;3;3;3;3;3;3;3;3;3;3;3;3;3;3;3;3;3;3;3;3;3;3;3;3;3;3;3;3;3;3;3;3;3;3;3;3;3;3;3;3;3;3;3;3;3;3;3;3;3;3;3;3;3;3;3;3;3;3;3;3;3;3;3;3;3;3;3;3;3;3;3;3;3;3;3;3;3;3;3;3;3;3;3;3;3;3;3;3;3;3;3;3;3;3;3;3;3;3;3;3;3;3;3;3;3;3;3;3;3;3;3;3;3;3;3;3;3;3;3;3;3;3;3;3;3;3;3;3;3;3;3;3;3…	78597240;78597241;78597246;78597246;78598688;78598811;78600113;78600113;78600113;78600113;78600113;78600113;78600113;78606733;78606733;78606733;78606733;78606733;78606733;78606733;78606808;78607246;78614648;78614648;78614648;78614648;78614648;78614648;78614648;78617635;78617635;78617635;78617635;78617635;78617635;78617635;78627321;78627321;78627321;78627321;78627321;78627321;78627321;78627407;786…	78598927;78598927;78598927;78598927;78598927;78598927;78600309;78600309;78600309;78600309;78600309;78600309;78600309;78607041;78607041;78607041;78607041;78607041;78607041;78607041;78607041;78607289;78614800;78614800;78614800;78614800;78614800;78614800;78614800;78618041;78618041;78618041;78618041;78618041;78618041;78618041;78627569;78627569;78627569;78627569;78627569;78627569;78627569;78627569;786…	-;-;-;-;-;-;-;-;-;-;-;-;-;-;-;-;-;-;-;-;-;-;-;-;-;-;-;-;-;-;-;-;-;-;-;-;-;-;-;-;-;-;-;-;-;-;-;-;-;-;-;-;-;-;-;-;-;-;-;-;-;-;-;-;-;-;-;-;-;-;-;-;-;-;-;-;-;-;-;-;-;-;-;-;-;-;-;-;-;-;-;-;-;-;-;-;-;-;-;-;-;-;-;-;-;-;-;-;-;-;-;-;-;-;-;-;-;-;-;-;-;-;-;-;-;-;-;-	10875	5.07302	1.76449	25.3243	8.28867
VGLL3	3;3;3;3;3;3;3;3;3;3;3;3;3;3;3;3;3	86876388;86906019;86908381;86908986;86937969;86947010;86961906;86968590;86968590;86968590;86968703;86978526;86978526;86978526;86990618;86990618;86990618	86877088;86906154;86908610;86909058;86947067;86947067;86963067;86969123;86969123;86968631;86969123;86978802;86978802;86978643;86990702;86991107;86991119	-;-;-;-;-;-;-;-;-;-;-;-;-;-;-;-;-	12714	2.18485	0.589441	0.983769	11.5192
ZNF654	3;3;3;3;3;3;3;3;3;3;3;3;3;3;3;3;3;3;3;3;3;3	88059274;88059274;88086257;88086257;88086320;88113115;88113115;88113115;88126134;88126134;88126134;88128809;88128809;88128809;88129687;88129687;88135061;88135061;88138705;88139112;88141645;88141645	88059505;88059505;88086402;88086402;88086402;88113196;88113196;88113196;88126269;88126269;88126269;88129055;88129011;88129011;88129826;88129826;88135202;88135498;88141048;88141048;88144664;88144665	+;+;+;+;+;+;+;+;+;+;+;+;+;+;+;+;+;+;+;+;+;+	6786	1.97334	0.604933	2.52382	1.91607
CRYBG3	3;3;3;3;3;3;3;3;3;3;3;3;3;3;3;3;3;3;3;3;3;3;3;3;3;3;3;3;3;3;3;3;3	97822040;97843195;97864217;97871842;97879704;97879985;97881072;97886631;97888341;97889355;97892860;97895959;97898883;97899137;97900453;97912167;97915610;97924212;97924212;97933694;97933694;97933694;97936785;97936785;97936785;97941148;97941148;97941148;97942284;97942284;97943226;97943226;97944834	97822355;97843261;97864647;97878037;97879748;97880100;97881219;97886767;97888455;97889390;97892993;97896085;97899025;97899263;97900485;97912276;97915736;97924411;97924411;97933833;97933833;97933833;97936908;97936908;97936908;97941306;97941306;97941261;97942443;97942443;97943570;97944963;97944957	+;+;+;+;+;+;+;+;+;+;+;+;+;+;+;+;+;+;+;+;+;+;+;+;+;+;+;+;+;+;+;+;+	10929	2.60246	0.912828	3.50931	2.84998
SENP7	3;3;3;3;3;3;3;3;3;3;3;3;3;3;3;3;3;3;3;3;3;3;3;3;3;3;3;3;3;3;3;3;3;3;3;3;3;3;3;3;3;3;3;3;3;3;3;3;3;3;3;3;3;3;3;3;3;3;3;3;3;3;3;3;3;3;3;3;3;3;3;3;3;3;3;3;3;3;3;3;3;3;3;3;3;3;3;3;3;3;3;3;3;3;3;3;3;3;3;3;3;3;3;3;3;3;3;3;3;3;3;3;3;3;3;3;3;3;3;3;3;3;3;3;3	101324205;101324273;101324273;101324273;101325540;101325867;101327666;101327666;101327666;101327666;101327666;101327666;101328478;101328478;101328478;101328478;101328478;101328478;101328646;101328646;101328646;101328646;101328646;101328646;101330334;101330334;101330334;101330334;101330334;101330334;101331985;101331985;101331985;101331985;101331985;101331985;101332770;101332770;101332770;101332770…	101326080;101326080;101326080;101326080;101326080;101326080;101327816;101327816;101327816;101327816;101327816;101327816;101328546;101328546;101328546;101328546;101328546;101328546;101328689;101328689;101328689;101328689;101328689;101328689;101330386;101330386;101330386;101330386;101330386;101330386;101332109;101332109;101332109;101332109;101332109;101332109;101332862;101333269;101332862;101332862…	-;-;-;-;-;-;-;-;-;-;-;-;-;-;-;-;-;-;-;-;-;-;-;-;-;-;-;-;-;-;-;-;-;-;-;-;-;-;-;-;-;-;-;-;-;-;-;-;-;-;-;-;-;-;-;-;-;-;-;-;-;-;-;-;-;-;-;-;-;-;-;-;-;-;-;-;-;-;-;-;-;-;-;-;-;-;-;-;-;-;-;-;-;-;-;-;-;-;-;-;-;-;-;-;-;-;-;-;-;-;-;-;-;-;-;-;-;-;-;-;-;-;-;-;-	6396	2.29265	0.425392	2.4992	1.65378
RP11-144C15.2	3	101457241	101457732	-	492	0.674819	2.23144	1.79325	1.44461
CEP97	3;3;3;3;3;3;3;3;3;3;3;3;3;3;3;3;3;3;3;3;3;3;3;3;3;3;3;3;3;3;3;3;3;3;3;3;3;3;3;3;3;3;3;3;3;3;3	101723925;101724593;101724655;101724658;101726594;101726594;101726594;101726594;101727383;101727383;101727383;101727383;101727470;101728814;101728836;101728836;101731840;101731840;101731840;101731840;101731840;101732488;101732488;101732488;101732488;101732488;101732611;101755430;101755430;101755430;101755430;101755430;101757063;101757063;101757063;101757073;101757634;101757634;101757634;101757811…	101724719;101724719;101724719;101724719;101726736;101726736;101726736;101726736;101727541;101727541;101727541;101727541;101727541;101728937;101728937;101728937;101731953;101731953;101731953;101731953;101731953;101732654;101732654;101732654;101732654;101732654;101732654;101755478;101755594;101755594;101755594;101755594;101757196;101757196;101757196;101757196;101758423;101759512;101758423;101758423…	+;+;+;+;+;+;+;+;+;+;+;+;+;+;+;+;+;+;+;+;+;+;+;+;+;+;+;+;+;+;+;+;+;+;+;+;+;+;+;+;+;+;+;+;+;+;+	9550	3.32011	1.11961	2.76613	4.44791
LINC00882	3;3;3;3;3;3;3;3;3;3;3;3;3;3;3;3;3;3;3;3;3;3;3;3;3;3;3;3	106836811;106839475;106920966;106922058;106927835;107040075;107109790;107109790;107109790;107109790;107110592;107111485;107111866;107112060;107114753;107129193;107129888;107129888;107129888;107129888;107129888;107129888;107129888;107240443;107240443;107240443;107240443;107240443	106838782;106839592;106921060;106922093;106927994;107040116;107110004;107110004;107110004;107110004;107110653;107112146;107112146;107112146;107114843;107129317;107129992;107129992;107129992;107129991;107129991;107129992;107129992;107240641;107240638;107240627;107240589;107240632	-;-;-;-;-;-;-;-;-;-;-;-;-;-;-;-;-;-;-;-;-;-;-;-;-;-;-;-	3882	0.327849	0.110665	0.0267382	0.129238
RP11-381E24.1	3	108543367	108543875	-	509	2.93526	0.281337	4.8942	4.35335
PLCXD2	3;3;3;3;3;3;3;3;3;3;3;3;3;3;3;3;3;3	111674676;111674676;111674922;111691348;111692466;111707926;111707926;111707926;111707926;111713887;111713887;111713887;111720723;111732461;111732619;111778268;111845821;111845821	111675408;111675408;111675408;111691486;111692529;111708251;111708386;111708386;111708386;111714128;111714128;111714128;111726996;111732703;111732703;111778458;111846447;111846266	+;+;+;+;+;+;+;+;+;+;+;+;+;+;+;+;+;+	8974	0.536456	0.132977	0.190847	0.40998
PHLDB2	3;3;3;3;3;3;3;3;3;3;3;3;3;3;3;3;3;3;3;3;3;3;3;3;3;3;3;3;3;3;3;3;3;3;3;3;3;3;3;3;3;3;3;3;3;3;3;3;3;3;3;3;3;3;3;3;3;3;3;3;3;3;3;3;3;3;3;3;3;3;3;3;3;3;3;3;3;3;3;3;3;3;3;3;3;3;3;3;3;3;3;3;3;3;3;3;3;3;3;3;3;3;3;3;3;3;3;3;3;3;3;3;3;3;3;3;3;3;3;3;3;3;3;3;3;3;3;3;3;3;3;3;3;3;3;3;3;3;3;3;3;3;3;3;3;3;3	111732497;111845821;111859180;111859180;111859291;111859750;111859760;111859796;111883963;111884064;111884064;111884064;111884064;111884064;111884064;111884064;111911610;111913319;111913319;111913319;111913319;111913319;111913319;111913319;111913319;111919072;111919072;111919072;111919072;111919072;111919072;111919072;111920282;111920282;111920282;111920282;111920282;111920282;111920282;111932269…	111732703;111845935;111859576;111859576;111859576;111859878;111859878;111859878;111885412;111885795;111885412;111885412;111885412;111885412;111885412;111885412;111911724;111913702;111913702;111913702;111917663;111913702;111913702;111913702;111913702;111919215;111919215;111919215;111919215;111919215;111919215;111919215;111920419;111920419;111920419;111920419;111920419;111920419;111920419;111932397…	+;+;+;+;+;+;+;+;+;+;+;+;+;+;+;+;+;+;+;+;+;+;+;+;+;+;+;+;+;+;+;+;+;+;+;+;+;+;+;+;+;+;+;+;+;+;+;+;+;+;+;+;+;+;+;+;+;+;+;+;+;+;+;+;+;+;+;+;+;+;+;+;+;+;+;+;+;+;+;+;+;+;+;+;+;+;+;+;+;+;+;+;+;+;+;+;+;+;+;+;+;+;+;+;+;+;+;+;+;+;+;+;+;+;+;+;+;+;+;+;+;+;+;+;+;+;+;+	12109	1.12873	0.331127	1.41009	7.9619
ZBTB20	3;3;3;3;3;3;3;3;3;3;3;3;3;3;3;3;3;3;3;3;3;3;3;3;3;3;3;3;3;3;3;3;3;3;3;3;3;3;3;3;3;3;3;3;3;3;3;3;3;3;3;3;3;3;3;3;3;3;3;3;3;3;3;3;3;3;3;3;3;3;3;3;3;3;3;3;3;3;3;3;3;3;3;3;3;3;3;3;3;3;3;3;3;3;3;3;3;3;3;3;3;3;3;3;3;3;3;3;3;3;3;3;3;3;3;3;3;3;3;3;3;3;3;3;3;3	114314501;114338094;114338107;114338652;114338652;114338653;114338684;114339304;114350274;114350274;114350274;114350274;114350274;114350274;114350274;114351686;114380217;114380217;114380217;114380217;114380217;114380217;114380217;114380217;114380217;114380358;114380777;114380777;114380882;114383616;114387275;114388065;114388066;114388066;114389005;114389005;114389005;114389005;114389005;114389005…	114339426;114339426;114339426;114339426;114339426;114339426;114339426;114339426;114351878;114351878;114351878;114351878;114351878;114351878;114351878;114351878;114380404;114380404;114380404;114380404;114380404;114380404;114380404;114380404;114380404;114380404;114380940;114380940;114380940;114383641;114387564;114388123;114388145;114388145;114389105;114389105;114389105;114389105;114389105;114389105…	-;-;-;-;-;-;-;-;-;-;-;-;-;-;-;-;-;-;-;-;-;-;-;-;-;-;-;-;-;-;-;-;-;-;-;-;-;-;-;-;-;-;-;-;-;-;-;-;-;-;-;-;-;-;-;-;-;-;-;-;-;-;-;-;-;-;-;-;-;-;-;-;-;-;-;-;-;-;-;-;-;-;-;-;-;-;-;-;-;-;-;-;-;-;-;-;-;-;-;-;-;-;-;-;-;-;-;-;-;-;-;-;-;-;-;-;-;-;-;-;-;-;-;-;-;-	31872	0.306729	0.092855	0.271935	0.169218
LRRC58	3;3;3;3	120324509;120334862;120335825;120348744	120331408;120335139;120335953;120349339	-;-;-;-	7903	30.5838	10.3222	21.8155	22.8881
RPL7AP11	3	121494110	121494908	+	799	2.47242	9.42422	1.61283	3.71934
SLC15A2	3;3;3;3;3;3;3;3;3;3;3;3;3;3;3;3;3;3;3;3;3;3;3;3;3;3;3;3;3;3;3;3;3;3;3;3;3;3;3;3;3;3;3;3;3;3;3;3;3;3;3;3;3;3;3;3;3;3;3;3;3;3;3;3;3	121894089;121894440;121895339;121896406;121896406;121896406;121897388;121897388;121897388;121911574;121911574;121913021;121913021;121913021;121914925;121915227;121915227;121915227;121915227;121915616;121915616;121915616;121915616;121922220;121922220;121922220;121922775;121922775;121922775;121923040;121923040;121923040;121923222;121923222;121924351;121924351;121924945;121924945;121927659;121927758…	121894581;121894581;121895372;121896493;121896493;121896493;121897529;121897529;121897529;121911666;121911666;121913120;121913120;121913120;121915040;121915317;121915317;121915317;121915317;121915693;121915639;121915693;121915693;121922302;121922302;121922302;121922861;121922861;121922861;121923130;121923129;121923129;121923266;121923266;121924383;121924383;121925033;121925033;121927839;121927839…	+;+;+;+;+;+;+;+;+;+;+;+;+;+;+;+;+;+;+;+;+;+;+;+;+;+;+;+;+;+;+;+;+;+;+;+;+;+;+;+;+;+;+;+;+;+;+;+;+;+;+;+;+;+;+;+;+;+;+;+;+;+;+;+;+	6210	0.187124	0.0307462	0.250719	0.121184
RP11-64K7.1	3	132175402	132176711	+	1310	0.253443	1.12957	0.31694	0.31915
ZBTB38	3;3;3;3;3;3;3;3;3;3;3;3;3;3;3;3;3;3;3;3;3;3;3;3;3;3;3;3;3;3;3;3;3;3;3;3;3;3;3;3;3;3;3;3;3;3;3;3;3;3;3;3;3;3;3;3;3;3;3;3;3;3;3;3;3;3;3;3;3;3;3;3;3;3;3;3;3;3;3;3;3;3;3;3	141324213;141368304;141368324;141368444;141368490;141368621;141369872;141369872;141369872;141369872;141369872;141381425;141381425;141381425;141381425;141381425;141383660;141384810;141385921;141386442;141386446;141386452;141386872;141386872;141386872;141386872;141386872;141386872;141386872;141386872;141386872;141386875;141386879;141387441;141387441;141387647;141387812;141392719;141394200;141396259…	141324456;141368804;141368804;141368804;141368804;141368804;141369946;141369946;141369946;141369946;141369946;141381487;141381487;141381487;141381487;141381487;141383709;141384875;141386058;141386755;141386937;141386755;141387578;141386937;141386937;141389837;141386937;141386937;141386937;141386937;141386937;141386937;141386937;141387887;141390034;141387887;141387887;141392870;141394457;141396503…	+;+;+;+;+;+;+;+;+;+;+;+;+;+;+;+;+;+;+;+;+;+;+;+;+;+;+;+;+;+;+;+;+;+;+;+;+;+;+;+;+;+;+;+;+;+;+;+;+;+;+;+;+;+;+;+;+;+;+;+;+;+;+;+;+;+;+;+;+;+;+;+;+;+;+;+;+;+;+;+;+;+;+;+	14243	12.8985	4.23612	5.33091	3.63106
XRN1	3;3;3;3;3;3;3;3;3;3;3;3;3;3;3;3;3;3;3;3;3;3;3;3;3;3;3;3;3;3;3;3;3;3;3;3;3;3;3;3;3;3;3;3;3;3;3;3;3;3;3;3;3;3;3;3;3;3;3;3;3;3;3;3;3;3;3;3;3;3;3;3;3;3;3;3;3;3;3;3;3;3;3;3;3;3;3;3;3;3;3;3;3;3;3;3;3;3;3;3;3;3;3;3;3;3;3;3;3;3;3;3;3;3;3;3;3;3;3;3;3;3;3;3;3;3;3;3;3;3;3;3;3;3;3;3;3;3;3;3;3;3;3;3;3;3;3;3;3;3;3;3;3;3;3;3;3;3;3;3;3;3;3;3;3;3;3;3;3;3;3;3;3;3;3;3;3;3;3;3;3;3;3;3	142306607;142309392;142311261;142312598;142312598;142312598;142313136;142318592;142318592;142318592;142318647;142318790;142318790;142318790;142318790;142329434;142329434;142329434;142329484;142332375;142332375;142332375;142332375;142332375;142332865;142332967;142332967;142332967;142332967;142335448;142335448;142335448;142335448;142347234;142347234;142347234;142355324;142355401;142355401;142355401…	142311813;142311813;142311813;142312758;142312758;142312758;142313174;142318694;142318694;142318694;142318694;142318903;142318903;142318903;142318903;142329615;142329615;142329615;142329615;142332534;142332424;142332534;142332534;142332531;142332890;142333089;142333089;142333089;142333089;142335505;142335509;142335509;142335509;142347342;142347342;142347342;142355496;142355496;142355496;142355496…	-;-;-;-;-;-;-;-;-;-;-;-;-;-;-;-;-;-;-;-;-;-;-;-;-;-;-;-;-;-;-;-;-;-;-;-;-;-;-;-;-;-;-;-;-;-;-;-;-;-;-;-;-;-;-;-;-;-;-;-;-;-;-;-;-;-;-;-;-;-;-;-;-;-;-;-;-;-;-;-;-;-;-;-;-;-;-;-;-;-;-;-;-;-;-;-;-;-;-;-;-;-;-;-;-;-;-;-;-;-;-;-;-;-;-;-;-;-;-;-;-;-;-;-;-;-;-;-	11982	6.06368	1.717	3.738	5.39792
BRD7P2	3	160100850	160102793	+	1944	1.53709	0.491085	3.33712	1.56997
SCARNA7	3	160514907	160515236	-	330	10.3963	0.578587	1.10089	2.91393
SKIL	3;3;3;3;3;3;3;3;3;3;3;3;3;3;3;3;3;3;3;3;3;3;3;3;3;3;3;3;3;3;3;3;3;3;3;3;3;3;3;3;3;3	170357678;170357685;170357715;170357726;170357734;170358509;170359623;170359623;170359699;170359699;170359699;170359699;170359699;170359699;170360321;170360368;170361212;170381244;170381244;170381244;170381244;170381244;170381276;170384533;170384533;170384533;170384533;170384533;170390223;170390223;170390223;170390223;170390223;170391036;170391036;170391036;170391036;170391036;170392259;170392259…	170357856;170357763;170357763;170357763;170357763;170358645;170361429;170361429;170360160;170359876;170359876;170360213;170361429;170360073;170360700;170361429;170361429;170381341;170381341;170381341;170381341;170381341;170381341;170385049;170384765;170384627;170384765;170384765;170390464;170390464;170390464;170390464;170390464;170391187;170391260;170391260;170391260;170391260;170396835;170392947…	+;+;+;+;+;+;+;+;+;+;+;+;+;+;+;+;+;+;+;+;+;+;+;+;+;+;+;+;+;+;+;+;+;+;+;+;+;+;+;+;+;+	7782	5.36144	1.74814	7.39603	7.99424
ECT2	3;3;3;3;3;3;3;3;3;3;3;3;3;3;3;3;3;3;3;3;3;3;3;3;3;3;3;3;3;3;3;3;3;3;3;3;3;3;3;3;3;3;3;3;3;3;3;3;3;3;3;3;3;3;3;3;3;3;3;3;3;3;3;3;3;3;3;3;3;3;3;3;3;3;3;3;3;3;3;3;3;3;3;3;3;3;3;3;3;3;3;3;3;3;3;3;3;3;3;3;3;3;3;3;3;3;3;3;3;3;3;3;3;3;3;3;3;3;3;3;3;3;3;3;3;3;3;3;3;3;3;3;3;3;3;3;3;3;3;3;3;3;3;3;3;3;3;3;3;3;3;3;3;3;3;3;3;3;3;3;3;3;3;3;3;3;3;3;3;3;3;3;3;3;3;3;3	172750682;172750685;172750704;172750726;172750758;172750763;172750763;172750959;172750980;172751017;172752150;172752150;172752150;172752150;172752150;172754457;172754509;172754509;172754509;172754509;172754509;172754509;172754509;172754509;172754509;172754509;172755295;172755295;172755295;172755295;172755295;172755295;172755295;172755295;172755298;172755298;172755483;172755483;172755483;172756983…	172750857;172750857;172750857;172750857;172750857;172750857;172750857;172751116;172751116;172751116;172752472;172752436;172752272;172752472;172752472;172754660;172754660;172754585;172754660;172754660;172754660;172754660;172754660;172754660;172754660;172754660;172755374;172755374;172755374;172755374;172755374;172755374;172755374;172755374;172755374;172755374;172755575;172755575;172755575;172757130…	+;+;+;+;+;+;+;+;+;+;+;+;+;+;+;+;+;+;+;+;+;+;+;+;+;+;+;+;+;+;+;+;+;+;+;+;+;+;+;+;+;+;+;+;+;+;+;+;+;+;+;+;+;+;+;+;+;+;+;+;+;+;+;+;+;+;+;+;+;+;+;+;+;+;+;+;+;+;+;+;+;+;+;+;+;+;+;+;+;+;+;+;+;+;+;+;+;+;+;+;+;+;+;+;+;+;+;+;+;+;+;+;+;+;+;+;+;+;+;+;+;+;+;+;+;+;+;+	5499	34.7316	12.1178	48.086	41.7782
GNB4	3;3;3;3;3;3;3;3;3;3;3;3;3;3;3;3;3;3;3;3;3;3;3;3;3;3;3;3;3;3;3;3;3;3	179396089;179400849;179401087;179405190;179405190;179410325;179413412;179413412;179413412;179413412;179413715;179413715;179413715;179413715;179414885;179414885;179414885;179416493;179416493;179416493;179416521;179419399;179419399;179419399;179420889;179420889;179420889;179426144;179426144;179426144;179437741;179450977;179451346;179451346	179401319;179401319;179401319;179405406;179405406;179410597;179413613;179413613;179413613;179413613;179413730;179413781;179413781;179413781;179415047;179415047;179415047;179416526;179416556;179416556;179416556;179419505;179419505;179419505;179420927;179420927;179420927;179426242;179426242;179426242;179437899;179451145;179451476;179451590	-;-;-;-;-;-;-;-;-;-;-;-;-;-;-;-;-;-;-;-;-;-;-;-;-;-;-;-;-;-;-;-;-;-	7035	29.693	10.4898	1.15085	22.4227
RPL4P4	3	185417495	185418778	-	1284	5.34389	17.1008	7.55848	7.16347
RPS20P14	3	186900198	186900557	+	360	7.99285	29.8334	11.3168	7.3165
LPP	3;3;3;3;3;3;3;3;3;3;3;3;3;3;3;3;3;3;3;3;3;3;3;3;3;3;3;3;3;3;3;3;3;3;3;3;3;3;3;3;3;3;3;3;3;3;3;3;3;3;3;3;3;3;3;3;3;3;3;3;3;3;3;3;3;3;3;3;3;3;3;3;3;3;3;3;3;3;3;3;3;3;3;3;3;3;3;3	188153284;188153872;188153875;188153931;188153942;188208198;188212641;188212704;188212933;188225405;188225405;188225405;188225405;188225405;188239864;188312835;188341663;188341663;188341663;188341663;188341663;188406112;188406112;188406112;188406112;188406112;188406112;188406112;188406112;188406112;188406112;188406112;188472573;188484590;188484592;188484592;188484592;188484592;188484592;188484592…	188153363;188154021;188154021;188154021;188154021;188208318;188212831;188212831;188213046;188225527;188225527;188225527;188225527;188225527;188240162;188312918;188341719;188341719;188341719;188341719;188341719;188406291;188406313;188406260;188406313;188406313;188406313;188406313;188406313;188406278;188406313;188406313;188472835;188484704;188484704;188484704;188484704;188484704;188484704;188484595…	+;+;+;+;+;+;+;+;+;+;+;+;+;+;+;+;+;+;+;+;+;+;+;+;+;+;+;+;+;+;+;+;+;+;+;+;+;+;+;+;+;+;+;+;+;+;+;+;+;+;+;+;+;+;+;+;+;+;+;+;+;+;+;+;+;+;+;+;+;+;+;+;+;+;+;+;+;+;+;+;+;+;+;+;+;+;+;+	25535	8.01802	2.71427	4.94904	6.54267
TP63	3;3;3;3;3;3;3;3;3;3;3;3;3;3;3;3;3;3;3;3;3;3;3;3;3;3;3;3;3;3;3;3;3;3;3;3;3;3;3;3;3;3;3;3;3;3;3;3;3;3;3;3;3;3;3;3;3;3;3;3;3;3;3;3;3;3;3;3;3;3;3;3;3;3;3;3;3;3;3;3;3;3;3;3;3;3;3;3;3;3;3;3;3;3;3;3;3;3;3;3;3;3;3;3;3;3;3;3;3;3;3;3;3;3;3;3;3;3;3;3;3;3;3;3;3;3;3;3;3;3;3;3;3;3;3;3;3;3;3;3;3;3;3;3	189631416;189631427;189631488;189631488;189631516;189631516;189737740;189737740;189737740;189737740;189737740;189737740;189738642;189738642;189738642;189738642;189738642;189738642;189789660;189789675;189789695;189789801;189789801;189789801;189789801;189789801;189808272;189808272;189808272;189808272;189808272;189808272;189808272;189808272;189808272;189808272;189808272;189808272;189844197;189864232…	189631577;189631577;189631577;189631577;189631577;189631577;189737868;189737868;189737868;189737868;189737868;189737868;189738774;189738774;189738774;189738774;189738774;189738896;189789842;189789842;189789842;189789842;189789842;189789842;189789842;189789842;189808526;189808526;189808526;189808526;189808526;189808526;189808526;189808526;189808526;189808526;189808526;189808526;189844412;189864418…	+;+;+;+;+;+;+;+;+;+;+;+;+;+;+;+;+;+;+;+;+;+;+;+;+;+;+;+;+;+;+;+;+;+;+;+;+;+;+;+;+;+;+;+;+;+;+;+;+;+;+;+;+;+;+;+;+;+;+;+;+;+;+;+;+;+;+;+;+;+;+;+;+;+;+;+;+;+;+;+;+;+;+;+;+;+;+;+;+;+;+;+;+;+;+;+;+;+;+;+;+;+;+;+;+;+;+;+;+;+;+;+;+;+;+;+;+;+;+;+;+;+;+;+;+;+;+;+	7454	0.155895	0.025615	0	0.0841332
ATP13A3	3;3;3;3;3;3;3;3;3;3;3;3;3;3;3;3;3;3;3;3;3;3;3;3;3;3;3;3;3;3;3;3;3;3;3;3;3;3;3;3;3;3;3;3;3;3;3;3;3;3;3;3;3;3;3;3;3;3;3;3;3;3;3;3;3;3;3;3;3;3;3;3;3;3;3;3;3;3;3;3;3;3;3;3;3;3;3;3;3;3;3;3;3;3;3;3;3;3;3;3;3;3;3;3;3;3;3;3;3;3	194402672;194402674;194402677;194402680;194403465;194412199;194412199;194413759;194413759;194413759;194413814;194419879;194419879;194419879;194419879;194425342;194425342;194425342;194427075;194427075;194428845;194428845;194429678;194429678;194429745;194430072;194430072;194430072;194430273;194430273;194430273;194430930;194430943;194430943;194430943;194431104;194431104;194431104;194431104;194431717…	194406116;194404166;194406116;194406116;194406116;194413063;194412288;194413839;194413839;194413839;194413839;194420384;194419967;194419967;194419967;194425370;194425529;194425529;194427252;194427252;194428917;194428917;194429774;194429774;194429774;194430181;194430181;194430181;194430315;194430315;194430315;194431022;194431022;194431022;194431022;194431226;194431226;194431226;194431226;194432022…	-;-;-;-;-;-;-;-;-;-;-;-;-;-;-;-;-;-;-;-;-;-;-;-;-;-;-;-;-;-;-;-;-;-;-;-;-;-;-;-;-;-;-;-;-;-;-;-;-;-;-;-;-;-;-;-;-;-;-;-;-;-;-;-;-;-;-;-;-;-;-;-;-;-;-;-;-;-;-;-;-;-;-;-;-;-;-;-;-;-;-;-;-;-;-;-;-;-;-;-;-;-;-;-;-;-;-;-;-;-	11864	14.3795	4.10385	29.5256	21.1862
ACAP2	3;3;3;3;3;3;3;3;3;3;3;3;3;3;3;3;3;3;3;3;3;3;3;3;3;3;3;3;3;3;3;3;3;3;3;3;3;3;3;3;3;3;3;3;3;3;3;3;3;3;3;3;3;3;3;3;3;3;3;3;3;3;3;3;3;3;3;3;3;3;3;3;3;3;3;3;3;3;3;3;3;3;3;3;3;3;3;3;3;3;3;3;3;3;3;3;3;3;3;3;3;3;3;3;3;3;3;3;3;3;3;3;3;3;3;3;3;3;3;3;3;3;3;3;3;3;3;3	195274736;195278515;195279034;195279622;195285328;195285796;195285796;195289121;195289121;195289121;195291706;195291706;195291706;195292265;195292265;195292314;195294719;195294719;195294719;195295196;195295446;195295708;195295708;195295708;195295760;195297190;195297190;195297190;195297190;195297190;195297224;195301575;195301575;195301575;195301575;195301575;195301575;195301966;195301966;195301966…	195279428;195279428;195279428;195279799;195285857;195285857;195285857;195289231;195289231;195289231;195291745;195291815;195291815;195292452;195292452;195292452;195294811;195294811;195294811;195295300;195295892;195295892;195295892;195295892;195295892;195297281;195297281;195297281;195297281;195297281;195297281;195301644;195301644;195301644;195301644;195301644;195301644;195302174;195302115;195302174…	-;-;-;-;-;-;-;-;-;-;-;-;-;-;-;-;-;-;-;-;-;-;-;-;-;-;-;-;-;-;-;-;-;-;-;-;-;-;-;-;-;-;-;-;-;-;-;-;-;-;-;-;-;-;-;-;-;-;-;-;-;-;-;-;-;-;-;-;-;-;-;-;-;-;-;-;-;-;-;-;-;-;-;-;-;-;-;-;-;-;-;-;-;-;-;-;-;-;-;-;-;-;-;-;-;-;-;-;-;-;-;-;-;-;-;-;-;-;-;-;-;-;-;-;-;-;-;-	11139	7.78934	2.56258	8.88511	7.99464
AC127904.2	3;3	196912646;196913860	196913338;196914579	+;+	1413	0.861552	0.20269	0.918239	0.650948
AC144530.1	3	197850400	197850954	-	555	9.90349	31.4207	6.17176	9.22802
ZNF595	4;4;4;4;4;4;4;4;4;4;4;4;4;4;4;4	53285;53286;53295;53304;53329;59430;59430;59430;59430;60058;60058;60058;67840;85731;85731;85731	53491;53491;53491;53491;53491;59556;59556;59556;59556;60153;60514;60153;68500;87523;88211;87521	+;+;+;+;+;+;+;+;+;+;+;+;+;+;+;+	3933	2.24408	0.564354	2.42142	3.79318
RP11-478C6.4	4	342821	342962	-	142	2.3381	7.05917	1.46194	1.17771
BOD1L1	4;4;4;4;4;4;4;4;4;4;4;4;4;4;4;4;4;4;4;4;4;4;4;4;4;4;4;4;4;4;4;4;4;4;4;4;4;4;4;4;4;4;4;4;4;4;4;4;4;4;4;4	13568738;13569506;13569786;13572702;13576838;13576838;13576838;13577403;13577403;13577403;13577581;13577582;13577582;13577582;13579928;13579928;13579928;13581020;13581020;13581132;13582230;13582237;13582652;13582652;13586396;13586396;13587699;13587699;13588722;13588722;13590386;13590386;13591923;13591923;13595860;13597104;13598946;13607117;13608530;13609295;13610934;13613506;13613512;13614196;136…	13570128;13570128;13570128;13572842;13576991;13576991;13576991;13577487;13577487;13577487;13577631;13578201;13577631;13577631;13580066;13579973;13579973;13581048;13581054;13581207;13582310;13582310;13582736;13582736;13586475;13586475;13587771;13587771;13588792;13588792;13590446;13590446;13593520;13591966;13595944;13597168;13605084;13607189;13608668;13609406;13611100;13613661;13613661;13614810;136…	-;-;-;-;-;-;-;-;-;-;-;-;-;-;-;-;-;-;-;-;-;-;-;-;-;-;-;-;-;-;-;-;-;-;-;-;-;-;-;-;-;-;-;-;-;-;-;-;-;-;-;-	15860	5.04157	1.32125	6.11923	7.2651
CPEB2	4;4;4;4;4;4;4;4;4;4;4;4;4;4;4;4;4;4;4;4;4;4;4;4;4;4;4;4;4;4;4;4;4;4;4;4;4;4;4;4;4;4;4;4;4;4;4;4;4;4;4;4;4;4;4;4;4;4;4;4;4;4;4;4;4;4;4;4;4;4;4;4;4;4;4;4;4;4;4;4;4;4;4;4	15002674;15002674;15003898;15003898;15003936;15003936;15003936;15007305;15007305;15007305;15007305;15007305;15007305;15007305;15007367;15008338;15008338;15008338;15017188;15017188;15017188;15017188;15017188;15017188;15017188;15017188;15033161;15033161;15033161;15033161;15033161;15033161;15033161;15040464;15040464;15040464;15040464;15052414;15052414;15052414;15052414;15052414;15052414;15052414;150…	15004335;15004335;15004335;15004335;15004335;15004335;15004335;15007595;15007586;15007586;15007586;15007586;15007595;15007586;15007586;15008427;15008427;15008427;15017434;15017278;15017278;15017278;15017278;15017278;15017278;15017278;15033211;15033211;15033211;15033211;15033211;15033211;15033211;15040487;15040487;15040487;15040487;15052584;15052584;15052584;15052584;15052584;15052584;15052584;150…	+;+;+;+;+;+;+;+;+;+;+;+;+;+;+;+;+;+;+;+;+;+;+;+;+;+;+;+;+;+;+;+;+;+;+;+;+;+;+;+;+;+;+;+;+;+;+;+;+;+;+;+;+;+;+;+;+;+;+;+;+;+;+;+;+;+;+;+;+;+;+;+;+;+;+;+;+;+;+;+;+;+;+;+	7177	2.72165	0.59193	0.368795	0.809725
ARAP2	4;4;4;4;4;4;4;4;4;4;4;4;4;4;4;4;4;4;4;4;4;4;4;4;4;4;4;4;4;4;4;4;4;4;4;4;4;4;4;4;4;4;4;4;4;4;4;4;4;4;4;4;4;4;4;4;4;4;4;4;4;4;4;4;4;4;4;4;4;4;4;4;4;4;4;4;4;4;4;4;4;4;4;4;4;4;4;4;4;4;4;4;4;4;4;4;4	35948221;35967823;35985230;36005365;36006903;36012563;36012563;36015386;36015900;36019144;36045976;36045979;36045979;36046710;36046710;36052006;36057970;36065998;36068206;36073689;36073689;36073689;36073701;36080216;36080216;36082251;36082251;36083368;36083368;36091881;36091881;36107565;36107565;36114170;36114170;36117061;36117061;36119650;36119650;36121179;36121179;36124862;36124862;36128533;361…	35948448;35967956;35985367;36007046;36007046;36012831;36012831;36015632;36015958;36019286;36046076;36046076;36046034;36046849;36047285;36052053;36058143;36068278;36068278;36073699;36073823;36073835;36073823;36080279;36080279;36082286;36082286;36083450;36083450;36092020;36092020;36107693;36107693;36114287;36114287;36117135;36117135;36119718;36119718;36121326;36121326;36124967;36124967;36128745;361…	-;-;-;-;-;-;-;-;-;-;-;-;-;-;-;-;-;-;-;-;-;-;-;-;-;-;-;-;-;-;-;-;-;-;-;-;-;-;-;-;-;-;-;-;-;-;-;-;-;-;-;-;-;-;-;-;-;-;-;-;-;-;-;-;-;-;-;-;-;-;-;-;-;-;-;-;-;-;-;-;-;-;-;-;-;-;-;-;-;-;-;-;-;-;-;-;-	12428	0.463056	0.153632	1.41565	0.497882
RP11-177C12.1	4;4	37868292;37869705	37869075;37869978	+;+	1058	1.46445	0.315817	1.81499	2.48955
RP11-360F5.3	4;4	39133913;39135287	39134045;39135608	+;+	455	2.43231	0.83927	0	0.826983
N4BP2	4;4;4;4;4;4;4;4;4;4;4;4;4;4;4;4;4;4;4;4;4;4;4;4;4;4;4;4;4;4;4;4;4;4;4;4;4;4;4;4;4;4;4;4;4;4;4;4;4;4;4;4;4;4;4	40056826;40056913;40056936;40073455;40073455;40073455;40097227;40097227;40100036;40102075;40102075;40102075;40102907;40106900;40106900;40106900;40112084;40112084;40112084;40113432;40113432;40113432;40117869;40117869;40117869;40119932;40119932;40119932;40123127;40123127;40123127;40124160;40124160;40124160;40126134;40126134;40126134;40131801;40131801;40131801;40136944;40136944;40136944;40142673;401…	40057030;40057030;40057030;40073551;40073551;40073551;40097569;40097569;40100126;40102606;40103218;40103218;40103218;40107024;40107024;40107024;40112172;40112172;40112172;40113508;40113508;40113508;40118024;40118024;40118024;40122309;40122309;40122309;40123212;40123212;40123212;40124205;40124205;40124205;40126330;40126330;40126330;40131919;40131919;40131919;40137082;40137082;40137082;40142861;401…	+;+;+;+;+;+;+;+;+;+;+;+;+;+;+;+;+;+;+;+;+;+;+;+;+;+;+;+;+;+;+;+;+;+;+;+;+;+;+;+;+;+;+;+;+;+;+;+;+;+;+;+;+;+;+	9835	2.51498	0.436809	4.21101	2.32955
FRYL	4;4;4;4;4;4;4;4;4;4;4;4;4;4;4;4;4;4;4;4;4;4;4;4;4;4;4;4;4;4;4;4;4;4;4;4;4;4;4;4;4;4;4;4;4;4;4;4;4;4;4;4;4;4;4;4;4;4;4;4;4;4;4;4;4;4;4;4;4;4;4;4;4;4;4;4;4;4;4;4;4;4;4;4;4;4;4;4;4;4;4;4;4;4;4;4;4;4;4;4;4;4;4;4;4;4;4;4;4;4;4;4;4;4;4;4;4;4;4;4;4;4;4;4;4;4;4;4;4;4;4;4;4;4;4;4;4;4;4;4;4;4;4;4;4;4;4;4;4;4;4;4;4;4;4;4;4;4;4;4;4;4;4;4;4;4;4;4;4;4;4;4;4;4;4;4;4;4;4;4;4;4;4;4;4;4;4;4;4;4;4;4;4;4;4;4;4;4;4;4…	48497361;48497363;48497541;48497567;48499254;48500030;48500030;48500030;48500030;48500030;48501623;48501623;48501623;48501623;48501623;48502828;48502828;48505547;48505547;48505547;48505547;48505547;48510059;48510059;48510059;48510059;48510835;48510835;48510835;48510835;48512481;48512481;48512481;48512481;48515028;48515028;48515028;48515028;48515209;48520524;48521048;48521048;48521048;48521048;485…	48499680;48499680;48499680;48499680;48499680;48500220;48500220;48500220;48500220;48500220;48501733;48501733;48501733;48501733;48501733;48502845;48502845;48506612;48505615;48505615;48505615;48505615;48510157;48510157;48510157;48510157;48510984;48510984;48510984;48510984;48512688;48512688;48512688;48512688;48515275;48515275;48515275;48515275;48515275;48520685;48521215;48521215;48521215;48521215;485…	-;-;-;-;-;-;-;-;-;-;-;-;-;-;-;-;-;-;-;-;-;-;-;-;-;-;-;-;-;-;-;-;-;-;-;-;-;-;-;-;-;-;-;-;-;-;-;-;-;-;-;-;-;-;-;-;-;-;-;-;-;-;-;-;-;-;-;-;-;-;-;-;-;-;-;-;-;-;-;-;-;-;-;-;-;-;-;-;-;-;-;-;-;-;-;-;-;-;-;-;-;-;-;-;-;-;-;-;-;-;-;-;-;-;-;-;-;-;-;-;-;-;-;-;-;-;-;-	18152	1.7056	0.541709	5.1207	2.88137
USP46	4;4;4;4;4;4;4;4;4;4;4;4;4;4;4;4;4;4;4;4;4;4;4;4;4;4;4;4;4;4;4;4;4;4;4;4;4;4;4;4;4;4;4;4;4;4;4;4;4;4;4;4;4;4;4;4;4;4;4;4;4	52590972;52594178;52596814;52597467;52597581;52598569;52598628;52598628;52598628;52598628;52601857;52601857;52601857;52601857;52601857;52604501;52604501;52604501;52604501;52604501;52610541;52610541;52610541;52610541;52610541;52626018;52626018;52626018;52626018;52626018;52626093;52626128;52627950;52627950;52627950;52627950;52627950;52627950;52627950;52628061;52629634;52631064;52631064;52631064;526…	52597741;52597741;52597741;52597741;52597741;52598706;52598706;52598706;52598706;52598706;52602054;52602054;52602054;52602054;52602054;52604584;52604584;52604584;52604584;52604584;52610617;52610617;52610617;52610617;52610617;52626247;52626247;52626247;52626247;52626247;52626247;52626247;52628163;52628163;52628366;52628163;52628163;52628163;52628163;52628163;52629685;52631144;52631144;52631144;526…	-;-;-;-;-;-;-;-;-;-;-;-;-;-;-;-;-;-;-;-;-;-;-;-;-;-;-;-;-;-;-;-;-;-;-;-;-;-;-;-;-;-;-;-;-;-;-;-;-;-;-;-;-;-;-;-;-;-;-;-;-	8917	0.750875	0.240889	2.55508	2.40058
CLOCK	4;4;4;4;4;4;4;4;4;4;4;4;4;4;4;4;4;4;4;4;4;4;4;4;4;4;4;4;4;4;4;4;4;4;4;4;4;4;4;4;4;4;4;4;4;4;4;4;4;4;4;4;4;4;4;4;4;4;4;4;4;4;4;4;4;4;4;4;4;4;4;4;4;4;4;4;4;4;4;4;4;4;4;4;4;4;4;4;4;4;4;4;4;4;4;4;4;4;4;4;4;4;4;4;4;4;4;4;4;4;4;4;4;4;4;4	55427903;55432476;55434823;55435022;55438282;55438282;55438282;55438282;55442278;55442432;55442432;55442432;55442432;55443687;55443687;55443687;55443687;55443687;55444633;55444633;55444633;55444633;55448779;55448779;55448779;55448779;55449396;55449396;55449396;55449396;55450091;55450091;55450091;55453054;55453054;55453054;55453677;55453677;55453677;55453760;55455897;55455897;55455897;55455897;554…	55435594;55435594;55435594;55435594;55438537;55438537;55438407;55438537;55442634;55442634;55442634;55442634;55442634;55443755;55443896;55443896;55443896;55443896;55444785;55444785;55444785;55444785;55448868;55448868;55448868;55448868;55449496;55449426;55449496;55449496;55450232;55450232;55450232;55453129;55453129;55453129;55453824;55453824;55453824;55453824;55456003;55456003;55456003;55456003;554…	-;-;-;-;-;-;-;-;-;-;-;-;-;-;-;-;-;-;-;-;-;-;-;-;-;-;-;-;-;-;-;-;-;-;-;-;-;-;-;-;-;-;-;-;-;-;-;-;-;-;-;-;-;-;-;-;-;-;-;-;-;-;-;-;-;-;-;-;-;-;-;-;-;-;-;-;-;-;-;-;-;-;-;-;-;-;-;-;-;-;-;-;-;-;-;-;-;-;-;-;-;-;-;-;-;-;-;-;-;-;-;-;-;-;-;-	11762	2.92624	1.0308	3.71967	4.47162
RPL7AP31	4	56356135	56356932	+	798	0.262114	1.99368	0.617844	0.576309
PAQR3	4;4;4;4;4;4;4;4;4;4;4;4;4;4;4;4;4;4;4;4;4;4;4;4;4;4;4;4;4;4;4;4;4;4;4;4;4;4;4;4;4;4;4;4;4;4;4;4;4;4;4;4;4;4;4;4;4;4;4;4;4;4;4;4;4;4;4;4	78887127;78887127;78888061;78906108;78906108;78910838;78911878;78914809;78915198;78915210;78915210;78917761;78917761;78917761;78917761;78917761;78917940;78917942;78920534;78920534;78920534;78922141;78922141;78922829;78923517;78923857;78923857;78923857;78923857;78923857;78923857;78923857;78923917;78926521;78926521;78926521;78926521;78926521;78926521;78926521;78926521;78926521;78926521;78926600;789…	78887309;78887309;78888148;78906161;78906161;78912063;78920681;78915370;78915370;78915370;78915370;78917880;78917899;78917880;78917880;78917880;78920681;78920681;78920681;78920681;78920681;78922421;78922421;78922983;78923947;78923947;78923947;78923947;78923947;78923947;78923947;78923947;78923947;78926609;78926718;78926718;78926604;78926718;78926642;78926718;78926718;78926718;78926718;78926718;789…	-;-;-;-;-;-;-;-;-;-;-;-;-;-;-;-;-;-;-;-;-;-;-;-;-;-;-;-;-;-;-;-;-;-;-;-;-;-;-;-;-;-;-;-;-;-;-;-;-;-;-;-;-;-;-;-;-;-;-;-;-;-;-;-;-;-;-;-	12403	1.5035	0.496462	4.3685	2.5787
TECRP1	4	86949669	86950113	-	445	1.55436	5.89964	2.6241	2.16089
DNAJB14	4;4;4;4;4;4;4;4;4;4;4;4;4;4;4;4;4;4;4;4;4;4;4;4;4;4;4;4;4;4;4;4;4;4;4;4;4;4;4;4;4;4;4;4;4;4;4;4;4;4;4;4;4;4;4;4;4;4;4;4;4;4;4;4	99896248;99898760;99899396;99899396;99900635;99903726;99903726;99903726;99903726;99903726;99903778;99905597;99905597;99905597;99905597;99905597;99905597;99906038;99906517;99906517;99906517;99906517;99906517;99906517;99908711;99908711;99908711;99908711;99908711;99908729;99910349;99922520;99923040;99923040;99923040;99923040;99923040;99923040;99923040;99923681;99924307;99924760;99924760;99924760;999…	99901152;99901152;99901152;99901152;99901152;99903898;99903898;99903898;99903898;99903898;99903898;99905706;99905706;99905706;99905706;99905706;99905706;99906153;99906597;99906611;99906611;99906611;99906611;99906611;99908896;99908896;99908896;99908896;99908896;99908896;99910375;99923185;99923185;99923185;99923185;99923185;99923185;99923185;99923185;99923877;99930621;99924815;99924815;99927091;999…	-;-;-;-;-;-;-;-;-;-;-;-;-;-;-;-;-;-;-;-;-;-;-;-;-;-;-;-;-;-;-;-;-;-;-;-;-;-;-;-;-;-;-;-;-;-;-;-;-;-;-;-;-;-;-;-;-;-;-;-;-;-;-;-	13078	2.64025	0.726331	1.88103	2.73971
AC004069.2	4;4	105137280;105140510	105137718;105140619	-;-	549	0.599716	2.16235	0.971804	1.06616
TET2	4;4;4;4;4;4;4;4;4;4;4;4;4;4;4;4;4;4;4;4;4;4;4;4;4;4;4;4;4;4;4;4;4;4;4;4;4;4;4;4;4;4;4;4;4;4;4;4;4;4;4;4;4;4;4;4;4	105145875;105146293;105146293;105146786;105146786;105146878;105146886;105146933;105147457;105190360;105190360;105190360;105190360;105190360;105190360;105190360;105190360;105202340;105233897;105233897;105233897;105233897;105233897;105233897;105233897;105241339;105241339;105241339;105241339;105242834;105242834;105242834;105242834;105243570;105243570;105243570;105243570;105259619;105259619;105259619…	105146086;105146979;105146979;105146979;105146979;105146979;105146979;105146979;105147799;105190505;105190703;105190505;105190505;105190505;105190486;105190505;105190486;105202546;105234272;105237351;105237351;105237351;105237351;105242771;105237351;105242762;105241429;105241429;105241429;105242927;105242927;105242927;105242927;105243778;105243778;105243778;105243778;105259769;105259769;105259769…	+;+;+;+;+;+;+;+;+;+;+;+;+;+;+;+;+;+;+;+;+;+;+;+;+;+;+;+;+;+;+;+;+;+;+;+;+;+;+;+;+;+;+;+;+;+;+;+;+;+;+;+;+;+;+;+;+	16474	1.5216	0.425933	0.683626	1.69021
EEF1A1P9	4	105484698	105486080	+	1383	0.400109	1.41509	0.956921	0.81622
SGMS2	4;4;4;4;4;4;4;4;4;4;4;4;4;4;4;4;4;4;4;4;4;4;4;4;4;4;4;4;4;4;4;4;4;4;4;4	107824563;107824563;107824882;107825208;107858472;107858472;107858472;107858472;107893238;107893256;107893274;107894248;107895310;107895310;107895310;107895310;107895310;107895310;107895310;107899575;107899575;107899575;107899575;107903233;107903233;107903233;107903233;107907200;107907944;107908565;107908565;107908565;107908565;107910350;107910350;107910350	107824793;107824793;107825253;107825253;107858553;107858553;107858553;107858584;107893382;107893477;107893658;107894450;107895687;107896008;107896008;107895657;107895353;107896008;107895547;107899692;107899692;107899692;107899692;107903386;107903386;107903386;107903386;107907374;107908227;107908731;107908731;107908731;107908731;107910953;107910953;107915047	+;+;+;+;+;+;+;+;+;+;+;+;+;+;+;+;+;+;+;+;+;+;+;+;+;+;+;+;+;+;+;+;+;+;+;+	7635	5.97199	1.83807	0.584585	4.98856
AP1AR	4;4;4;4;4;4;4;4;4;4;4;4;4;4;4;4;4;4;4;4;4;4;4;4;4;4;4;4;4;4;4;4;4;4	112231737;112231740;112231825;112231833;112231889;112253208;112253208;112253208;112253208;112253208;112254747;112254747;112254747;112254747;112257772;112257772;112257772;112260766;112260766;112260766;112262988;112262988;112265009;112265009;112265009;112265052;112265734;112265734;112265734;112266588;112266588;112266588;112268144;112268144	112232174;112232174;112232174;112232174;112232174;112253311;112253256;112253256;112253256;112253256;112254773;112254894;112254773;112254773;112257797;112257797;112257797;112260862;112260862;112260862;112263086;112263086;112265067;112265319;112265067;112265067;112265807;112265807;112265807;112266830;112266716;112266716;112269677;112270047	+;+;+;+;+;+;+;+;+;+;+;+;+;+;+;+;+;+;+;+;+;+;+;+;+;+;+;+;+;+;+;+;+;+	3444	6.21797	2.12749	9.65946	9.77233
RPL7AP30	4	112788083	112788878	-	796	3.30203	10.469	3.09698	4.44715
PDE5A	4;4;4;4;4;4;4;4;4;4;4;4;4;4;4;4;4;4;4;4;4;4;4;4;4;4;4;4;4;4;4;4;4;4;4;4;4;4;4;4;4;4;4;4;4;4;4;4;4;4;4;4;4;4;4;4;4;4;4;4;4;4;4;4;4;4;4;4;4;4;4;4;4;4;4;4;4;4;4;4;4;4;4;4;4;4;4;4;4;4;4;4;4;4;4;4;4;4;4;4	119494395;119494397;119498541;119500823;119501170;119501170;119501170;119502390;119502581;119502581;119502581;119502581;119504536;119504536;119504536;119504536;119504536;119505855;119505855;119505855;119505855;119505855;119507604;119507604;119507604;119507604;119507653;119511047;119511047;119511047;119511047;119511047;119517060;119519045;119519045;119519045;119519045;119519045;119519045;119519079…	119498738;119498738;119498738;119501253;119501253;119501253;119501253;119502655;119502655;119502655;119502655;119502655;119504599;119504599;119504599;119504599;119504599;119505932;119505935;119505932;119505932;119505932;119507704;119507704;119507704;119507704;119507704;119511134;119511134;119511134;119511134;119511134;119517124;119519139;119519642;119519099;119519139;119519139;119519139;119519139…	-;-;-;-;-;-;-;-;-;-;-;-;-;-;-;-;-;-;-;-;-;-;-;-;-;-;-;-;-;-;-;-;-;-;-;-;-;-;-;-;-;-;-;-;-;-;-;-;-;-;-;-;-;-;-;-;-;-;-;-;-;-;-;-;-;-;-;-;-;-;-;-;-;-;-;-;-;-;-;-;-;-;-;-;-;-;-;-;-;-;-;-;-;-;-;-;-;-;-;-	9775	0.430227	0.0976644	0.106187	0.0171084
KIAA1109	4;4;4;4;4;4;4;4;4;4;4;4;4;4;4;4;4;4;4;4;4;4;4;4;4;4;4;4;4;4;4;4;4;4;4;4;4;4;4;4;4;4;4;4;4;4;4;4;4;4;4;4;4;4;4;4;4;4;4;4;4;4;4;4;4;4;4;4;4;4;4;4;4;4;4;4;4;4;4;4;4;4;4;4;4;4;4;4;4;4;4;4;4;4;4;4;4;4;4;4;4;4;4;4;4;4;4;4;4;4;4;4;4;4;4;4;4;4;4;4;4;4;4;4;4;4;4;4;4;4;4;4;4;4;4;4;4;4;4;4;4;4;4;4;4;4;4;4;4;4;4;4;4;4;4;4;4;4;4;4;4;4;4;4;4;4;4;4;4;4;4;4;4;4;4;4;4;4;4;4;4;4;4;4;4;4;4;4;4;4;4;4;4;4;4;4;4;4;4;4…	122152333;122154025;122170603;122170615;122173036;122173036;122174574;122174574;122175850;122175850;122186036;122186036;122186181;122187431;122187431;122187431;122187895;122187895;122187895;122190000;122190000;122190000;122192229;122192229;122192229;122196635;122196635;122196635;122196749;122197196;122197196;122197196;122197196;122199359;122199359;122199359;122199359;122201009;122201009;122201009…	122152584;122154112;122170744;122170744;122173152;122173152;122174652;122174652;122175914;122175914;122186222;122186222;122186222;122187512;122187512;122187512;122188088;122188088;122188088;122190079;122190079;122190079;122192379;122192379;122192379;122196791;122196791;122196791;122196791;122197274;122197274;122197274;122197274;122199450;122199450;122199450;122199450;122201126;122201126;122201126…	+;+;+;+;+;+;+;+;+;+;+;+;+;+;+;+;+;+;+;+;+;+;+;+;+;+;+;+;+;+;+;+;+;+;+;+;+;+;+;+;+;+;+;+;+;+;+;+;+;+;+;+;+;+;+;+;+;+;+;+;+;+;+;+;+;+;+;+;+;+;+;+;+;+;+;+;+;+;+;+;+;+;+;+;+;+;+;+;+;+;+;+;+;+;+;+;+;+;+;+;+;+;+;+;+;+;+;+;+;+;+;+;+;+;+;+;+;+;+;+;+;+;+;+;+;+;+;+	20470	3.38174	0.725213	2.03083	2.80018
ANKRD50	4;4;4;4;4;4;4;4;4	124664052;124667359;124668984;124668984;124678676;124678676;124710000;124712458;124712458	124667514;124667514;124672534;124672534;124678905;124678905;124711274;124712732;124712732	-;-;-;-;-;-;-;-;-	8794	1.72411	0.526512	3.21639	4.97291
SLC7A11	4;4;4;4;4;4;4;4;4;4;4;4;4;4;4;4;4;4;4	138164097;138171844;138179217;138179217;138180641;138180641;138182297;138183202;138183202;138185121;138214585;138214585;138219266;138219266;138223199;138223199;138232267;138236325;138241793	138172017;138172017;138179394;138179394;138180790;138180790;138182393;138183305;138183305;138185244;138214629;138214629;138219365;138219365;138223244;138223324;138232382;138236451;138242349	-;-;-;-;-;-;-;-;-;-;-;-;-;-;-;-;-;-;-	9645	8.06074	2.19242	3.84197	2.67454
RAB33B	4;4;4;4	139453232;139453807;139454177;139472686	139453697;139454444;139454285;139476609	+;+;+;+	5028	2.39918	0.740495	0.980588	2.69411
OTUD4	4;4;4;4;4;4;4;4;4;4;4;4;4;4;4;4;4;4;4;4;4;4;4;4;4;4;4;4;4;4;4;4;4;4;4;4;4;4;4;4;4;4;4;4;4;4;4;4;4;4;4;4;4;4;4;4;4;4;4;4;4;4;4;4;4;4;4;4;4;4;4;4;4;4;4;4;4;4;4;4;4;4;4;4;4;4;4;4;4;4;4;4;4;4;4;4;4;4;4;4;4;4;4;4;4;4;4;4;4;4;4;4;4;4	145110838;145127946;145133649;145137134;145139951;145139951;145139951;145141379;145141379;145141379;145142196;145142196;145142196;145143365;145143365;145143365;145143946;145143946;145143946;145144311;145144311;145144311;145146094;145146267;145146267;145146267;145146374;145150513;145150513;145150513;145150513;145150513;145150802;145150802;145150802;145150802;145150802;145152541;145152541;145152541…	145111128;145128124;145138650;145138650;145139991;145139991;145139991;145141639;145141639;145141639;145142334;145142334;145142334;145143445;145143445;145143445;145144001;145144001;145144001;145144434;145144434;145144434;145146429;145146429;145146429;145146429;145146429;145150699;145150699;145150699;145150699;145150699;145150905;145150895;145150905;145150905;145150905;145152635;145152635;145152635…	-;-;-;-;-;-;-;-;-;-;-;-;-;-;-;-;-;-;-;-;-;-;-;-;-;-;-;-;-;-;-;-;-;-;-;-;-;-;-;-;-;-;-;-;-;-;-;-;-;-;-;-;-;-;-;-;-;-;-;-;-;-;-;-;-;-;-;-;-;-;-;-;-;-;-;-;-;-;-;-;-;-;-;-;-;-;-;-;-;-;-;-;-;-;-;-;-;-;-;-;-;-;-;-;-;-;-;-;-;-;-;-;-;-	9085	8.84997	2.49044	12.2307	7.34239
LRBA	4;4;4;4;4;4;4;4;4;4;4;4;4;4;4;4;4;4;4;4;4;4;4;4;4;4;4;4;4;4;4;4;4;4;4;4;4;4;4;4;4;4;4;4;4;4;4;4;4;4;4;4;4;4;4;4;4;4;4;4;4;4;4;4;4;4;4;4;4;4;4;4;4;4;4;4;4;4;4;4;4;4;4;4;4;4;4;4;4;4;4;4;4;4;4;4;4;4;4;4;4;4;4;4;4;4;4;4;4;4;4;4;4;4;4;4;4;4;4;4;4;4;4;4;4;4;4;4;4;4;4;4;4;4;4;4;4;4;4;4;4;4;4;4;4;4;4;4;4;4;4;4;4;4;4;4;4;4;4;4;4;4;4;4;4;4;4;4;4;4;4;4;4;4;4;4;4;4;4;4;4;4;4;4;4;4;4;4;4;4;4;4;4;4;4;4;4;4;4;4…	150264531;150264659;150264659;150264659;150264661;150265026;150265566;150277853;150277853;150277853;150277853;150277853;150277853;150282450;150282450;150282450;150282450;150282450;150282450;150282450;150285933;150285933;150285933;150285933;150285933;150285933;150285933;150302625;150302625;150302625;150302625;150302625;150302625;150302628;150310229;150310229;150310229;150310229;150310229;150310229…	150265812;150265812;150265812;150265812;150265812;150265812;150265812;150278004;150278004;150278004;150278004;150278004;150278004;150282646;150282646;150282646;150282646;150282646;150282646;150282646;150286034;150286034;150286034;150286034;150286034;150286034;150286034;150302792;150302711;150302792;150302792;150302792;150302792;150302792;150310384;150310384;150310384;150311369;150310384;150310384…	-;-;-;-;-;-;-;-;-;-;-;-;-;-;-;-;-;-;-;-;-;-;-;-;-;-;-;-;-;-;-;-;-;-;-;-;-;-;-;-;-;-;-;-;-;-;-;-;-;-;-;-;-;-;-;-;-;-;-;-;-;-;-;-;-;-;-;-;-;-;-;-;-;-;-;-;-;-;-;-;-;-;-;-;-;-;-;-;-;-;-;-;-;-;-;-;-;-;-;-;-;-;-;-;-;-;-;-;-;-;-;-;-;-;-;-;-;-;-;-;-;-;-;-;-;-;-;-	14929	3.58794	1.17983	9.88568	3.67005
FAM160A1	4;4;4;4;4;4;4;4;4;4;4;4;4;4;4;4;4;4;4;4;4;4;4;4;4;4;4;4;4;4;4;4;4;4;4;4;4;4;4;4;4;4;4;4;4;4;4;4;4	151409216;151409246;151409246;151409352;151409352;151436435;151454701;151454701;151454701;151454701;151454701;151482524;151482524;151482524;151482524;151482609;151533012;151534695;151534695;151566138;151566138;151566138;151566138;151566138;151566138;151566138;151577450;151577450;151577450;151577450;151577450;151586641;151586641;151588840;151588840;151629702;151629702;151638677;151638677;151646558…	151409465;151409465;151409465;151409465;151409465;151436517;151454808;151454808;151454808;151454808;151454808;151482648;151482648;151482648;151482648;151482648;151533048;151534900;151534776;151566364;151566299;151566364;151566364;151566364;151566364;151566258;151578076;151577471;151577524;151577464;151578076;151586799;151586799;151588926;151588926;151629869;151629869;151638756;151638756;151646748…	+;+;+;+;+;+;+;+;+;+;+;+;+;+;+;+;+;+;+;+;+;+;+;+;+;+;+;+;+;+;+;+;+;+;+;+;+;+;+;+;+;+;+;+;+;+;+;+;+	4932	2.05319	0.561342	0.694511	2.56853
RP11-164P12.4	4;4	151667224;151670291	151667315;151670502	+;+	304	5.64273	0.78509	1.36576	3.98832
TRIM2	4;4;4;4;4;4;4;4;4;4;4;4;4;4;4;4;4;4;4;4;4;4;4;4;4;4;4;4;4;4;4;4;4;4;4;4;4;4;4;4;4;4;4;4;4;4;4;4;4;4;4;4;4;4;4;4;4;4	153152342;153152493;153153118;153156715;153157030;153204446;153204446;153204446;153204466;153222243;153222945;153257379;153257403;153257410;153270335;153270335;153270335;153270335;153270335;153270338;153270338;153270338;153275893;153275893;153275893;153275893;153275893;153275893;153275893;153275893;153292982;153292982;153292982;153292982;153292982;153294305;153294305;153294305;153294305;153295313…	153152612;153152612;153153270;153156813;153157172;153204560;153204560;153204560;153204560;153222669;153223039;153257766;153257607;153257607;153270519;153270519;153270519;153270519;153270519;153270519;153270519;153270519;153276275;153276130;153276268;153276130;153276130;153276130;153276130;153276130;153293133;153293133;153293133;153293024;153293133;153294370;153294485;153294485;153294485;153296036…	+;+;+;+;+;+;+;+;+;+;+;+;+;+;+;+;+;+;+;+;+;+;+;+;+;+;+;+;+;+;+;+;+;+;+;+;+;+;+;+;+;+;+;+;+;+;+;+;+;+;+;+;+;+;+;+;+;+	9425	2.34844	0.703974	1.5253	0.949288
FNIP2	4;4;4;4;4;4;4;4;4;4;4;4;4;4;4;4;4;4;4;4;4;4;4;4;4;4;4;4;4;4;4;4;4;4;4;4;4;4;4;4;4;4;4;4;4;4;4;4;4	158769138;158769194;158795854;158806094;158808590;158825916;158825916;158825916;158825916;158829079;158829079;158829079;158829079;158831861;158831861;158831861;158832067;158832067;158832067;158832080;158833528;158833528;158833528;158833528;158833801;158835405;158835405;158835405;158851321;158851321;158851321;158859057;158859057;158859057;158859578;158859578;158859578;158861342;158861342;158861607…	158769319;158769319;158796024;158806423;158808711;158826042;158826042;158826042;158826042;158829142;158829225;158829225;158829225;158831961;158831961;158831961;158832138;158832138;158832138;158832138;158833628;158833628;158836658;158833628;158833890;158835476;158835476;158835476;158851450;158851450;158851450;158859258;158859258;158859258;158859647;158859666;158859666;158861488;158861488;158861776…	+;+;+;+;+;+;+;+;+;+;+;+;+;+;+;+;+;+;+;+;+;+;+;+;+;+;+;+;+;+;+;+;+;+;+;+;+;+;+;+;+;+;+;+;+;+;+;+;+	10868	1.27289	0.408466	1.80032	1.01559
ANP32C	4	164197007	164197711	-	705	0.235469	1.8958	0.294462	0.59303
WWC2	4;4;4;4;4;4;4;4;4;4;4;4;4;4;4;4;4;4;4;4;4;4;4;4;4;4;4;4;4;4;4;4;4;4;4;4;4;4;4;4;4;4;4;4;4;4;4;4;4;4;4;4;4;4;4;4;4;4;4;4;4;4;4;4;4;4;4;4;4;4;4;4;4;4;4;4;4;4;4;4;4;4;4;4;4;4;4;4;4;4;4;4;4;4;4;4;4;4;4;4;4;4;4;4;4;4;4;4;4;4;4;4;4;4;4;4;4;4;4;4;4;4;4;4;4;4;4;4;4;4;4;4;4;4;4;4;4;4;4;4;4;4;4;4;4	183099293;183099339;183099492;183099492;183193599;183193599;183193599;183193599;183193615;183203516;183207953;183207953;183207953;183207953;183207953;183208949;183208949;183208949;183208949;183208949;183208979;183240183;183240183;183240183;183240183;183240183;183245416;183245416;183245416;183245416;183245416;183245416;183248714;183248714;183248714;183248714;183248714;183249920;183249920;183249920…	183099622;183099622;183099622;183099622;183193708;183193708;183193708;183193708;183193708;183203603;183208156;183208156;183208156;183208156;183208156;183209025;183209025;183209025;183209025;183209025;183209025;183240262;183240262;183240262;183240262;183240262;183245545;183245545;183245545;183245545;183245545;183245545;183248860;183248860;183248860;183248860;183248860;183249993;183249993;183249993…	+;+;+;+;+;+;+;+;+;+;+;+;+;+;+;+;+;+;+;+;+;+;+;+;+;+;+;+;+;+;+;+;+;+;+;+;+;+;+;+;+;+;+;+;+;+;+;+;+;+;+;+;+;+;+;+;+;+;+;+;+;+;+;+;+;+;+;+;+;+;+;+;+;+;+;+;+;+;+;+;+;+;+;+;+;+;+;+;+;+;+;+;+;+;+;+;+;+;+;+;+;+;+;+;+;+;+;+;+;+;+;+;+;+;+;+;+;+;+;+;+;+;+;+;+;+;+;+	9966	5.50242	1.77537	8.53004	3.62878
CFAP97	4;4;4;4;4;4;4;4;4;4;4;4;4;4;4;4;4	185159665;185164029;185169026;185175786;185175786;185175800;185182178;185190143;185190143;185190376;185190768;185191050;185203785;185203898;185203898;185207735;185209325	185162925;185164179;185170340;185176051;185176051;185176051;185182519;185191212;185191212;185191047;185191212;185191212;185204028;185203965;185204001;185207791;185209504	-;-;-;-;-;-;-;-;-;-;-;-;-;-;-;-;-	6886	6.77426	2.0172	15.0134	6.01082
TLR3	4;4;4;4;4;4;4;4;4;4;4;4;4;4;4;4;4	186069152;186069155;186076613;186076613;186078840;186078840;186081611;186081617;186081619;186082320;186082320;186082320;186082320;186082743;186084645;186084645;186084645	186069248;186069248;186077060;186077060;186079031;186079031;186084172;186081828;186081848;186084172;186082717;186084172;186082550;186082933;186085024;186084889;186088069	+;+;+;+;+;+;+;+;+;+;+;+;+;+;+;+;+	6724	0.48554	0.149078	0.0540292	0.0808316
FAT1	4;4;4;4;4;4;4;4;4;4;4;4;4;4;4;4;4;4;4;4;4;4;4;4;4;4;4;4;4;4;4;4;4;4;4;4;4;4;4;4;4;4;4;4;4;4;4;4;4;4;4;4;4;4;4;4;4;4;4;4;4;4;4;4;4;4;4;4;4;4;4;4;4;4;4;4;4;4;4;4;4;4;4;4;4;4;4	186587783;186587795;186587827;186588392;186588807;186588990;186589072;186590368;186590368;186590505;186592693;186595689;186595689;186595689;186595689;186595689;186595689;186595689;186596540;186596540;186596540;186596540;186597034;186597111;186597682;186597682;186597682;186597682;186597730;186597972;186597972;186597972;186597972;186597972;186598527;186599898;186599898;186600331;186601269;186601269…	186589220;186589220;186589220;186589220;186589220;186589220;186589220;186590403;186590403;186590695;186592752;186595745;186595826;186595800;186595826;186595826;186595826;186595826;186597231;186596841;186597171;186597171;186597171;186597271;186597792;186597792;186597792;186597792;186597792;186598127;186598125;186598024;186598125;186598125;186598821;186600360;186600360;186600360;186601700;186601426…	-;-;-;-;-;-;-;-;-;-;-;-;-;-;-;-;-;-;-;-;-;-;-;-;-;-;-;-;-;-;-;-;-;-;-;-;-;-;-;-;-;-;-;-;-;-;-;-;-;-;-;-;-;-;-;-;-;-;-;-;-;-;-;-;-;-;-;-;-;-;-;-;-;-;-;-;-;-;-;-;-;-;-;-;-;-;-	16177	9.31089	2.78251	22.7268	1.93834
EEF1A1P13	5	14651941	14653329	-	1389	3.12729	11.9031	5.86618	7.71066
FTH1P10	5;5	17353695;17353875	17354624;17354424	-;-	930	1.16025	3.5759	1.21376	0.764243
CTD-2139B15.5	5;5	17369225;17375458	17369389;17375577	-;-	285	2.13574	6.86692	0	0
C5orf17	5;5;5;5;5;5;5;5;5	23951348;23951564;23975997;23975997;23977781;23977790;23979937;23979937;24177837	23951803;23951803;23976050;23976050;23977922;23977922;23980841;23979986;24178263	+;+;+;+;+;+;+;+;+	1984	4.47646	1.25108	0	0.990425
LMBRD2	5;5;5;5;5;5;5;5;5;5;5;5;5;5;5;5;5;5;5;5;5;5;5;5;5	36098412;36105068;36108522;36108534;36109945;36109945;36111155;36111155;36114424;36114424;36115015;36115015;36116460;36117735;36122280;36122848;36124191;36136309;36137274;36141041;36141107;36142502;36142502;36143176;36151556	36104106;36105197;36108639;36108639;36109991;36109991;36111258;36111258;36114484;36114521;36115054;36115120;36116593;36117916;36122463;36122961;36124265;36136519;36137441;36141202;36141202;36142757;36142599;36143406;36151961	-;-;-;-;-;-;-;-;-;-;-;-;-;-;-;-;-;-;-;-;-;-;-;-;-	8421	5.68399	1.47945	3.63619	6.33012
NIPBL	5;5;5;5;5;5;5;5;5;5;5;5;5;5;5;5;5;5;5;5;5;5;5;5;5;5;5;5;5;5;5;5;5;5;5;5;5;5;5;5;5;5;5;5;5;5;5;5;5;5;5;5;5;5;5;5;5;5;5;5;5;5;5;5;5;5;5;5;5;5;5;5;5;5;5;5;5;5;5;5;5;5;5;5;5;5;5;5;5;5;5;5;5;5;5;5;5;5;5;5;5;5;5;5;5;5;5;5;5;5;5;5;5;5;5;5;5;5;5;5;5;5;5;5	36876759;36876790;36877001;36953618;36953618;36954968;36955472;36955472;36955472;36958104;36958104;36958104;36961484;36961484;36961484;36961506;36962123;36962123;36962123;36962123;36970876;36970876;36970876;36970876;36971945;36971945;36971945;36971945;36975776;36975776;36975776;36975776;36984676;36984676;36984676;36995150;36995622;36995622;36995622;36995750;36996472;36996472;37000373;37000373;370…	36877178;36877178;36877022;36953760;36953760;36955010;36955637;36955637;36955637;36958231;36958231;36958231;36961583;36961583;36961583;36961583;36962274;36962274;36962274;36962274;36971036;36971036;36971036;36971036;36972041;36972041;36972041;36972041;36976402;36975897;36976402;36976402;36986301;36986301;36986301;36995804;36995804;36995804;36995804;36995804;36997002;36997002;37000506;37000570;370…	+;+;+;+;+;+;+;+;+;+;+;+;+;+;+;+;+;+;+;+;+;+;+;+;+;+;+;+;+;+;+;+;+;+;+;+;+;+;+;+;+;+;+;+;+;+;+;+;+;+;+;+;+;+;+;+;+;+;+;+;+;+;+;+;+;+;+;+;+;+;+;+;+;+;+;+;+;+;+;+;+;+;+;+;+;+;+;+;+;+;+;+;+;+;+;+;+;+;+;+;+;+;+;+;+;+;+;+;+;+;+;+;+;+;+;+;+;+;+;+;+;+;+;+	12529	18.7174	6.24432	14.5768	18.7058
C5orf42	5;5;5;5;5;5;5;5;5;5;5;5;5;5;5;5;5;5;5;5;5;5;5;5;5;5;5;5;5;5;5;5;5;5;5;5;5;5;5;5;5;5;5;5;5;5;5;5;5;5;5;5;5;5;5;5;5;5;5;5;5;5;5;5;5;5;5;5;5;5;5;5;5;5;5;5;5;5;5;5;5;5;5;5;5;5;5;5;5;5;5;5;5;5;5;5;5;5;5;5;5;5;5;5;5;5;5;5;5;5;5;5;5;5;5;5;5;5;5;5;5;5;5;5;5;5;5;5;5;5;5;5;5;5;5;5;5;5;5;5;5;5;5;5;5;5;5;5;5;5;5;5;5;5;5;5;5;5;5;5;5;5;5;5;5;5;5;5;5;5;5;5;5;5;5;5;5;5;5;5;5;5;5;5;5;5;5;5;5;5;5;5;5;5;5;5;5;5;5;5…	37106228;37106228;37106978;37106978;37108293;37108293;37108293;37108293;37114960;37114960;37114960;37114960;37120216;37120216;37120216;37120216;37120262;37121617;37121617;37121617;37121617;37121617;37122430;37122430;37122430;37122430;37124871;37125244;37125244;37125244;37125244;37125244;37138686;37138702;37138720;37138720;37138720;37138720;37138720;37138720;37138789;37139340;37139340;37139340;371…	37107778;37107778;37107778;37107778;37108471;37108471;37108471;37108471;37115049;37115049;37115049;37115049;37120340;37120340;37120340;37120340;37120340;37121784;37121784;37121784;37121784;37121784;37122488;37122488;37122488;37122488;37125013;37125409;37125409;37125440;37125409;37125409;37138848;37138848;37138848;37138848;37138848;37138848;37138848;37138848;37138848;37139370;37139587;37142480;371…	-;-;-;-;-;-;-;-;-;-;-;-;-;-;-;-;-;-;-;-;-;-;-;-;-;-;-;-;-;-;-;-;-;-;-;-;-;-;-;-;-;-;-;-;-;-;-;-;-;-;-;-;-;-;-;-;-;-;-;-;-;-;-;-;-;-;-;-;-;-;-;-;-;-;-;-;-;-;-;-;-;-;-;-;-;-;-;-;-;-;-;-;-;-;-;-;-;-;-;-;-;-;-;-;-;-;-;-;-;-;-;-;-;-;-;-;-;-;-;-;-;-;-;-;-;-;-;-	15146	12.2135	3.49823	2.19643	7.6904
LIFR	5;5;5;5;5;5;5;5;5;5;5;5;5;5;5;5;5;5;5;5;5;5;5;5;5;5;5;5;5;5;5;5;5;5;5;5;5;5;5;5;5;5;5;5;5;5;5;5;5;5;5;5;5;5;5;5;5;5;5;5;5;5;5;5;5;5;5;5;5;5;5;5;5;5;5;5;5;5	38474963;38480968;38482589;38482589;38484775;38484775;38485597;38485819;38485819;38485937;38489078;38489078;38489078;38489078;38490190;38490190;38490190;38490620;38493606;38493606;38493606;38493606;38496382;38496382;38496382;38496382;38499513;38499513;38499513;38499513;38502637;38502637;38502637;38502637;38503976;38503976;38503976;38505905;38505905;38505905;38506503;38506503;38506503;38510464;385…	38482218;38482218;38482667;38482667;38484868;38484868;38485980;38485980;38485980;38485980;38489245;38489245;38489245;38489245;38490291;38490291;38490291;38490762;38493785;38493785;38493785;38493785;38496595;38496534;38496595;38496595;38499583;38499583;38499583;38499583;38502799;38502675;38502799;38502799;38504121;38504121;38504121;38506074;38506074;38506074;38506632;38506632;38506632;38510718;385…	-;-;-;-;-;-;-;-;-;-;-;-;-;-;-;-;-;-;-;-;-;-;-;-;-;-;-;-;-;-;-;-;-;-;-;-;-;-;-;-;-;-;-;-;-;-;-;-;-;-;-;-;-;-;-;-;-;-;-;-;-;-;-;-;-;-;-;-;-;-;-;-;-;-;-;-;-;-	11864	54.6029	16.172	0.183728	8.22851
RICTOR	5;5;5;5;5;5;5;5;5;5;5;5;5;5;5;5;5;5;5;5;5;5;5;5;5;5;5;5;5;5;5;5;5;5;5;5;5;5;5;5;5;5;5;5;5;5;5;5;5;5;5;5;5;5;5;5;5;5;5;5;5;5;5;5;5;5;5;5;5;5;5;5;5;5;5;5;5;5;5;5;5;5;5;5;5;5;5;5;5;5;5;5;5;5;5;5;5;5;5;5;5;5;5;5;5;5;5;5;5;5;5;5;5;5;5;5;5;5;5;5;5;5;5;5;5;5;5;5;5;5;5;5;5;5;5;5;5;5;5;5;5;5;5;5;5;5;5;5;5;5;5;5;5;5;5;5;5;5;5	38937919;38940015;38940020;38942224;38942833;38942833;38942833;38942833;38944446;38944446;38944446;38944913;38944913;38944913;38945491;38945491;38945491;38946468;38946468;38946468;38947264;38947264;38947264;38949356;38949712;38949712;38949712;38952196;38952196;38952196;38952985;38952985;38952985;38953461;38953461;38953461;38954699;38954774;38954774;38954774;38955595;38955595;38955595;38955595;389…	38942378;38942378;38942378;38942378;38943247;38942971;38942971;38942971;38944569;38944569;38944569;38945068;38945068;38945068;38945724;38945610;38945724;38946552;38946552;38946552;38947441;38947441;38947441;38949427;38950720;38950720;38950720;38952425;38952425;38952425;38953091;38953091;38953091;38953553;38953553;38953553;38954909;38954861;38954861;38954861;38955704;38955704;38955704;38955704;389…	-;-;-;-;-;-;-;-;-;-;-;-;-;-;-;-;-;-;-;-;-;-;-;-;-;-;-;-;-;-;-;-;-;-;-;-;-;-;-;-;-;-;-;-;-;-;-;-;-;-;-;-;-;-;-;-;-;-;-;-;-;-;-;-;-;-;-;-;-;-;-;-;-;-;-;-;-;-;-;-;-;-;-;-;-;-;-;-;-;-;-;-;-;-;-;-;-;-;-;-;-;-;-;-;-;-;-;-;-;-;-;-;-;-;-;-;-;-;-;-;-;-;-;-;-;-;-;-	13550	8.66985	2.14536	8.24063	8.98808
TTC33	5;5;5;5;5;5;5;5;5;5;5;5;5;5;5;5;5;5;5;5;5;5;5;5;5;5	40512333;40568105;40603932;40611492;40714475;40715136;40715944;40716145;40728345;40728345;40730262;40730262;40746798;40746798;40746798;40746798;40746798;40746798;40746798;40755824;40755824;40755824;40755824;40755824;40755824;40755824	40513069;40569581;40604036;40613381;40716498;40716498;40716498;40716498;40728476;40728476;40730343;40730343;40747019;40747019;40747019;40747019;40747019;40747019;40747019;40755949;40755960;40755945;40755975;40755948;40755963;40755908	-;-;-;-;-;-;-;-;-;-;-;-;-;-;-;-;-;-;-;-;-;-;-;-;-;-	6821	6.36829	1.46259	2.73913	7.09171
PRKAA1	5;5;5;5;5;5;5;5;5;5;5;5;5;5;5;5;5;5;5;5;5;5;5;5;5;5;5;5;5;5;5;5;5;5;5;5;5;5;5;5;5;5;5;5;5;5;5;5	40759379;40762770;40764242;40764514;40764514;40764752;40764752;40764752;40764770;40764937;40767466;40767466;40767466;40767466;40767507;40768385;40769416;40769416;40769416;40769416;40769416;40771719;40771719;40771719;40771719;40771719;40771719;40774928;40775410;40775410;40775410;40775410;40775410;40777016;40777160;40777445;40777445;40777445;40777445;40777445;40777445;40798063;40798063;40798063;407…	40763022;40763022;40764640;40764640;40764640;40764788;40765238;40765238;40765238;40765238;40767690;40767690;40767690;40767690;40767690;40768937;40769503;40769503;40769503;40769503;40769503;40771863;40771863;40771855;40771863;40771863;40771863;40774972;40775503;40775503;40775503;40775503;40775503;40777586;40777334;40777586;40777586;40777586;40777586;40777586;40777586;40798170;40798159;40798174;407…	-;-;-;-;-;-;-;-;-;-;-;-;-;-;-;-;-;-;-;-;-;-;-;-;-;-;-;-;-;-;-;-;-;-;-;-;-;-;-;-;-;-;-;-;-;-;-;-	6563	37.5899	11.957	21.2166	39.8402
ITGA2	5;5;5;5;5;5;5;5;5;5;5;5;5;5;5;5;5;5;5;5;5;5;5;5;5;5;5;5;5;5;5;5;5;5;5;5;5;5;5;5;5;5;5;5;5;5;5;5;5;5;5;5;5;5;5;5;5;5;5;5;5;5;5;5;5;5;5;5;5;5;5;5;5;5;5;5;5;5;5;5;5;5;5;5;5;5;5;5;5;5;5;5;5;5;5;5;5;5;5;5;5;5;5;5;5;5;5;5;5;5;5;5;5;5;5;5;5;5;5;5;5;5;5;5;5;5;5;5;5;5;5;5;5;5;5;5;5;5;5;5;5;5;5;5;5;5;5;5;5;5;5;5;5;5;5;5;5;5;5;5;5;5;5;5;5;5;5;5;5;5;5;5;5;5;5;5	52989326;52989340;52989440;52989440;52989440;52989440;53026748;53026748;53026748;53026748;53026748;53042112;53042112;53042112;53042112;53042112;53042112;53045001;53045001;53045001;53045001;53045001;53045001;53048363;53048363;53048363;53048363;53048363;53048363;53048643;53048643;53048643;53048643;53048643;53051411;53051411;53051411;53051411;53051411;53051411;53055538;53055538;53055538;53055538;530…	52989532;52989532;52989532;52989532;52989532;52989532;53026868;53026868;53026868;53026868;53026868;53042221;53042221;53042221;53042221;53042221;53042221;53045092;53045092;53045092;53045092;53045092;53045092;53048477;53048477;53048477;53048477;53048477;53048477;53048770;53048770;53048770;53048770;53048770;53051559;53051559;53051559;53051559;53051559;53051559;53055688;53055688;53055688;53055688;530…	+;+;+;+;+;+;+;+;+;+;+;+;+;+;+;+;+;+;+;+;+;+;+;+;+;+;+;+;+;+;+;+;+;+;+;+;+;+;+;+;+;+;+;+;+;+;+;+;+;+;+;+;+;+;+;+;+;+;+;+;+;+;+;+;+;+;+;+;+;+;+;+;+;+;+;+;+;+;+;+;+;+;+;+;+;+;+;+;+;+;+;+;+;+;+;+;+;+;+;+;+;+;+;+;+;+;+;+;+;+;+;+;+;+;+;+;+;+;+;+;+;+;+;+;+;+;+;+	7910	1.38513	0.307763	5.97723	3.73159
IL6ST	5;5;5;5;5;5;5;5;5;5;5;5;5;5;5;5;5;5;5;5;5;5;5;5;5;5;5;5;5;5;5;5;5;5;5;5;5;5;5;5;5;5;5;5;5;5;5;5;5;5;5;5;5;5;5;5;5;5;5;5;5;5;5;5;5;5;5;5;5;5;5;5;5;5;5;5;5;5;5;5;5;5;5;5;5;5;5;5;5;5;5;5;5;5;5;5;5;5;5;5;5;5;5;5;5;5;5;5;5;5;5;5;5;5;5;5;5;5;5;5;5;5;5;5;5;5;5;5;5;5;5;5;5;5;5	55935095;55935099;55935125;55940966;55941028;55941082;55941523;55941694;55941765;55941765;55942670;55942670;55942670;55942670;55942670;55942670;55942670;55942670;55942670;55942670;55947493;55947493;55947493;55947493;55947493;55947493;55947493;55947493;55947561;55947565;55948898;55951464;55951464;55951464;55951464;55951464;55951464;55951464;55951464;55951464;55951929;55951929;55951929;55951929;559…	55941819;55941819;55941819;55941819;55941819;55941819;55941819;55941819;55941819;55941819;55942751;55942751;55942751;55942751;55942751;55942751;55942751;55942751;55942751;55942751;55947589;55947594;55947589;55947589;55947589;55947589;55947589;55947589;55947589;55947589;55948982;55951506;55951604;55951637;55951604;55951604;55951604;55951604;55951604;55951604;55952075;55952075;55952075;55952075;559…	-;-;-;-;-;-;-;-;-;-;-;-;-;-;-;-;-;-;-;-;-;-;-;-;-;-;-;-;-;-;-;-;-;-;-;-;-;-;-;-;-;-;-;-;-;-;-;-;-;-;-;-;-;-;-;-;-;-;-;-;-;-;-;-;-;-;-;-;-;-;-;-;-;-;-;-;-;-;-;-;-;-;-;-;-;-;-;-;-;-;-;-;-;-;-;-;-;-;-;-;-;-;-;-;-;-;-;-;-;-;-;-;-;-;-;-;-;-;-;-;-;-;-;-;-;-;-;-	9292	15.5906	4.7004	8.46736	16.1124
CTD-2031P19.4	5	55944656	55944733	+	78	241.51	872.274	474.023	272.115
RP11-631M6.2	5	61375112	61375855	+	744	3.3097	0.705737	2.63889	5.39466
TRIM23	5;5;5;5;5;5;5;5;5;5;5;5;5;5;5;5;5;5;5;5;5;5;5;5;5;5;5;5;5;5;5;5;5;5;5;5;5;5;5;5;5;5;5;5;5;5;5;5;5;5;5;5;5	65589680;65590176;65590176;65591448;65591448;65591843;65591872;65594521;65594521;65594521;65596421;65596421;65596421;65597051;65597051;65597051;65604911;65604911;65604911;65606916;65609243;65609243;65609243;65609243;65610861;65610861;65610861;65610861;65610862;65611603;65611603;65611603;65611670;65611757;65613727;65614098;65614098;65614098;65614098;65614098;65618093;65618093;65618093;65618093;656…	65591948;65590302;65590302;65591502;65591502;65591948;65591948;65594645;65594645;65594645;65596531;65596531;65596531;65597180;65597180;65597180;65605045;65605045;65605045;65607167;65609458;65609458;65609458;65609458;65610874;65611043;65611043;65611043;65611043;65611881;65611881;65611881;65611881;65611881;65613855;65614219;65614219;65614219;65614219;65614219;65618255;65618255;65618255;65618255;656…	-;-;-;-;-;-;-;-;-;-;-;-;-;-;-;-;-;-;-;-;-;-;-;-;-;-;-;-;-;-;-;-;-;-;-;-;-;-;-;-;-;-;-;-;-;-;-;-;-;-;-;-;-	4807	1.78426	0.4965	2.33205	4.27044
SREK1	5;5;5;5;5;5;5;5;5;5;5;5;5;5;5;5;5;5;5;5;5;5;5;5;5;5;5;5;5;5;5;5;5;5;5;5;5;5;5;5;5;5;5;5;5;5;5;5;5;5;5;5;5;5;5;5;5;5;5;5;5;5;5;5;5;5;5;5;5;5;5;5;5;5;5;5;5;5;5;5;5;5;5;5;5;5;5;5;5;5;5;5;5;5;5;5;5;5;5;5;5;5;5;5;5;5;5;5	66139971;66144218;66144218;66144264;66144307;66144315;66144315;66144336;66144835;66153463;66153463;66153463;66153463;66153463;66153463;66153463;66153463;66153568;66153568;66156065;66156065;66158127;66158700;66158809;66158809;66158809;66158809;66158809;66159106;66159219;66159219;66159219;66159219;66159219;66159219;66159219;66162109;66162109;66162109;66162109;66162109;66162109;66162109;66162109;661…	66140011;66144537;66144537;66144537;66144537;66144442;66144537;66144537;66145183;66153596;66153596;66153790;66153596;66153490;66153596;66153596;66153596;66153596;66153723;66158932;66157738;66158230;66159334;66158932;66158932;66158932;66158932;66158932;66159334;66159334;66159334;66159334;66159334;66159334;66159334;66159334;66162236;66162273;66162273;66162273;66162273;66162273;66162273;66162273;661…	+;+;+;+;+;+;+;+;+;+;+;+;+;+;+;+;+;+;+;+;+;+;+;+;+;+;+;+;+;+;+;+;+;+;+;+;+;+;+;+;+;+;+;+;+;+;+;+;+;+;+;+;+;+;+;+;+;+;+;+;+;+;+;+;+;+;+;+;+;+;+;+;+;+;+;+;+;+;+;+;+;+;+;+;+;+;+;+;+;+;+;+;+;+;+;+;+;+;+;+;+;+;+;+;+;+;+;+	18240	4.93284	1.52569	10.0952	8.11417
PIK3R1	5;5;5;5;5;5;5;5;5;5;5;5;5;5;5;5;5;5;5;5;5;5;5;5;5;5;5;5;5;5;5;5;5;5;5;5;5;5;5;5;5;5;5;5;5;5;5;5;5;5;5;5;5;5;5;5;5;5;5;5;5;5;5;5;5;5;5;5;5;5;5;5;5;5;5;5;5;5;5;5;5;5;5;5;5;5;5;5;5;5;5;5;5;5;5;5;5;5;5;5;5;5;5;5;5;5;5;5;5;5;5;5;5;5;5	68215720;68215776;68217466;68226290;68226290;68226290;68226437;68239898;68273390;68273390;68273390;68273390;68273939;68273939;68273939;68279602;68279602;68279602;68280240;68280307;68280528;68280528;68280528;68280528;68280927;68280927;68280927;68280927;68288368;68288695;68290637;68290672;68290682;68290800;68292259;68292259;68292259;68292259;68292259;68292259;68292259;68292486;68292568;68292683;682…	68215949;68215953;68217798;68226542;68227009;68227009;68227009;68239937;68273681;68273482;68273482;68273482;68274013;68274013;68274013;68279733;68279733;68279733;68280263;68280729;68280582;68280729;68280729;68280729;68281006;68281006;68281006;68281006;68288751;68288751;68290834;68290834;68290834;68292361;68292361;68292361;68292361;68292361;68292361;68292361;68292361;68292523;68292729;68293199;682…	+;+;+;+;+;+;+;+;+;+;+;+;+;+;+;+;+;+;+;+;+;+;+;+;+;+;+;+;+;+;+;+;+;+;+;+;+;+;+;+;+;+;+;+;+;+;+;+;+;+;+;+;+;+;+;+;+;+;+;+;+;+;+;+;+;+;+;+;+;+;+;+;+;+;+;+;+;+;+;+;+;+;+;+;+;+;+;+;+;+;+;+;+;+;+;+;+;+;+;+;+;+;+;+;+;+;+;+;+;+;+;+;+;+;+	10767	0.215852	0.057633	5.9939	0.928044
RP11-1319K7.1	5;5;5;5;5;5;5;5;5;5;5;5	70094659;70098685;70100716;70101462;70104417;70108308;70111278;70112326;70123294;70126284;70126678;70128353	70095023;70098849;70100802;70101614;70104584;70110419;70111335;70112407;70123393;70126403;70126729;70128434	-;-;-;-;-;-;-;-;-;-;-;-	3544	1.5442	0.502791	2.25037	1.66538
RP11-1415C14.4	5;5;5;5	70197255;70201868;70203881;70207558	70197390;70202042;70203965;70207745	-;-;-;-	584	2.15087	0.524741	4.46384	2.14197
RP11-1415C14.3	5;5;5;5	70219918;70221931;70225608;70258882	70220092;70222015;70225795;70258930	-;-;-;-	497	3.02506	0.382252	5.49481	2.84332
SERF1A	5;5;5;5;5;5;5;5;5;5;5;5;5;5;5;5;5;5;5;5;5;5;5;5;5;5;5	70900665;70900669;70900687;70900764;70900774;70900978;70900981;70900994;70901412;70901682;70901802;70901825;70901825;70901825;70901825;70901825;70901825;70901825;70905185;70907734;70907734;70907734;70916941;70916941;70916941;70916941;70917158	70900876;70900876;70900876;70900876;70900876;70901149;70901149;70901149;70901471;70901933;70901921;70901933;70901933;70901933;70901933;70901933;70901933;70901933;70905541;70908113;70908115;70908375;70917521;70917134;70917048;70918530;70918520	+;+;+;+;+;+;+;+;+;+;+;+;+;+;+;+;+;+;+;+;+;+;+;+;+;+;+	3285	2.33014	0.530372	3.79439	5.65084
RP11-1280N14.3	5;5;5;5;5;5;5;5;5	71102898;71104744;71108661;71111631;71112679;71123617;71126595;71126989;71128672	71102974;71104911;71110772;71111688;71112760;71123716;71126714;71127040;71128753	-;-;-;-;-;-;-;-;-	2851	0.855356	0.150684	1.68385	0.905535
BDP1	5;5;5;5;5;5;5;5;5;5;5;5;5;5;5;5;5;5;5;5;5;5;5;5;5;5;5;5;5;5;5;5;5;5;5;5;5;5;5;5;5;5;5;5;5;5;5;5;5;5;5;5;5;5;5;5;5;5;5;5;5;5;5;5;5;5;5;5;5;5;5;5;5;5;5;5;5;5;5;5;5;5;5;5;5;5;5;5;5;5;5;5;5;5;5;5;5;5;5;5;5;5;5;5;5;5;5;5;5;5;5;5;5;5;5;5;5;5;5;5;5;5;5;5;5	71455615;71455659;71455686;71458579;71458579;71458579;71461817;71461817;71461817;71464058;71464058;71464058;71466096;71466096;71466096;71467354;71467354;71467354;71470395;71470395;71470395;71483842;71483842;71483842;71486484;71486484;71486484;71489404;71489404;71489404;71490984;71490984;71490984;71494465;71495250;71495250;71495250;71497270;71497270;71497270;71497270;71501562;71501562;71501562;715…	71456089;71456089;71456089;71458855;71458855;71458855;71461926;71461926;71461926;71464117;71464117;71464117;71466221;71466221;71466221;71467487;71467487;71467487;71470489;71470489;71470489;71483896;71483896;71483896;71486627;71486627;71486627;71489682;71489682;71489682;71491131;71491131;71491131;71495408;71495408;71495408;71495408;71497426;71497426;71497426;71497426;71501653;71501653;71501653;715…	+;+;+;+;+;+;+;+;+;+;+;+;+;+;+;+;+;+;+;+;+;+;+;+;+;+;+;+;+;+;+;+;+;+;+;+;+;+;+;+;+;+;+;+;+;+;+;+;+;+;+;+;+;+;+;+;+;+;+;+;+;+;+;+;+;+;+;+;+;+;+;+;+;+;+;+;+;+;+;+;+;+;+;+;+;+;+;+;+;+;+;+;+;+;+;+;+;+;+;+;+;+;+;+;+;+;+;+;+;+;+;+;+;+;+;+;+;+;+;+;+;+;+;+;+	12436	6.49641	1.36645	12.3863	11.807
FCHO2	5;5;5;5;5;5;5;5;5;5;5;5;5;5;5;5;5;5;5;5;5;5;5;5;5;5;5;5;5;5;5;5;5;5;5;5;5;5;5;5;5;5;5;5;5;5;5;5;5;5;5;5;5;5;5;5;5;5;5;5;5;5;5;5;5;5;5;5;5;5;5;5;5;5;5;5;5;5	72955981;72956066;72956069;72956071;72968498;72968498;72968498;72968498;72989427;72989427;72989427;72990478;72990478;72990478;72990478;72990712;72990712;72990712;72990712;73006445;73006445;73006445;73006445;73015626;73015626;73015626;73017212;73017212;73017212;73017212;73034468;73034657;73034657;73034657;73037143;73037143;73037143;73037143;73037777;73041291;73041291;73051100;73051349;73051349;730…	72956129;72956129;72956129;72956129;72968589;72968589;72968589;72968589;72989501;72989501;72989501;72990619;72990619;72990619;72990619;72990864;72990864;72990864;72990864;73006549;73006549;73006549;73006549;73015724;73015724;73015724;73017308;73017308;73017282;73017308;73034701;73034701;73034701;73034701;73037215;73037192;73037215;73037215;73038123;73041315;73041315;73051406;73051406;73051406;730…	+;+;+;+;+;+;+;+;+;+;+;+;+;+;+;+;+;+;+;+;+;+;+;+;+;+;+;+;+;+;+;+;+;+;+;+;+;+;+;+;+;+;+;+;+;+;+;+;+;+;+;+;+;+;+;+;+;+;+;+;+;+;+;+;+;+;+;+;+;+;+;+;+;+;+;+;+;+	6127	5.23819	1.60488	3.63385	6.36648
FAM169A	5;5;5;5;5;5;5;5;5;5;5;5;5;5;5;5;5;5;5;5;5;5;5;5;5;5;5;5;5;5;5;5;5;5;5;5;5;5;5;5;5;5;5;5;5;5;5;5;5;5;5;5;5;5;5;5;5;5;5;5;5;5;5;5;5	74777574;74777574;74777574;74777576;74782931;74782931;74782931;74782931;74796030;74796030;74796030;74796030;74800880;74800880;74800880;74800880;74801590;74801590;74801590;74801590;74804493;74804493;74804493;74804493;74805156;74805156;74805156;74805156;74813840;74813840;74813840;74813842;74813985;74834426;74834426;74834426;74834426;74838965;74838965;74838965;74838965;74838965;74838965;74839025;748…	74782008;74782008;74782008;74782008;74783134;74783134;74783134;74783134;74796186;74796186;74796186;74796186;74801030;74801030;74801030;74801030;74801629;74801629;74801629;74801629;74804605;74804605;74804605;74804605;74805284;74805284;74805284;74805284;74814019;74814019;74814019;74814019;74814019;74834597;74834597;74834597;74834597;74839050;74839050;74839050;74839050;74839050;74839050;74839050;748…	-;-;-;-;-;-;-;-;-;-;-;-;-;-;-;-;-;-;-;-;-;-;-;-;-;-;-;-;-;-;-;-;-;-;-;-;-;-;-;-;-;-;-;-;-;-;-;-;-;-;-;-;-;-;-;-;-;-;-;-;-;-;-;-;-	6860	0.169393	0.0208747	4.93017	1.15187
POLK	5;5;5;5;5;5;5;5;5;5;5;5;5;5;5;5;5;5;5;5;5;5;5;5;5;5;5;5;5;5;5;5;5;5;5;5;5;5;5;5;5;5;5;5;5;5;5;5;5;5;5;5;5;5;5;5;5;5;5;5;5;5;5;5;5;5;5;5;5;5;5;5;5;5;5;5;5;5;5;5;5;5;5;5;5;5;5;5;5;5;5;5;5;5;5;5;5;5;5;5;5;5;5;5;5;5;5;5;5;5;5;5;5;5;5;5;5;5;5;5;5;5;5;5;5;5;5;5;5;5;5;5;5;5;5;5;5;5;5;5;5;5;5;5;5;5;5;5;5;5;5;5;5;5;5;5;5;5;5;5;5;5;5;5;5;5;5;5;5;5;5	75511756;75511845;75511891;75511891;75512065;75512069;75534828;75547010;75547010;75547010;75547010;75547010;75547010;75547010;75547023;75547023;75547023;75547023;75547023;75552471;75552472;75552472;75552472;75552472;75552472;75552472;75552472;75552472;75552472;75552472;75552472;75552472;75552472;75552472;75568677;75568677;75568677;75568677;75568706;75569340;75569340;75569340;75569340;75569340;755…	75511914;75511914;75511914;75511914;75512217;75512946;75534964;75547157;75547157;75547157;75547157;75547157;75547157;75547157;75547157;75547157;75547157;75547157;75547157;75552591;75552591;75552591;75552591;75552591;75552591;75552591;75552591;75552591;75552591;75552591;75552591;75552591;75552591;75552591;75568790;75568790;75568790;75568790;75568790;75569492;75569492;75569492;75569492;75569492;755…	+;+;+;+;+;+;+;+;+;+;+;+;+;+;+;+;+;+;+;+;+;+;+;+;+;+;+;+;+;+;+;+;+;+;+;+;+;+;+;+;+;+;+;+;+;+;+;+;+;+;+;+;+;+;+;+;+;+;+;+;+;+;+;+;+;+;+;+;+;+;+;+;+;+;+;+;+;+;+;+;+;+;+;+;+;+;+;+;+;+;+;+;+;+;+;+;+;+;+;+;+;+;+;+;+;+;+;+;+;+;+;+;+;+;+;+;+;+;+;+;+;+;+;+;+;+;+;+	9105	4.34537	1.37355	4.12683	4.77091
ZFYVE16	5;5;5;5;5;5;5;5;5;5;5;5;5;5;5;5;5;5;5;5;5;5;5;5;5;5;5;5;5;5;5;5;5;5;5;5;5;5;5;5;5;5;5;5;5;5;5;5;5;5;5;5;5;5;5;5;5;5;5;5;5;5;5;5;5;5;5;5;5;5;5;5;5;5;5;5;5;5;5;5;5;5;5;5;5;5;5;5;5;5;5;5;5;5;5;5;5;5;5;5;5;5;5;5;5;5;5;5;5;5;5;5	80408013;80408024;80408026;80408055;80408076;80408083;80408115;80409692;80411646;80427492;80434109;80434109;80434109;80434109;80434109;80434109;80435762;80436756;80436756;80436756;80436756;80436756;80436756;80439936;80439936;80439936;80439936;80439936;80441173;80443049;80443123;80443123;80443123;80443123;80443123;80443152;80443794;80445261;80445263;80445263;80445263;80445263;80445263;80445263;804…	80408153;80408153;80408153;80408153;80408153;80408153;80408153;80410340;80411773;80427545;80434217;80434217;80434217;80434217;80434217;80434217;80435854;80437159;80439007;80439007;80439007;80439007;80439007;80440376;80440032;80440032;80440032;80440032;80441249;80443284;80443284;80443284;80443284;80443284;80443284;80443284;80443920;80445405;80445405;80445405;80445405;80445405;80445405;80445405;804…	+;+;+;+;+;+;+;+;+;+;+;+;+;+;+;+;+;+;+;+;+;+;+;+;+;+;+;+;+;+;+;+;+;+;+;+;+;+;+;+;+;+;+;+;+;+;+;+;+;+;+;+;+;+;+;+;+;+;+;+;+;+;+;+;+;+;+;+;+;+;+;+;+;+;+;+;+;+;+;+;+;+;+;+;+;+;+;+;+;+;+;+;+;+;+;+;+;+;+;+;+;+;+;+;+;+;+;+;+;+;+;+	11461	5.80341	1.68677	6.05434	5.46091
EDIL3	5;5;5;5;5;5;5;5;5;5;5;5;5;5;5;5;5;5;5;5;5;5;5;5;5;5;5;5;5;5	83940554;83940600;83963205;83963205;84047606;84060300;84060300;84060300;84064700;84064700;84064700;84066451;84066451;84066451;84078629;84106649;84106649;84106660;84137241;84137241;84137241;84180393;84180393;84180393;84181099;84229855;84254084;84254084;84384308;84384308	83943568;83943568;83963360;83963360;84048272;84060484;84060484;84060484;84064844;84064844;84064844;84066606;84066606;84066606;84078828;84106830;84106830;84106830;84137354;84137354;84137354;84180521;84180521;84180521;84181242;84229884;84254212;84254212;84384386;84384793	-;-;-;-;-;-;-;-;-;-;-;-;-;-;-;-;-;-;-;-;-;-;-;-;-;-;-;-;-;-	5738	1.82265	0.623912	0.388925	2.17859
LYSMD3	5;5;5;5;5;5;5;5;5;5;5;5;5;5	90515611;90515626;90518291;90519433;90520364;90525035;90525035;90525035;90525035;90526919;90529448;90529448;90529448;90529448	90519009;90519484;90519425;90519484;90520461;90525300;90525300;90525300;90525300;90527002;90529584;90529584;90529561;90529581	-;-;-;-;-;-;-;-;-;-;-;-;-;-	4459	8.62479	2.76188	5.58678	6.97591
RP11-65F13.3	5	93600357	93603598	+	3242	0.358432	0.0441704	0	0
CTC-303L1.2	5;5;5	94611906;94615550;94617892	94611937;94615695;94618122	-;-;-	409	2.70587	0.700246	0.761353	1.22666
PPIP5K2	5;5;5;5;5;5;5;5;5;5;5;5;5;5;5;5;5;5;5;5;5;5;5;5;5;5;5;5;5;5;5;5;5;5;5;5;5;5;5;5;5;5;5;5;5;5;5;5;5;5;5;5;5;5;5;5;5;5;5;5;5;5;5;5;5;5;5;5;5;5;5;5;5;5;5;5;5;5;5;5;5;5;5;5;5;5;5;5;5;5;5;5;5;5;5;5;5;5;5;5;5;5;5;5;5;5;5;5;5;5;5;5;5;5;5;5;5;5;5;5;5;5;5;5;5;5;5;5;5;5;5;5;5;5;5;5;5;5;5;5;5;5;5;5;5;5;5;5;5;5;5;5;5;5;5;5;5;5;5;5;5;5;5;5;5;5;5;5;5;5;5;5;5;5;5;5;5;5;5;5;5;5;5;5;5;5;5;5;5;5;5;5;5;5;5;5;5;5;5;5…	103120149;103120200;103120254;103120262;103120264;103120390;103120608;103129306;103129306;103129306;103129306;103129306;103129306;103133453;103133453;103133453;103133453;103133453;103133453;103133549;103135993;103136732;103136732;103136732;103136732;103136732;103136732;103136732;103136732;103136732;103138384;103138384;103138384;103138384;103138384;103138384;103138384;103138384;103138384;103146527…	103120194;103120488;103120488;103120488;103120488;103120488;103120838;103129703;103129703;103129703;103129703;103129703;103129703;103133648;103133648;103133648;103133648;103133648;103133513;103133648;103136114;103136822;103136822;103136822;103136822;103136822;103136822;103136822;103136822;103136822;103138469;103138469;103138469;103138469;103138469;103138422;103138469;103138469;103138469;103146681…	+;+;+;+;+;+;+;+;+;+;+;+;+;+;+;+;+;+;+;+;+;+;+;+;+;+;+;+;+;+;+;+;+;+;+;+;+;+;+;+;+;+;+;+;+;+;+;+;+;+;+;+;+;+;+;+;+;+;+;+;+;+;+;+;+;+;+;+;+;+;+;+;+;+;+;+;+;+;+;+;+;+;+;+;+;+;+;+;+;+;+;+;+;+;+;+;+;+;+;+;+;+;+;+;+;+;+;+;+;+;+;+;+;+;+;+;+;+;+;+;+;+;+;+;+;+;+;+	17270	5.04223	1.29629	6.0704	4.69651
NUDT12	5;5;5;5;5;5;5;5;5;5;5;5;5;5;5;5;5;5	103548855;103550508;103552217;103552217;103554502;103554740;103554740;103555931;103555931;103555931;103558879;103558879;103559405;103560043;103560097;103562703;103562703;103562703	103550971;103550971;103552416;103552416;103554853;103554853;103554853;103556089;103556098;103556098;103559468;103559468;103560250;103560254;103560254;103562790;103562789;103562793	-;-;-;-;-;-;-;-;-;-;-;-;-;-;-;-;-;-	4304	5.32266	1.84102	5.24536	5.26493
[truncated: 7,170 more rows]
